# Supplementary material for: Need for split: integrative taxonomy reveals unnoticed diversity in the subaquatic species of Pseudohygrohypnum (Pylaisiaceae, Bryophyta)
Source: PeerJ. 2022 Apr 26;10:e13260. doi: 10.7717/peerj.13260 (PMC9053303; doi:10.7717/peerj.13260)
Supplement: Supplemental Information 5 [file peerj-10-13260-s005.xls]

## Sheet: nrITS
	ca	de	euA	euB	euC	fa	fe	sk	suA	suB	suC	suD	suE
ca	0.00458	0.0293831	0.0436412	0.0432154	0.0330675	0.0317133	0.045912	0.0405762	0.0443247	0.0448141	0.03855	0.0418685	0.0326291
de		0	0.0281854	0.0302007	0.0274083	0.012084	0.0323942	0.0272951	0.0351159	0.0354482	0.0301932	0.0331852	0.0244921
euA			0	0.00943638	0.0297314	0.0319296	0.0437566	0.0264641	0.0290905	0.0325119	0.0303265	0.0273655	0.0449256
euB				0.00147	0.029581	0.0344394	0.0435659	0.0282254	0.0289297	0.0322493	0.0301216	0.0273734	0.0464841
euC					0.001	0.0322454	0.0332951	0.0292706	0.0230531	0.0282465	0.0266107	0.0244586	0.0361355
fa						0.00055	0.0272053	0.0321037	0.0399035	0.0367587	0.0298905	0.0370505	0.0207457
fe							0.00151	0.0483494	0.0446572	0.0449274	0.0430237	0.0435897	0.0326553
sk								0	0.0311802	0.0327827	0.0319237	0.0295048	0.0319249
suA									0.00041	0.0167172	0.0148996	0.0152045	0.0501241
suB										0.00086	0.0107253	0.0146653	0.0417893
suC											0.00244	0.0106329	0.038248
suD												0.00459	0.0398147
suE													0.00065
Appendix 5B. Estimates of Evolutionary Divergence over Sequence Pairs within and between Pseudohygrohypnum Groups
The number of base substitutions per site from averaging over all sequence pairs between groups are shown. Analyses were conducted using the Maximum Composite Likelihood model [1]. The analysis involved 64 nucleotide sequences. All ambiguous positions wer
1. Tamura K., Nei M., and Kumar S. (2004). Prospects for inferring very large phylogenies by using the neighbor-joining method. Proceedings of the National Academy of Sciences (USA) 101:11030-11035.
2. Kumar S., Stecher G., Li M., Knyaz C., and Tamura K. (2018). MEGA X: Molecular Evolutionary Genetics Analysis across computing platforms. Molecular Biology and Evolution 35:1547-1549.
Disclaimer: Although utmost care has been taken to ensure the correctness of the caption, the caption text is provided "as is" without any warranty of any kind. Authors advise the user to carefully check the caption prior to its use for any purpose and re
"P. eugyrium" group
"P. subeugyrium" group

## Sheet: cpATR
	ca	de	euA	euB	euC	fa	fe	sk	suA	suB	suC	suD	suE
ca	0	0.0162171	0.0134703	0.0191228	0.0113537	0.0163054	0.0244184	0.0171198	0.0169062	0.0154891	0.0161653	0.0178441	0.0165729
de		0	0.0114135	0.0154687	0.0115859	0.0132492	0.0254868	0.0148702	0.0141492	0.0137894	0.0131505	0.0154367	0.0150504
euA			0.0002	0.00772618	0.00874348	0.0132769	0.022941	0.0141176	0.0120974	0.0119173	0.0111924	0.0109326	0.0114643
euB				0.00045	0.0140008	0.016875	0.028469	0.0164233	0.0158828	0.0157326	0.0142795	0.0158376	0.014591
euC					0.00046	0.0132092	0.0245011	0.012803	0.0135621	0.0135667	0.0126373	0.0129397	0.0130583
fa						0.0004	0.0246941	0.0155158	0.0154361	0.0149511	0.0143708	0.0161632	0.0150432
fe							0	0.0265556	0.0261843	0.0255341	0.0245543	0.027415	0.0275956
sk								0	0.0178994	0.0172528	0.0165233	0.0165731	0.0169195
suA									0.00019	0.00306613	0.0039157	0.0075023	0.00507862
suB										0.00011	0.00398437	0.00733198	0.00458531
suC											0.00111	0.0075191	0.00661752
suD												0	0.00297623
suE													0.00037
Appendix 5A. Estimates of Evolutionary Divergence over Sequence Pairs within and between Pseudohygrohypnum Groups
The number of base substitutions per site from averaging over all sequence pairs between groups are shown. Analyses were conducted using the Maximum Composite Likelihood model [1]. The analysis involved 64 nucleotide sequences. All ambiguous positions wer
1. Tamura K., Nei M., and Kumar S. (2004). Prospects for inferring very large phylogenies by using the neighbor-joining method. Proceedings of the National Academy of Sciences (USA) 101:11030-11035.
2. Kumar S., Stecher G., Li M., Knyaz C., and Tamura K. (2018). MEGA X: Molecular Evolutionary Genetics Analysis across computing platforms. Molecular Biology and Evolution 35:1547-1549.
Disclaimer: Although utmost care has been taken to ensure the correctness of the caption, the caption text is provided "as is" without any warranty of any kind. Authors advise the user to carefully check the caption prior to its use for any purpose and re
"P. eugyrium" group
"P. subeugyrium" group
