# Supplementary material for: Need for split: integrative taxonomy reveals unnoticed diversity in the subaquatic species of Pseudohygrohypnum (Pylaisiaceae, Bryophyta)
Source: PeerJ. 2022 Apr 26;10:e13260. doi: 10.7717/peerj.13260 (PMC9053303; doi:10.7717/peerj.13260)
Supplement: Supplemental Information 7 — Values suggesting median difference with probability higher than 99% are shown by black bold text. Values suggesting median difference with probability below 95% are shown by grey text [file peerj-10-13260-s007.xls]

## Sheet: overall
	eA (n=40)	eB (n=40)	eC (n=22)	sA (n=40)	sB (n=19)	sC (n=30)	sD (n=7)	sE (n=26)
eA (n=40)
eB (n=40)	5
eC (n=22)	6	6
sA (n=40)	7	9	5
sB (n=19)	8	7	9	9
sC (n=30)	7	8	0	5	9
sD (n=7)	8	8	8	8	4	8
sE (n=26)	9	9	8	8	7	7	6
number of variables (out of 9) for which significant median difference between two lineages was shown

## Sheet: ai
ai U	eA (n=40)	eB (n=40)	eC (n=22)	sA (n=40)	sB (n=19)	sC (n=30)	sD (n=7)	sE (n=26)
eA (n=40)
eB (n=40)	255
eC (n=22)	341	188
sA (n=40)	572	485	382
sB (n=19)	180	148	27	72
sC (n=30)	509	233	269	459	36
sD (n=7)	94	72	71	126	8	69
sE (n=26)	138	316	86	169	166	100	30

## Sheet: bio1
Bio1 U	eA (n=40)	eB (n=40)	eC (n=22)	sA (n=40)	sB (n=19)	sC (n=30)	sD (n=7)	sE (n=26)
eA (n=40)
eB (n=40)	701
eC (n=22)	351	424
sA (n=40)	283	313	221
sB (n=19)	13	14	13	53
sC (n=30)	474	534	277	429	45
sD (n=7)	0	0	0	0	41	6
sE (n=26)	0	0	0	0	47	1	5

## Sheet: bio2
Bio2 U	eA (n=40)	eB (n=40)	eC (n=22)	sA (n=40)	sB (n=19)	sC (n=30)	sD (n=7)	sE (n=26)
eA (n=40)
eB (n=40)	205
eC (n=22)	232	188
sA (n=40)	425	410	414
sB (n=19)	113	338	64	165
sC (n=30)	372	246	300	526	88
sD (n=7)	3	111	3	26	53	12
sE (n=26)	283	218	243	445	60	361	7

## Sheet: bio7
Bio7 U	eA (n=40)	eB (n=40)	eC (n=22)	sA (n=40)	sB (n=19)	sC (n=30)	sD (n=7)	sE (n=26)
eA (n=40)
eB (n=40)	20
eC (n=22)	24	337
sA (n=40)	215	455	289
sB (n=19)	120	16	17	22
sC (n=30)	106	457	287	504	30
sD (n=7)	0	0	0	0	27	2
sE (n=26)	0	3	2	3	131	12	59

## Sheet: bio12
Bio12 U	eA (n=40)	eB (n=40)	eC (n=22)	sA (n=40)	sB (n=19)	sC (n=30)	sD (n=7)	sE (n=26)
eA (n=40)
eB (n=40)	779
eC (n=22)	367	325
sA (n=40)	572	513	303
sB (n=19)	43	13	29	74
sC (n=30)	336	412	289	342	23
sD (n=7)	39	16	29	78	27	28
sE (n=26)	4	0	4	4	74	2	8

## Sheet: bio15
Bio15 U	eA (n=40)	eB (n=40)	eC (n=22)	sA (n=40)	sB (n=19)	sC (n=30)	sD (n=7)	sE (n=26)
eA (n=40)
eB (n=40)	238
eC (n=22)	78	9
sA (n=40)	799	323	79
sB (n=19)	0	0	66	0
sC (n=30)	138	16	328	138	103
sD (n=7)	0	0	9	0	64	12
sE (n=26)	1	0	224	1	115	306	18

## Sheet: bio17
Bio17 U	eA (n=40)	eB (n=40)	eC (n=22)	sA (n=40)	sB (n=19)	sC (n=30)	sD (n=7)	sE (n=26)
eA (n=40)
eB (n=40)	656
eC (n=22)	274	223
sA (n=40)	595	459	371
sB (n=19)	0	0	51	0
sC (n=30)	378	332	316	487	49
sD (n=7)	0	0	20	0	58	14
sE (n=26)	3	0	75	3	209	63	84

## Sheet: bio18
Bio18 U	eA (n=40)	eB (n=40)	eC (n=22)	sA (n=40)	sB (n=19)	sC (n=30)	sD (n=7)	sE (n=26)
eA (n=40)
eB (n=40)	630
eC (n=22)	65	58
sA (n=40)	748	591	68
sB (n=19)	342	341	48	272
sC (n=30)	53	57	262	81	51
sD (n=7)	39	41	49	42	30	37
sE (n=26)	101	52	1	120	44	1	0

## Sheet: bio19
Bio19 U	eA (n=40)	eB (n=40)	eC (n=22)	sA (n=40)	sB (n=19)	sC (n=30)	sD (n=7)	sE (n=26)
eA (n=40)
eB (n=40)	587
eC (n=22)	202	230
sA (n=40)	486	553	353
sB (n=19)	0	0	58	0
sC (n=30)	313	346	298	488	60
sD (n=7)	0	0	20	0	59	20
sE (n=26)	2	0	63	1	236	47	82
