# Supplementary material for: Need for split: integrative taxonomy reveals unnoticed diversity in the subaquatic species of Pseudohygrohypnum (Pylaisiaceae, Bryophyta)
Source: PeerJ. 2022 Apr 26;10:e13260. doi: 10.7717/peerj.13260 (PMC9053303; doi:10.7717/peerj.13260)
Supplement: Supplemental Information 10 [file peerj-10-13260-s010.fas]

>ca_HyF51
NNNNNNNNNNNNGTCCTATATTTTTAGCAATAAGTGTTGAAGTACCAAAAGTGCGAGAAT
CTGTTTTCATAAAATTTAGAAGTAATAAATTAGTTGCTGATTATATTAAAAAAA--TATT
TAGTATCAA----------------------CTCGATCATTTAATTATTGAAGAAAAAAA
TTACTTTCAATTAATTACTTATA------TATA-----------GATATAAGTATATGAA
ATAAAAAAA-TTAAAAA-GTGTGAGAAATAAATATTTTTTACAATCTAAAAATAGTAGTA
AATAATAAATA-----TATTTAAATAAAAAAAA----TTTATTTT-ATTTTC--------
--------AAAAAATAAA--TTAAATTA------GGTAATAGTTTATTTTTTTTT----A
TTTCTTACTATGTTTTTAATTAAATTTTATTTTTATTAATTAGTTTAACATTCAAAATAT
TATTAGGTCAATGCTTATACAAATAAAACTTATTTACTAAAAATTAAAAATAATCTGAGT
TGCATCAAATGTAAAAAATACTATACAATGATACTGTTTTGTTATAGTAAAATAACTTTG
TCTAAAAATAGACAAAATTAAATACCAAAGATGTTTTTTTATAANATT--------AAAA
AAACTTATTTGTCGAGCAGACCTCATCCTTGCAAGAGTTATCAATTGAGTTGTAGGGAGG
GACCTATGTCACCACAAACGGAGAATCCCTCTCTTTCCGGAGTTATAAA-TT-TTATT-A
TGTATGTA----------------ATTAAAAATACTACTAATTATTAGTTAAGCTTGACG
AGAATAATATTCTACAACTAATAATTCATTTATTTTTAAACCAATTGATTCACGATCTAA
TATTTGATTAACTAATCCTTTTTTTTCTAAAAAACTATAAGTTAAATGATTTGGTATTTT
AGATTTTTGATAAAACTCTATATTTTTATTAATTATAGTTTCAGATTTTTGTTGATTTTT
TATAGTAATAAAATCCTGAGGTTTACACCGATAACTTGGTATATCTACTATACAATCATT
AACTAAAATATGTCTATGATTTACTAATTGTCTTGCTCCAGGAATCGTAGGAGCCATACC
TAATCGAGAAATAACATTATCTAAACGCATTTCGAGTAATTGTAATAAAACTTCACCTGT
GGATCCTTTTGCTTTTCTAGCAATACGTACATAATTAAGTAATTGTCGTTCTGTTATTCC
ATAATGAAAACGTAATTTCTGTTTTTCTTCCAAACGAATGCGATACTGAGAAATTTTTTT
ATTAGATGTTGATTGATTGATCGAACTAGATTTTAACTGGGGNNNNNNNNNNNNNNNNNN
NNNNNNNNNNNNNNNNNNNNNNNNNNNNNNNNNNNNGCGTTAGTAGAAAAATTTACTAAA
TGCTAGCTTTCAGATTCAGGGAAACTTAGGTTGATAAAAATATAAGCAATCCTGAGCCAA
ATTTT---ATTTCGTTTGAAAATGAAATAGGTGCAGAGACTCGATGGAAGCTATCCTAAC
GAATAATATTTTTTTT-TTAATTATTTAAAATTTATTTTT-AGA--------TATTAAGC
GAGGATAAAGATAGAGTCCAATTTTACATGTTAATCTTAGCAACAATTTAAATTGTAGTA
GAAAGAAAATCCGTTGGCNNNNNNNNNNNNNNNNNNNNNNNNNNNNNNNNNNNNNNNNNN
NNNNNNNNNNNNNNNNNNNNNNNNNNNNNNNNNNNNNNNNNNNNNNNNNNNNNNNNNNNN
NNNNNNNNNNNNNNNNNNNNNNNNNNNNNNNNNNN
>ca_Hy657
NNNNNNNNNNNNNNNNNNNNNNNNNNNNNNNNNNNNNNNNNNNNNCAAAAGTGCGAGAAT
CTGTTTTCATAAAATTTAGAAGTAATAAATTAGTTGCTGATTATATTAAAAAAA--TATT
TAGTATCAA----------------------CTCGATCATTTAATTATTGAAGAAAAAAA
TTACTTTCAATTAATTACTTATA------TATA-----------GATATAAGTATATGAA
ATAAAAAAA-TTAAAAA-GTGTGAGAAATAAATATTTTTTACAATCTAAAAATAGTAGTA
AATAATAAATA-----TATTTAAATAAAAAAAA----TTTATTTT-ATTTTC--------
--------AAAAAATAAA--TTAAATTA------GGTAATAGTTTATTTTTTTTT----A
TTTCTTACTATGTTTTTAATTAAATTTTATTTTTATTAATTAGTTTAACATTCAAAATAT
TATTAGGTCAATGCTTATACAAATAAAACTTATTTACTAAAAATTAAAAATAATCTGAGT
TGCATCAAATGTAAAAAATACTATACAATGATACTGTTTTGTTATAGTAAAATAACTTTG
TCTAAAAATAGACAAAATTAAATACCAAAGATGTTTTTTTATAAGATT--------AAAA
AAACTTATTTGTCGAGCAGACCTCATCCTTGCAAGAGTTATCAATTGAGTTGTAGGGAGG
GACCTATGTCACCACAAACGGAGAATCCCTCTCTTTCCGGAGTTATAAA-TT-TTATT-A
TGTATGTA----------------ATTAAAAATACTACTAATTATTAGTTAAGCTTGACG
AGAATAATATTCTACAACTAATAATTCATTTATTTTTAAACCAATTGATTCACGATCTAA
TATTTGATTAACTAATCCTTTTTTTTCTAAAAAACTATAAGTTAAATGATTTGGTATTTT
AGATTTTTGATAAAACTCTATATTTTTATTAATTATAGTTTCAGATTTTTGTTGATTTTT
TATAGTAATAAAATCCTGAGGTTTACACCGATAACTTGGTATATCTACTATACAATCATT
AACTAAAATATGTCTATGATTTACTAATTGTCTTGCTCCAGGAATCGTAGGAGCCATACC
TAATCGAGAAATAACATTATCTAAACGCATTTCGAGTAATTGTAATAAAACTTCACCTGT
GGATCCTTTTGCTTTTCTAGCAATACGTACATAATTAAGTAATTGTCGTTCTGTTATTCC
ATAATGAAAACGTAATTTCTGTTTTTCTTCCAAACGAATGCGATACTGAGAAATTTTTTT
ATTAGATGTTGATTGATTGATCGAACTAGATTTTAACTGGGGNNNNNNNNNNNNNNNNNN
NNNNNNNNNNNNNNNNNNNNNNNNNNNNNNNNNNNNNNNNNNNNNNNNNNNNNNNCTAAA
TGCTAGCTTTCAGATTCAGGGAAACTTAGGTTGATAAAAATATAAGCAATCCTGAGCCAA
ATTTT---ATTTCGTTTGAAAATGAAATAGGTGCAGAGACTCGATGGAAGCTATCCTAAC
GAATAATATTTTTTTT-TTAATTATTTAAAATTTATTTTT-AGA--------TATTAAGC
GAGGATAAAGATAGAGTCCAATTTTACATGTTAATCTTAGCAACAATTTAAATTGTAGTA
GAAAGAAAATCCGTTGGCTTTATTGACCGTGAGGGTTCAAGTCCCTCTACCCCCAAAACT
ATAATTTTTTATTGACATAAACTGGAAGTTTATGTTAGGATAAGCCAATCAAAAAGGCCG
GAATAGCTCAGTTGGTAGAGCAGAGGACTGAAAAT
>or_HyF49
TTTGAGTAATACGTCCTATATTTTTAGCAACAAGTGTTGAAGTACCAAAAGTGCGAGAAT
CTGTTTTCATAAAATTTAGAAGTAATAAATTAGTTGCTGATTATATTAAAAAAA--TATT
TAGTATCAA----------------------CTCGATCATTTAATTATTGAAGAAAAAAA
TTACTTTCAATTAATTACTTATA------TATA-----------GATATAAGTATATGAA
ATAAAAAAA-TTAAAAA-GTGTAAGAAATAAATATTTTTTACAATCTAAAAATAGTAGTA
AATAATAAATA-----TATTTAAATAAAAAAAAA---TTTATTTT-ATTTTC--------
--------AAAAAATAAA--TTAAATTA------GGTAATAGTTGATTTTTTTT-----A
TTTCTTACTATGTTTTTAATTAAATTTTATTTTTATTAATTAGTTTAACATTCAAAAGAT
TATTAGGTCAATGCTTATACAAATAAAACTCATTTACTAAAAATTAAAAATAATCTGAGT
TGCATCAAATGTAAAAAATACTATACAATGATACTGTTTTGTTATAGTAAAATAACTTTG
TCTAAAAATAAACAAAATTAAATACCAAAGATGTTTTTTTATAAGATT--------AAAA
AAACTTATTTGTCGAGCAGACCTCATCCTTGCAAGAGTTATCAATTGAGTTGTAGGGAGG
GACCTATGTCACCACAAACGGAGAATCCCTCTCTTTCCGGAGTTATAAATTT-TTATT-A
TGTATCTA----------------ATTAAAAATACTATTAATTCTTAGTTAAGCTTGACG
AGAATAATATTCTACAACTAATAATTCATTTATTTTTAAACCAATTGATTCACGATCTAA
TATTTGATTAACTAATCCTTTTTTTTCTAAAGAACTATAAGTTAAATGATTTGGTATTTT
AGATTTTTGATAAAACTCTATATTTTTATTAATTATAGTCTCAGATTTTCGTTGATTTTT
TATAGTAATAAAATCCTGAGGTTTACACCGATAACTTGGTATATCTACTATACAATCATT
AACTAAAATATGTCTATGATTTACTAATTGTCTTGCTCCAGGAATCGTAGGAGCCATACC
TAATCGAGAAATAACATTATCTAAACGCATTTCGAGTAATTGTAATAAAACTTCACCTGT
GGATCCTTTTGCTTTTCTAGCAATACGTACATAATTAAGTAATTGTCGTTCTGTTATTCC
ATAATGAAAACGTAATTTCTGTTTTTCTTCCAAACGAATGCGATACTGAGAAATTTTTTT
ATTAGATGTTGATTGATTGATTGAACTAGATTTTAACTGGGGTGTTTTATTAGTTAGTCC
TGGTAAANNNNNNNNNNNNNNNNNNNNNNNNNNNNNGCGTTAGTAGAAAAATTTACTAAA
TGTTAGCTTTCAGATTCAGGGAAACTTAGGTTGATAAAAATATAAGCAATCCTGAGCCAA
ATTTT---ATTTCGTTTGAAAATGAAATAGGTGCAGAGACTCAATGGAAGCTATCCTAAC
GAATAATATTTTTA---AAAATTATTTAAAATTTATTTTTTAGA--------TATTAAGC
GAGGATAAAGATAGAGTCCAATTTTACATGTTAATCTTAGCAACAATTTAAATTGTAGTA
GAAAGAAAATCCGTTGGCNNNNNNNNNNNNNNNNNNNNNNNNNNNNNNNNNNNNNNNNNN
NNNNNNNNNNNNNNNNNNNNNNNNNNNNNNNNNNNNNNNNNNNNNNNNNNNNNNNNNNNN
NNNNNNNNNNNNNNNNNNNNNNNNNNNNNNNNNNN
>or_HyF1
TTTGAGTAATACGTCCTATATTTTTAGCAACAAGTGTTGAAGTACCAAAAGTGCGAGAAT
CTGTTTTCATAAAATTTAGAAGTAATAAATTAGTTGCTGATTATATTAAAAAAA--TATT
TAGTATCAA----------------------CTCGATCATTTAATTATTGAAGAAAAAAA
TTACTTTCAATTAATTACTTATA------TATA-----------GATATAAGTATATGAA
ATAAAAAAA-TTAAAAA-GTGTAAGAAATAAATATTTTTTACAATCTAAAAATAGTAGTA
AATAATAAATA-----TATTTAAATAAAAAAAAA---TTTATTTT-ATTTTC--------
--------AAAAAATAAA--TTAAATTA------GGTAATAGTTGATTTTTTTT-----A
TTTCTTACTATGTTTTTAATTAAATTTTATTTTTATTAATTAGTTTAACATTCAAAAGAT
TATTAGGTCAATGCTTATACAAATAAAACTCATTTACTAAAAATTAAAAATAATCTGAGT
TGCATCAAATGTAAAAAATACTATACAATGATACTGTTTTGTTATAGTAAAATAACTTTG
TCTAAAAATAGACAAAATTAAATACCAAAGATGTTTTTTTATAAGATT--------AAAA
AAACTTATTTGTCGAGCAGACCTCANNNNNNNNNNNNNNNNNNNNNNNNNNNNNNNNNNN
NNNNNNNNNNNNNNNNNNNNNNNNATCCCTCTCTTTCCGGAGTTATAAATTT-TTATT-A
TGTATCTA----------------ATTAAAAATACTATTAATTCTTAGTTAAGCTTGACG
AGAATAATATTCTACAACTAATAATTCATTTATTTTTAAACCAATTGATTCACGATCTAA
TATTTGATTAACTAATCCTTTTTTTTCTAAAGAACTATAAGTTAAATGATTTGGTATTTT
AGATTTTTGATAAAACTCTATATTTTTATTAATTATAGTCTCAGATTTTCGTTGATTTTT
TATAGTAATAAAATCCTGAGGTTTACACCGATAACTTGGTATATCTACTATACAATCATT
AACTAAAATATGTCTATGATTTACTAATTGTCTTGCTCCAGGAATCGTAGGAGCCATACC
TAATCGAGAAATAACATTATCTAAACGCATTTCGAGTAATTGTAATAAAACTTCACCTGT
GGATCCTTTTGCTTTTCTAGCAATACGTACATAATTAAGTAATTGTCGTTCTGTTATTCC
ATAATGAAAACGTAATTTCTGTTTTTCTTCCAAACGAATGCGATACTGAGAAATTTTTTT
ATTAGATGTTGATTGATTGATTGAACTAGATTTTAACTGGGGNNNNNNNNNNNNNNNNNN
NNNNNNNNNNNNNNNNNNNNNNNNNNNNNNNNNNNNGCGTTAGTAGAAAAATTTACTAAA
TGTTAGCTTTCAGATTCAGGGAAACTTAGGTTGATAAAAATATAAGCAATCCTGAGCCAA
ATTTT---ATTTCGTTTGAAAATGAAATAGGTGCAGAGACTCAATGGAAGCTATCCTAAC
GAATAATATTTTTA---AAAATTATTTAAAATTTATTTTTTAGA--------TATTAAGC
GAGGATAAAGATAGAGTCCAATTTTACATGTTAATCTTAGCAACAATTTAAATTGTAGTA
GAAAGAAAATCCGTTGGCNNNNNNNNNNNNNNNNNNNNNNNNNNNNNNNNNNNNNNNNNN
NNNNNNNNNNNNNNNNNNNNNNNNNNNNNNNNNNNNNNNNNNNNNNNNNNNNNNNNNNNN
NNNNNNNNNNNNNNNNNNNNNNNNNNNNNNNNNNN
>or_HyF53
TTTGAGTAATACGTCCTATATTTTTAGCAACAAGTGTTGAAGTACCAAAAGTGCGAGAAT
CTGTTTTCATAAAATTTAGAAGTAATAAATTAGTTGCTGATTATATTAAAAAAA--TATT
TAGTATCAA----------------------CTCGATCATTTAATTATTGAAGAAAAAAA
TTACTTTCAATTAATTACTTATA------TATA-----------GATATAAGTATATGAA
ATAAAAAAA-TTAAAAA-GTGTAAGAAATAAATATTTTTTACAATCTAAAAATAGTAGTA
AATAATAAATA-----TATTTAAATAAAAAAAAA---TTTATTTT-ATTTTC--------
--------AAAAAATAAA--TTAAATTA------GGTAATAGTTGATTTTTTTT-----A
TTTCTTACTATGTTTTTAATTAAATTTTATTTTTATTAATTAGTTTAACATTCAAAAGAT
TATTAGGTCAATGCTTATACAAATAAAACTCATTTACTAAAAATTAAAAATAATCTGAGT
TGCATCAAATGTAAAAAATACTATACAATGATACTGTTTTGTTATAGTAAAATAACTTTG
TCTAAAAATAGACAAAATTAAATACCAAAGATGTTTTTTTATAAGATT--------AAAA
AAACTTATTTGTCGAGCAGACCTCATCCTTGCAAGAGTTATCAATTGAGTTGTAGGGAGG
GACCTNNNNNNNNNNNNNNNNNNNATCCCTCTCTTTCCGGAGTTATAAATTT-TTATT-A
TGTATCTA----------------ATTAAAAATACTATTAATTCTTAGTTAAGCTTGACG
AGAATAATATTCTACAACTAATAATTCATTTATTTTTAAACCAATTGATTCACGATCTAA
TATTTGATTAACTAATCCTTTTTTTTCTAAAGAACTATAAGTTAAATGATTTGGTATTTT
AGATTTTTGATAAAACTCTATATTTTTATTAATTATAGTCTCAGATTTTCGTTGATTTTT
TATAGTAATAAAATCCTGAGGTTTACACCGATAACTTGGTATATCTACTATACAATCATT
AACTAAAATATGTCTATGATTTACTAATTGTCTTGCTCCAGGAATCGTAGGAGCCATACC
TAATCGAGAAATAACATTATCTAAACGCATTTCGAGTAATTGTAATAAAACTTCACCTGT
GGATCCTTTTGCTTTTCTAGCAATACGTACATAATTAAGTAATTGTCGTTCTGTTATTCC
ATAATGAAAACGTAATTTCTGTTTTTCTTCCAAACGAATGCGATACTGAGAAATTTTTTT
ATTAGATGTTGATTGATTGATAGAACTAGATTTTAACTGGGGNNNNNNNNNNNNNNNNNN
NNNNNNNNNNNNNNNNNNNNNNNNNNNNNNNNNNNNGCGTTAGTAGAAAAATTTACTAAA
TGTTAGCTTTCAGATTCAGGGAAACTTAGGTTGATAAAAATATAAGCAATCCTGAGCCAA
ATTTT---ATTTCGTTTGAAAATGAAATAGGTGCAGAGACTCAATGGAAGCTATCCTAAC
GAATAATATTTTTA---AAAATTATTTAAAATTTATTTTTTAGA--------TATTAAGC
GAGGATAAAGATAGAGTCCAATTTTACATGTTAATCTTAGCAACAATTTAAATTGTAGTA
GAAAGAAAATCCGTTGGCNNNNNNNNNNNNNNNNNNNNNNNNNNNNNNNNNNNNNNNNNN
NNNNNNNNNNNNNNNNNNNNNNNNNNNNNNNNNNNNNNNNNNNNNNNNNNNNNNNNNNNN
NNNNNNNNNNNNNNNNNNNNNNNNNNNNNNNNNNN
>or_HyF2
TTTGAGTAATACGTCCTATATTTTTAGCAACAAGTGTTGAAGTACCAAAAGTGCGAGAAT
CTGTTTTCATAAAATTTAGAAGTAATAAATTAGTTGCTGATTATATTAAAAAAA--TATT
TAGTATCAA----------------------CTCGATCATTTAATTATTGAAGAAAAAAA
TTACTTTCAATTAATTACTTATA------TATA-----------GATATAAGTATATGAA
ATAAAAAAA-TTAAAAA-GTGTAAGAAATAAATATTTTTTACAATCTAAAAATAGTAGTA
AATAATAAATA-----TATTTAAATAAAAAAAAA---TTTATTTT-ATTTTC--------
--------AAAAAATAAA--TTAAATTA------GGTAATAGTTGATTTTTTTT-----A
TTTCTTACTATGTTTTTAATTAAATTTTATTTTTATTAATTAGTTTAACATTCAAAAGAT
TATTAGGTCAATGCTTATACAAATAAAACTCATTTACTAAAAATTAAAAATAATCTGAGT
TGCATCAAATGTAAAAAATACTATACAATGATACTGTTTTGTTATAGTAAAATAACTTTG
TCTAAAAATAGACAAAATTAAATACCAAAGATGTTTTTTTATAAGATT--------AAAA
AAACTTATTTGTCGAGCAGACCTCANNNNNNNNNNNNNNNNNNNNNNNNNNNNNNNNNNN
NNNNNNNNNNNNNNNNNNNNNNNNATCCCTCTCTTTCCGGAGTTATAAATTT-TTATT-A
TGTATCTA----------------ATTAAAAATACTATTAATTCTTAGTTAAGCTTGACG
AGAATAATATTCTACAACTAATAATTCATTTATTTTTAAACCAATTGATTCACGATCTAA
TATTTGATTAACTAATCCTTTTTTTTCTAAAGAACTATAAGTTAAATGATTTGGTATTTT
AGATTTTTGATAAAACTCTATATTTTTATTAATTATAGTCTCAGATTTTCGTTGATTTTT
TATAGTAATAAAATCCTGAGGTTTACACCGATAACTTGGTATATCTACTATACAATCATT
AACTAAAATATGTCTATGATTTACTAATTGTCTTGCTCCAGGAATCGTAGGAGCCATACC
TAATCGAGAAATAACATTATCTAAACGCATTTCGAGTAATTGTAATAAAACTTCACCTGT
GGATCCTTTTGCTTTTCTAGCAATACGTACATAATTAAGTAATTGTCGTTCTGTTATTCC
ATAATGAAAACGTAATTTCTGTTTTTCTTCCAAACGAATGCGATACTGAGAAATTTTTTT
ATTAGATGTTGATTGATTGATAGAACTAGATTTTAACTGGGGNNNNNNNNNNNNNNNNNN
NNNNNNNNNNNNNNNNNNNNNNNNNNNNNNNNNNNNGCGTTAGTAGAAAAATTTACTAAA
TGTTAGCTTTCAGATTCAGGGAAACTTAGGTTGATAAAAATATAAGCAATCCTGAGCCAA
ATTTT---ATTTCGTTTGAAAATGAAATAGGTGCAGAGACTCAATGGAAGCTATCCTAAC
GAATAATATTTTTA---AAAATTATTTAAAATTTATTTTTTAGA--------TATTAAGC
GAGGATAAAGATAGAGTCCAATTTTACATGTTAATCTTAGCAACAATTTAAATTGTAGTA
GAAAGAAAATCCGTTGGCNNNNNNNNNNNNNNNNNNNNNNNNNNNNNNNNNNNNNNNNNN
NNNNNNNNNNNNNNNNNNNNNNNNNNNNNNNNNNNNNNNNNNNNNNNNNNNNNNNNNNNN
NNNNNNNNNNNNNNNNNNNNNNNNNNNNNNNNNNN
>or_HyF62_Shik
nnnnnnnnnnnnnnnnnnnnnnnnnnnnnnnnnnnnnnnnnGTACCAAAAGTGCGAGAAT
CTGTTTTCATAAAATTTAGAAGTAATAAATTAGTTGCTGATTATATTAAAAAAA--TATT
TAGTATCAA----------------------CTCGATCATTTAATTATTGAAGAAAAAAA
TTACTTTCAATTAATTACTTATA------TATA-----------GATATAAGTATATGAA
ATAAAAAAA-TTAAAAA-GTGTAAGAAATAAATATTTTTTACAATCTAAAAATAGTAGTA
AATAATAAATA-----TATTTAAATAAAAAAAAA---TTTATTTT-ATTTTC--------
--------AAAAAATAAA--TTAAATTA------GGTAATAGTTGATTTTTTTT-----A
TTTCTTACTATGTTTTTAATTAAATTTTATTTTTATTAATTAGTTTAACATTCAAAAGAT
TATTAGGTCAATGCTTATACAAATAAAACTCATTTACTAAAAATTAAAAATAATCTGAGT
TGCATCAAATGTAAAAAATACTATACAATGATACTGTTTTGTTATAGTAAAATAACTTTG
TCTAAAAATAGACAAAATTAAATACCAAAGATGTTTTTTTATAAGATT--------AAAA
AAACTTATTTGTCGAGCAGACCTCATCCTTGCAAGAGTTATCAATTGAGTTGTAGGGAGG
GACCTATGTCACCACAAACGGAGAATCCCTCTCTTTCCGGAGTTATAAATTT-TTATT-A
TGTATCTA----------------ATTAAAAATACTATTAATTCTTAGTTAAGCTTGACG
AGAATAATATTCTACAACTAATAATTCATTTATTTTTAAACCAATTGATTCACGATCTAA
TATTTGATTAACTAATCCTTTTTTTTCTAAAGAACTATAAGTTAAATGATTTGGTATTTT
AGATTTTTGATAAAACTCTATATTTTTATTAATTATAGTCTCAGATTTTCGTTGATTTTT
TATAGTAATAAAATCCTGAGGTTTACACCGATAACTTGGTATATCTACTATACAATCATT
AACTAAAATATGTCTATGATTTACTAATTGTCTTGCTCCAGGAATCGTAGGAGCCATACC
TAATCGAGAAATAACATTATCTAAACGCATTTCGAGTAATTGTAATAAAACTTCACCTGT
GGATCCTTTTGCTTTTCTAGCAATACGTACATAATTAAGTAATTGTCGTTCTGTTATTCC
ATAATGAAAACGTAATTTCTGTTTTTCTTCCAAACGAATGCGATACTGAGAAATTTTTTT
ATTAGATGTTGATTGATTGATAGAACTAGATTTTAACTGGGGTGTTTTATTAGTTAGTCC
TGGTAAAGTTCCCAAACGACGTATTATTCTTACACGGCGTTAGTAGAAAAATTTACTAAA
TGTTAGCTTTCAGATTCAGGGAAACTTAGGTTGATAAAAATATAAGCAATCCTGAGCCAA
ATTTT---ATTTCGTTTGAAAATGAAATAGGTGCAGAGACTCAATGGAAGCTATCCTAAC
GAATAATATTTTTA---AAAATTATTTAAAATTTATTTTTTAGA--------TATTAAGC
GAGGATAAAGATAGAGTCCAATTTTACATGTTAATCTTAGCAACAATTTAAATTGTAGTA
GAAAGAAAATCCGTTGGCTTTATTGACCGTGAGGGTTCAAGTCCCTCTACCCCCAAAACT
ATAATTTTTTATTGACATAAACTGTAAGTTTATGTTAGGATAAGCCAATCAAAAAGGCCG
GAATNNNNNNNNNNNNNNNNNNNNNNNNNNNNNNN
>or_HyF63_Shik
nnnnnnnnnnnnnnnnnnnnnnnnnnnnnnnnnnnnnnnnnGTACCAAAAGTGCGAGAAT
CTGTTTTCATAAAATTTAGAAGTAATAAATTAGTTGCTGATTATATTAAAAAAA--TATT
TAGTATCAA----------------------CTCGATCATTTAATTATTGAAGAAAAAAA
TTACTTTCAATTAATTACTTATA------TATA-----------GATATAAGTATATGAA
ATAAAAAAA-TTAAAAA-GTGTAAGAAATAAATATTTTTTACAATCTAAAAATAGTAGTA
AATAATAAATA-----TATTTAAATAAAAAAAAA---TTTATTTT-ATTTTC--------
--------AAAAAATAAA--TTAAATTA------GGTAATAGTTGATTTTTTTT-----A
TTTCTTACTATGTTTTTAATTAAATTTTATTTTTATTAATTAGTTTAACATTCAAAAGAT
TATTAGGTCAATGCTTATACAAATAAAACTCATTTACTAAAAATTAAAAATAATCTGAGT
TGCATCAAATGTAAAAAATACTATACAATGATACTGTTTTGTTATAGTAAAATAACTTTG
TCTAAAAATAGACAAAATTAAATACCAAAGATGTTTTTTTATAAGATT--------AAAA
AAACTTATTTGTCGAGCAGACCTCATCCTTGCAAGAGTTATCAATTGAGTTGTAGGGAGG
GACCTATGTCACCACAAACGGAGAATCCCTCTCTTTCCGGAGTTATAAATTT-TTATT-A
TGTATCTA----------------ATTAAAAATACTATTAATTCTTAGTTAAGCTTGACG
AGAATAATATTCTACAACTAATAATTCATTTATTTTTAAACCAATTGATTCACGATCTAA
TATTTGATTAACTAATCCTTTTTTTTCTAAAGAACTATAAGTTAAATGATTTGGTATTTT
AGATTTTTGATAAAACTCTATATTTTTATTAATTATAGTCTCAGATTTTCGTTGATTTTT
TATAGTAATAAAATCCTGAGGTTTACACCGATAACTTGGTATATCTACTATACAATCATT
AACTAAAATATGTCTATGATTTACTAATTGTCTTGCTCCAGGAATCGTAGGAGCCATACC
TAATCGAGAAATAACATTATCTAAACGCATTTCGAGTAATTGTAATAAAACTTCACCTGT
GGATCCTTTTGCTTTTCTAGCAATACGTACATAATTAAGTAATTGTCGTTCTGTTATTCC
ATAATGAAAACGTAATTTCTGTTTTTCTTCCAAACGAATGCGATACTGAGAAATTTTTTT
ATTAGATGTTGATTGATTGATAGAACTAGATTTTAACTGGGGTGTTTTATTAGTTAGTCC
TGGTAAAGTTCCCAAACGACGTATTATTCTTACACGGCGTTAGTAGAAAAATTTACTAAA
TGTTAGCTTTCAGATTCAGGGAAACTTAGGTTGATAAAAATATAAGCAATCCTGAGCCAA
ATTTT---ATTTCGTTTGAAAATGAAATAGGTGCAGAGACTCAATGGAAGCTATCCTAAC
GAATAATATTTTTA---AAAATTATTTAAAATTTATTTTTTAGA--------TATTAAGC
GAGGATAAAGATAGAGTCCAATTTTACATGTTAATCTTAGCAACAATTTAAATTGTAGTA
GAAAGAAAATCCGTTGGCTTTATTGACCGTGAGGGTTCAAGTCCCTCTACCCCCAAAACT
ATAATTTTTTATTGACATAAACTGTAAGTTTATGTTAGGATAAGCCAATCAAAAAGGCCG
GAATNNNNNNNNNNNNNNNNNNNNNNNNNNNNNNN
>or_HyF64_Shik
nnnnnnnnnnnnnnnnnnnnnnnnnnnnnnnnnnnnnnnnnGTACCAAAAGTGCGAGAAT
CTGTTTTCATAAAATTTAGAAGTAATAAATTAGTTGCTGATTATATTAAAAAAA--TATT
TAGTATCAA----------------------CTCGATCATTTAATTATTGAAGAAAAAAA
TTACTTTCAATTAATTACTTATA------TATA-----------GATATAAGTATATGAA
ATAAAAAAA-TTAAAAA-GTGTAAGAAATAAATATTTTTTACAATCTAAAAATAGTAGTA
AATAATAAATA-----TATTTAAATAAAAAAAAA---TTTATTTT-ATTTTC--------
--------AAAAAATAAA--TTAAATTA------GGTAATAGTTGATTTTTTTT-----A
TTTCTTACTATGTTTTTAATTAAATTTTATTTTTATTAATTAGTTTAACATTCAAAAGAT
TATTAGGTCAATGCTTATACAAATAAAACTCATTTACTAAAAATTAAAAATAATCTGAGT
TGCATCAAATGTAAAAAATACTATACAATGATACTGTTTTGTTATAGTAAAATAACTTTG
TCTAAAAATAGACAAAATTAAATACCAAAGATGTTTTTTTATAAGATT--------AAAA
AAACTTATTTGTCGAGCAGACCTCATCCTTGCAAGAGTTATCAATTGAGTTGTAGGGAGG
GACCTATGTCACCACAAACGGAGAATCCCTCTCTTTCCGGAGTTATAAATTT-TTATT-A
TGTATCTA----------------ATTAAAAATACTATTAATTCTTAGTTAAGCTTGACG
AGAATAATATTCTACAACTAATAATTCATTTATTTTTAAACCAATTGATTCACGATCTAA
TATTTGATTAACTAATCCTTTTTTTTCTAAAGAACTATAAGTTAAATGATTTGGTATTTT
AGATTTTTGATAAAACTCTATATTTTTATTAATTATAGTCTCAGATTTTCGTTGATTTTT
TATAGTAATAAAATCCTGAGGTTTACACCGATAACTTGGTATATCTACTATACAATCATT
AACTAAAATATGTCTATGATTTACTAATTGTCTTGCTCCAGGAATCGTAGGAGCCATACC
TAATCGAGAAATAACATTATCTAAACGCATTTCGAGTAATTGTAATAAAACTTCACCTGT
GGATCCTTTTGCTTTTCTAGCAATACGTACATAATTAAGTAATTGTCGTTCTGTTATTCC
ATAATGAAAACGTAATTTCTGTTTTTCTTCCAAACGAATGCGATACTGAGAAATTTTTTT
ATTAGATGTTGATTGATTGATAGAACTAGATTTTAACTGGGGTGTTTTATTAGTTAGTCC
TGGTAAAGTTCCCAAACGACGTATTATTCTTACACGGCGTTAGTAGAAAAATTTACTAAA
TGTTAGCTTTCAGATTCAGGGAAACTTAGGTTGATAAAAATATAAGCAATCCTGAGCCAA
ATTTT---ATTTCGTTTGAAAATGAAATAGGTGCAGAGACTCAATGGAAGCTATCCTAAC
GAATAATATTTTTA---AAAATTATTTAAAATTTATTTTTTAGA--------TATTAAGC
GAGGATAAAGATAGAGTCCAATTTTACATGTTAATCTTAGCAACAATTTAAATTGTAGTA
GAAAGAAAATCCGTTGGCTTTATTGACCGTGAGGGTTCAAGTCCCTCTACCCCCAAAACT
ATAATTTTTTATTGACATAAACTGTAAGTTTATGTTAGGATAAGCCAATCAAAAAGGCCG
GAANNNNNNNNNNNNNNNNNNNNNNNNNNNNNNNN
>or_HyF65_Shik
nnnnnnnnnnnnnnnnnnnnnnnnnnnnnnnnnnnnnnnnnGTACCAAAAGTGCGAGAAT
CTGTTTTCATAAAATTTAGAAGTAATAAATTAGTTGCTGATTATATTAAAAAAA--TATT
TAGTATCAA----------------------CTCGATCATTTAATTATTGAAGAAAAAAA
TTACTTTCAATTAATTACTTATA------TATA-----------GATATAAGTATATGAA
ATAAAAAAA-TTAAAAA-GTGTAAGAAATAAATATTTTTTACAATCTAAAAATAGTAGTA
AATAATAAATA-----TATTTAAATAAAAAAAAA---TTTATTTT-ATTTTC--------
--------AAAAAATAAA--TTAAATTA------GGTAATAGTTGATTTTTTTT-----A
TTTCTTACTATGTTTTTAATTAAATTTTATTTTTATTAATTAGTTTAACATTCAAAAGAT
TATTAGGTCAATGCTTATACAAATAAAACTCATTTACTAAAAATTAAAAATAATCTGAGT
TGCATCAAATGTAAAAAATACTATACAATGATACTGTTTTGTTATAGTAAAATAACTTTG
TCTAAAAATAGACAAAATTAAATACCAAAGATGTTTTTTTATAAGATT--------AAAA
AAACTTATTTGTCGAGCAGACCTCATCCTTGCAAGAGTTATCAATTGAGTTGTAGGGAGG
GACCTATGTCACCACAAACGGAGAATCCCTCTCTTTCCGGAGTTATAAATTT-TTATT-A
TGTATCTA----------------ATTAAAAATACTATTAATTCTTAGTTAAGCTTGACG
AGAATAATATTCTACAACTAATAATTCATTTATTTTTAAACCAATTGATTCACGATCTAA
TATTTGATTAACTAATCCTTTTTTTTCTAAAGAACTATAAGTTAAATGATTTGGTATTTT
AGATTTTTGATAAAACTCTATATTTTTATTAATTATAGTCTCAGATTTTCGTTGATTTTT
TATAGTAATAAAATCCTGAGGTTTACACCGATAACTTGGTATATCTACTATACAATCATT
AACTAAAATATGTCTATGATTTACTAATTGTCTTGCTCCAGGAATCGTAGGAGCCATACC
TAATCGAGAAATAACATTATCTAAACGCATTTCGAGTAATTGTAATAAAACTTCACCTGT
GGATCCTTTTGCTTTTCTAGCAATACGTACATAATTAAGTAATTGTCGTTCTGTTATTCC
ATAATGAAAACGTAATTTCTGTTTTTCTTCCAAACGAATGCGATACTGAGAAATTTTTTT
ATTAGATGTTGATTGATTGATAGAACTAGATTTTAACTGGGGTGTTTTATTAGTTAGTCC
TGGTAAAGTTCCCAAACGACGTATTATTCTTACACGGCGTTAGTAGAAAAATTTACTAAA
TGTTAGCTTTCAGATTCAGGGAAACTTAGGTTGATAAAAATATAAGCAATCCTGAGCCAA
ATTTT---ATTTCGTTTGAAAATGAAATAGGTGCAGAGACTCAATGGAAGCTATCCTAAC
GAATAATATTTTTA---AAAATTATTTAAAATTTATTTTTTAGA--------TATTAAGC
GAGGATAAAGATAGAGTCCAATTTTACATGTTAATCTTAGCAACAATTTAAATTGTAGTA
GAAAGAAAATCCGTTGGCTTTATTGACCGTGAGGGTTCAAGTCCCTCTACCCCCAAAACT
ATAATTTTTTATTGACATAAACTGTAAGTTTATGTTAGGATAAGCCAATCAAAAAGGCCG
GAATNNNNNNNNNNNNNNNNNNNNNNNNNNNNNNN
>si_HyF60
NNNNNNNNNTACGTCCTATATTNTTAGCAATAAGTGTTGAAGTACCAAAAGTGCGAGAAT
CTGTTTTCATAAAATTTAGAAGTAATGAATTAGTTGCTGATTATATTAAAAAAA--TATT
TAGTATCAA----------------------CTCGATCATTTAATTATTGAAGAAAAAAA
TTACTTTCAATTAATTACTTATA------TATA-----------GATATAAGTATATGAA
ATAAAAAAA-TTAAAAA-GTGTAAGAAATAAATATTTTTTACAATCTAAAAATAGTAGTA
AATAATAAATA-----TATTTAAATAAAAAAAA----TTTATTTT-ATTTTC--------
--------AAAAAATAAA--TTAAATTA------GGTAATAGTTTATTTTTTTTT----A
TTTCTTACTATGTTTTTAATTAAATTTTATTTTTATTAATTAGTTTAACATTCAAAAGAT
TATTAGGTCAATGCTTATAAGAATAAAACTCATTTACTAAAAATAA-------TCTGAGT
TGCATCAAATGTAAAAAATACTATACAATGATACTGTTTTGTTATAGTAAAATAACTTTG
TTTAAAAATAGACAAAATTAAATATCAAAGATGTTTTTTTATAAGATT--------AAAA
AAACTTATTTGTCGAGCAGACCTCATCCTTGCAAGAGTTATCAATTGAGTTGTAGGGAGG
GACCTATGTCACCACAAACGGAGAATCCCTCTCTTTCCGGAGTTATAAATTT-TTATT-A
TGTATGTA----------------ATTAAAAATACTATTAATTCTTAGTTAAGCTTGACG
AGAATAATATTCTACAACTAATAATTCATTTATTTTTAAACCAATTGATTCACGATCTAA
TATTTGATTAACTAATCCTTTTTTTTCTAAAGAATTATAAGTTAAATGATTTGGTATTTT
AGATTTTTGATAAAACTCTATATTTTTATTAATTATAGTCTCAGATTTTCGTTGATTTTT
TATAGTAATAAAATCCTGAGGTTTACACCGATAACTTGGTATATCTACTATACAATCATT
AACTAAAATATGTCTATGATTCACTAATTGTCTTGCTCCAGGAATCGTAGGAGCCATACC
TAATCGAGAAATAACATTATCTAAACGCATTTCGGGTAATTGTGATAAAACTTCACCTGT
AGATCCTTTTGCTTTTCTAGCAATACGTACATAATTAAGTAATTGTCGTTCTGTTATTCC
ATAATGAAAACGTAATTTCTGTTTTTCTTCCAAACGAATGCGATACTGAGAAATTTTTTT
ATTAGATGTTGATTGATTGATAGAACTAGATTTTAACTGGGGTGTTTTATTAGTTAGTCC
TGGTAAAGTTCCTAAACGACGTATTATTCTTACACGGCGTTAGTAGAAAAATTTACTAAA
TGCTAGCTTTCAGATTCAGGGAAACTTAGGTTGATAAAAATATAAGCAATCCTGAGCCAA
ATTTT---ATTTCGTTTGAAAATAAAATAGGTGCAGAGACTCAATGGAAGCTATCCTAAC
GAATAATATTTTTTTTTTTAATTATTTAAAACTTATTTTTTAGA--------TATTAAGC
GAGGATAAAGATAGAGTCCAATTTTACATGTTAATCTTAGCAACAATTTAAATTGTAGTA
GAAAGAAAATCCGTTGGCTNNNNNNNNNNNNNNNNNNNNNNNNNNNNNNNNNNNNNNNNN
NNNNNNNNN-NNNNNNNNNNNNNNNNNNNNNNNNNNNNNNNNNNNNNNNNNNNNNNNNNN
NNNNNNNNNNNNNNNNNNNNNNNNNNNNNNNNNNN
>pu_x_si_Hh1585
TTTGAGTAATACGTCCTATATTTTTAGCAATAAGTGTTGAAGTACCAAAAGTGCGAGAAT
CTGTTTTCATAAAATTTAGAAGTAATGAATTAGTTGCTGATTATATTAAAAAAA--TATT
TAGTATCAA----------------------CTCGATCATTTAATTATTGAAGAAAAAAA
TTACTTTCAATTAATTACTTATA------TATA-----------GATATAAGTATATGAA
ATAAAAAAA-TTAAAAA-GTGTAAGAAATAAATATTTTTTACAATCTAAAAATAGTAGTA
AATAATAAATA-----TATTTAAATAAAAAAAA----TTTATTTT-ATTTTC--------
--------AAAAAATAAA--TTAAATTA------GGTAATAGTTTATTTTTTTTT----A
TTTCTTACTATGTTTTTAATTAAATTTTATTTTTATTAATTAGTTTAACATTCAAAAGAT
TATTAGGTCAATGCTTATAAGAATAAAACTCATTTACTAAAAATAA-------TCTGAGT
TGCATCAAATGTAAAAAATACTATACAATGATACTGTTTTGTTATAGTAAAATAACTTTG
TTTAAAAATAGACAAAATTAAATATCAAAGATGTTTTTTTATAAGATT--------AAAA
AAACTTATTTGTCGAGCAGACCTCATCCTTGCAAGAGTTATCAATTGAGTTGTAGGGAGG
GACCTATGTCACCACAAACGGAGAATCCCTCTCTTTCCGGAGTTATAAATTT-TTATT-A
TGTATGTA----------------ATTAAAAATACTATTAATTCTTAGTTAAGCTTGACG
AGAATAATATTCTACAACTAATAATTCATTTATTTTTAAACCAATTGATTCACGATCTAA
TATTTGATTAACTAATCCTTTTTTTTCTAAAGAATTATAAGTTAAATGATTTGGTATTTT
AGATTTTTGATAAAACTCTATATTTTTATTAATTATAGTCTCAGATTTTCGTTGATTTTT
TATAGTAATAAAATCCTGAGGTTTACACCGATAACTTGGTATATCTACTATACAATCATT
AACTAAAATATGTCTATGATTCACTAATTGTCTTGCTCCAGGAATCGTAGGAGCCATACC
TAATCGAGAAATAACATTATCTAAACGCATTTCGGGTAATTGTGATAAAACTTCACCTGT
AGATCCTTTTGCTTTTCTAGCAATACGTACATAATTAAGTAATTGTCGTTCTGTTATTCC
ATAATGAAAACGTAATTTCTGTTTTTCTTCCAAACGAATGCGATACTGAGAAATTTTTTT
ATTAGATGTTGATTGATTGATAGAACTAGATTTTAACTGGGGTGTTTTATTAGTTAGTCC
TGGTAAAGTTCCTAAACGACGTATTATTCTTACACGGCGTTAGTAGAAAAATTTACTAAA
TGCTAGCTTTCAGATTCAGGGAAACTTAGGTTGATAAAAATATAAGCAATCCTGAGCCAA
ATTTT---ATTTCGTTTGAAAATAAAATAGGTGCAGAGACTCAATGGAAGCTATCCTAAC
GAATAATATTTTTTTTTTTAATTATTTAAAACTTATTTTTTAGA--------TATTAAGC
GAGGATAAAGATAGAGTCCAATTTTACATGTTAATCTTAGCAACAATTTAAATTGTAGTA
GAAAGAAAATCCGTTGGCTTTATTGACCGTGAGGGTTCAAGTCCCTCTACCCCCAAAACT
ATAATTTTT-ATTGACATAAACTGGAAGTTTATGTTAGGATAAGCCAATCAAAAAGGCCG
GAATAGCTCAGTTGGTAGAGNNNNNNNNNNNNNNN
>sa_HyF56
NNNNNNNNNNNNNNNNNNNATTTTTAGCAATAAGTGTTGAAGTACCAAAAGTGCGAGAAT
CTGTTTTCATAAAATTTAGAAATAATGAATTAGTTGCTGATTATATTAAAAAAA--TATT
TAGTATCAA----------------------CTCGATCATTTAATTATTGAAGAAAAAAA
TTACTTTCAATTAATTACTTATA------TATA-----------GATATAAGTATATGAA
ATAAAAAAA-TTAAAAA-GTGTAAGAAATAAATATTTTTTACAATCTAAAAATAATAGTA
AATAATAAATA-----TATTTAAATAAAAAAAA----TTTATTTT-ATTTTC--------
--------AAAAAATAAA--TTAAATTA------GGTAATAGTTTATTTTTTTTT----A
TTTCTTACTATGTTTTTAATTAAATTTTATTTTTATTAATTAGTTTAACATTCAAAAGAT
TATTAGGTCAATGCTTATAAGAATAAAACTCATTTACTAAAAATAA-------TCTGAGT
TGCATCAAATGTAAAAAATACTATACAATGATACTGTTTTGTTATAGTAAAATAACTTTG
TTTAAAAATAGACAAAATTAAATACCAAAGATGTTTTTTTATAAGATT--------AAAA
AAACTTATTTGTCGAGCAGACCTCATCCTTGCAAGAGTTATCAATTGAGTTGTAGGGAGG
GACCTATGTCACCACAAACGGAGAATCCCTCTCTTTCCGGAGTTATAAATTT-TTATT-A
TGTATGTA----------------ATTAAAAATACTATTAATTCTTAGTTAAGCTTGACG
AGAATAATATTCTACAACTAATAATTCATTTATTTTTAAACCAATTGATTCACGATATAA
TATTTGATTAACTAATCCTTTTTTTTCTAAAGAATTATAAGTTAAATGATTTGGTATTTT
AGATTTTTGATAAAACTCTATATTTTTATTAATTATAGTCTCAGATTTTCGTTGATTTTT
TATAGTAATAAAATCCTGAGGTTTACACCGATAACTTGGTATATCTACTATACAATCATT
AACTAAAATATGTCTATGATTCACTAATTGTCTTGCTCCAGGAATCGTAGGAGCCATACC
TAATCGAGAAATAACATTATCTAAACGCATTTCGGGTAATTGTGATAAAACTTCACCTGT
AGATCCTTTTGCTTTTCTAGCAATACGTACATAATTAAGTAATTGTCGTTCTGTTATTCC
ATAATGAAAACGTAATTTCTGTTTTTCTTCCAAACGAATGCGATACTGAGAAATTTTTTT
ATTAGATGTTGATTGATTGATAGAACTAGATTTTAACTGGGGTGTTTTATTAGTTAGTCC
TGGTAAAGTTCCTAAACGACGTATTATTCTTACACGGCGTTAGTAGAAAAATTTACTAAA
TGCTAGCTTTCAGATTCAGGGAAACTTAGGTTGATAAAAATATAAGCAATCCTGAGCCAA
ATTTT---ATTTCGTTTGAAAATGAAATAGGTGCAGAGACTCAATGGAAGCTATCCTAAC
GAATAATATTTTTT---------------------------AAA--------TATTAAGC
GAGGATAAAGATAGAGTCCAATTTTACATGTTAATCTTAGCAACAATTTAAATTGTAGTA
GAAAGAAAATCCGTNNNNNNNNNNNNNNNNNNNNNNNNNNNNNNNNNNNNNNNNNNNNNN
NNNNNNNNNNNNNNNNNNNNNNNNNNNNNNNNNNNNNNNNNNNNNNNNNNNNNNNNNNNN
NNNNNNNNNNNNNNNNNNNNNNNNNNNNNNNNNNN
>eu_H
NNNNNNNNNNNNNNNNNNNNTTTTTAGCAATAAGTGTTGAAGTACCAAAAGTGCGAGAAT
CTGTTTTCATAAAATTTAGAAGTAATAAATTAGTTGCTGATTATATTAAAAAAA--TATT
TAGTATCAA----------------------CTCGATCATTTAATTATTGAAGAAAAAAA
TTACTTTCAATTAATTACTTATA------TATA-----------GATATAAGTATATGAA
ATAAAAAAA-TTAAAAA-GTGTAAGAAATAAATATTTTTTACAATCTAAAAATAATAGTA
AATAATAAATA-----TATTTAAATAAAAAAAA----TTTATTTT-ATTTTC--------
--------AAAAAATAAA--TTCAATTA------GGTAATAGTCTATTTTTTTT-----A
TTTCTTACTATGTTTTTAATTAAATTTTATTTTTATTAATTAGTTTAACATTCAAAAGAT
TATTAGGTCAATGCTTATACAAATAAAACTCATTTACTAAAAATAA-------TCTGAGT
TGCATCAAATGTAAAAAATACTATACAATGATACTGTTTTGTTATAGTAAAATAACTTTG
TCTAAAAACAGACAAAATTAAATACCAAAGATGTTTTTTTATAAGATT--------AAAA
AAACTTATTTGTCGAGCAGACCTCATCCTTGCAAGAGTTATCAATTGAGTTGTAGGGAGG
GACCTATGTCACCACAAACGGAGAATCCCTCTCTTTCCGGAGTTATAAATTT-TTATT-A
TGTATGTA----------------ATTAAAAATACTATTAATTCTTAGTTAAGCTTGACG
AGAATAATATTCTACAACTAATAATTCATTTATTTTTAAACCAATTGATTCACGATCTAA
TATTTGATTAACTAATCCTTTTTTTTCTAAAGAACTATAAGTTAAATGATTTGGTATTTT
AGATTTTTGATAAAACTCTATATTTTTATTAATTATAGTCTCAGATTTTCGTTGATTTTT
TATAGTAATAAAATCCTGAGGTTTACACCGATAACTTGGTATATCTACTATACAATCATT
AACTAAAATATGTCTATGATTCACTAATTGTCTTGCTCCAGGAATCGTAGGAGCCATACC
TAATCGAGAAATAACATTATCTAAACGCATTTCGAGTAATTGTAATAAAACTTCACCTGT
GGATCCTTTTGCTTTTCTAGCAATACGTACATAATTAAGTAATTGTCGTTCTGTTATTCC
ATAATGAAAACGTAATTTCTGTTTTTCTTCCAAACGAATGCGATACTGAGAAATTTTTTT
ATTAGATGTTGATTGATTGATAGAACTAGATTTTAACTGGGGTGTTTTATTAGTTAGTCC
TGGTAAAGNNNNNNNNNNNNNNNNNNNNNNNNNNNNNNNNNNNNNNNNNNNNNNNNNNNN
NNNNNNNNNNNNNNNNNNNGGAAACTTAGGTTGATAAAAATATAAGCAATCCTGAGCCAA
ATTTT---ATTTCGTTTGAAAATTAGATAGGTGCAGAGACTCAATGGAAGCTATCCTAAC
GAATAATATTTTTT---AAAATTATTTAAAATTTATTTTTTAGATATTTAGATATTAAGC
GAGGATAAAGATAGAGTCCAATTTTACATGTTAATCTTAGCAACAATTTAAATTGTAGTA
GAAAGAAAATCCGTTGGCTTTATTGACCGTGAGGGTTCAAGTCCCTCTACCCCCAAAACT
ATAATTTTTTATTGACATAAACTGGAAGTTTATGTTAGGATAAGCCAATCAAAAAGGCCG
GAATAGCTCAGTTGGTAGAGCAGAGGACTGAAAAT
>eu_HyF15
TTTGAGTAATACGTCCTATATTTTTAGCAATAAGTGTTGAAGTACCAAAAGTGCGAGAAT
CTGTTTTCATAAAATTTAGAAGTAATAAATTAGTTGCTGATTATATTAAAAAAA--TATT
TAGTATCAA----------------------CTCGATCATTTAATTATTGAAGAAAAAAA
TTACTTTCAATTAATTACTTATA------TATA-----------GATATAAGTATATGAA
ATAAAAAAA-TTAAAAA-GTGTAAGAAATAAATATTTTTTACAATCTAAAAATAATAGTA
AATAATAAATA-----TATTTAAATAAAAAAAA----TTTATTTT-ATTTTC--------
--------AAAAAATAAA--TTCAATTA------GGTAATAGTCTATTTTTTTT-----A
TTTCTTACTATGTTTTTAATTAAATTTTATTTTTATTAATTAGTTTAACATTCAAAAGAT
TATTAGGTCAATGCTTATACAAATAAAACTCATTTACTAAAAATAA-------TCTGAGT
TGCATCAAATGTAAAAAATACTATACAATGATACTGTTTTGTTATAGTAAAATAACTTTG
TCTAAAAACAGACAAAATTAAATACCAAAGATGTTTTTTTATAAGATT--------AAAA
AAACTTATTTGTCGAGCAGACCTCATCCTTGCAAGAGTTATCAATTGAGTTGTAGGGAGG
GACCTATGTCACCACAAACGGAGAATCCCTCTCTTTCCGGAGTTATAAATTT-TTATT-A
TGTATGTA----------------ATTAAAAATACTATTAATTCTTAGTTAAGCTTGACG
AGAATAATATTCTACAACTAATAATTCATTTATTTTTAAACCAATTGATTCACGATCTAA
TATTTGATTAACTAATCCTTTTTTTTCTAAAGAACTATAAGTTAAATGATTTGGTATTTT
AGATTTTTGATAAAACTCTATATTTTTATTAATTATAGTCTCAGATTTTCGTTGATTTTT
TATAGTAATAAAATCCTGAGGTTTACACCGATAACTTGGTATATCTACTATACAATCATT
AACTAAAATATGTCTATGATTCACTAATTGTCTTGCTCCAGGAATCGTAGGAGCCATACC
TAATCGAGAAATAACATTATCTAAACGCATTTCGAGTAATTGTAATAAAACTTCACCTGT
GGATCCTTTTGCTTTTCTAGCAATACGTACATAATTAAGTAATTGTCGTTCTGTTATTCC
ATAATGAAAACGTAATTTCTGTTTTTCTTCCAAACGAATGCGATACTGAGAAATTTTTTT
ATTAGATGTTGATTGATTGATAGAACTAGATTTTAACTGGGGTGTTTTATTAGTTAGTCC
TGGTAAAGTTCCTAAACGACGTATTATTCTTACACGNNNNNNNNNNNNNNNNNNNNNNNN
NNNNNNNNNNNNNNNNNNNGGAAACTTAGGTTGATAAAAATATAAGCAATCCTGAGCCAA
ATTTT---ATTTCGTTTGAAAATTAGATAGGTGCAGAGACTCAATGGAAGCTATCCTAAC
GAATAATATTTTTT---AAAATTATTTAAAATTTATTTTTTAGATATTTAGATATTAAGC
GAGGATAAAGATAGAGTCCAATTTTACATGTTAATCTTAGCAACAATTTAAATTGTAGTA
GAAAGAAAATCCGTTGGCTTTATTGACCGTGAGGGTTCAAGTCCCTCTACCCCCAAAACT
ATAATTTTTTATTGACATAAACTGGAAGTTTATGTTAGGATAAGCCAATCAAAAAGGCCG
GAATAGCTCAGTTGGTAGAGCAGAGGACTGAAAAT
>eu_HyF16
NNNNNNNNNNNNNNNNNNNNTTTTTAGCAATAAGTGTTGAAGTACCAAAAGTGCGAGAAT
CTGTTTTCATAAAATTTAGAAGTAATAAATTAGTTGCTGATTATATTAAAAAAA--TATT
TAGTATCAA----------------------CTCGATCATTTAATTATTGAAGAAAAAAA
TTACTTTCAATTAATTACTTATA------TATA-----------GATATAAGTATATGAA
ATAAAAAAA-TTAAAAA-GTGTAAGAAATAAATATTTTTTACAATCTAAAAATAATAGTA
AATAATAAATA-----TATTTAAATAAAAAAAA----TTTATTTT-ATTTTC--------
--------AAAAAATAAA--TTCAATTA------GGTAATAGTCTATTTTTTTT-----A
TTTCTTACTATGTTTTTAATTAAATTTTATTTTTATTAATTAGTTTAACATTCAAAAGAT
TATTAGGTCAATGCTTATACAAATAAAACTCATTTACTAAAAATAA-------TCTGAGT
TGCATCAAATGTAAAAAATACTATACAATGATACTGTTTTGTTATAGTAAAATAACTTTG
TCTAAAAACAGACAAAATTAAATACCAAAGATGTTTTTTTATAAGATT--------AAAA
AAACTTATTTGTCGAGCAGACCTCATCCTTGCAAGAGTTATCAATTGAGTTGTAGGGAGG
GACCTATGTCACCACAAACGGAGAATCCCTCTCTTTCCGGAGTTATAAATTT-TTATT-A
TGTATGTA----------------ATTAAAAATACTATTAATTCTTAGTTAAGCTTGACG
AGAATAATATTCTACAACTAATAATTCATTTATTTTTAAACCAATTGATTCACGATCTAA
TATTTGATTAACTAATCCTTTTTTTTCTAAAGAACTATAAGTTAAATGATTTGGTATTTT
AGATTTTTGATAAAACTCTATATTTTTATTAATTATAGTCTCAGATTTTCGTTGATTTTT
TATAGTAATAAAATCCTGAGGTTTACACCGATAACTTGGTATATCTACTATACAATCATT
AACTAAAATATGTCTATGATTCACTAATTGTCTTGCTCCAGGAATCGTAGGAGCCATACC
TAATCGAGAAATAACATTATCTAAACGCATTTCGAGTAATTGTAATAAAACTTCACCTGT
GGATCCTTTTGCTTTTCTAGCAATACGTACATAATTAAGTAATTGTCGTTCTGTTATTCC
ATAATGAAAACGTAATTTCTGTTTTTCTTCCAAACGAATGCGATACTGAGAAATTTTTTT
ATTAGATNNNNNNNNNNNNNNNNNNNNNNNNNNNNNNNNNNNNNNNNNNNNNNNNNNNNN
NNNNNNNNNNNNNNNNNNNNNNNNNNNNNNNNNNNNNNNNNNNNNNNNNNNNNNNNNNNN
NNNNNNNNNNNNNNNNNNNGGAAACTTAGGTTGATAAAAATATAAGCAATCCTGAGCCAA
ATTTT---ATTTCGTTTGAAAATTAGATAGGTGCAGAGACTCAATGGAAGCTATCCTAAC
GAATAATATTTTTT---AAAATTATTTAAAATTTATTTTTTAGATATTTAGATATTAAGC
GAGGATAAAGATAGAGTCCAATTTTACATGTTAATCTTAGCAACAATTTAAATTGTAGTA
GAAAGAAAATCCGTTGGCTTTATTGACCGTGAGGGTTCAAGTCCCTCTACCCCCAAAACT
ATAATTTTTTATTGACATAAACTGGAAGTTTATGTTAGGATAAGCCAATCAAAAAGGCCG
GAATAGCTCAGTTGGTAGAGCAGAGGACTGAAAAT
>eu_HyF31
NNNNNNNNNNNNGTCCCAAATTTTTAGCAATAAGTGTTGAAGTACCAAAAGTGCGAGAAT
CTGTTTTCATAAAATTTAGAAGTAATAAATTAGTTGCTGATTATATTAAAAAAA--TATT
TAGTATCAA----------------------CTCGATCATTTAATTATTGAAGAAAAAAA
TTACTTTCAATTAATTACTTATA------TATA-----------GATATAAGTATATGAA
ATAAAAAAA-TTAAAAA-GTGTAAGAAATAAATATTTTTTACAATCTAAAAATAATAGTA
AATAATAAATA-----TATTTAAATAAAAAAAA----TTTATTTT-ATTTTC--------
--------AAAAAATAAA--TTCAATTA------GGTAATAGTCTATTTTTTTT-----A
TTTCTTACTATGTTTTTAATTAAATTTTATTTTTATTAATTAGTTTAACATTCAAAAGAT
TATTAGGTCAATGCTTATACAAATAAAACTCATTTACTAAAAATAA-------TCTGAGT
TGCATCAAATGTAAAAAATACTATACAATGATACTGTTTTGTTATAGTAAAATAACTTTG
TCTAAAAACAGACAAAATTAAATACCAAAGATGTTTTTTTATAAGATT--------AAAA
AAACTTATTTGTCGAGCAGACCTCATCCTTGCAAGAGTTATCAATTGAGTTGTAGGGAGG
GACCTATGTCACCACAAACGGAGAATCCCTCTCTTTCCGGAGTTATAAATTT-TTATT-A
TGTATGTA----------------ATTAAAAATACTATTAATTCTTAGTTAAGCTTGACG
AGAATAATATTCTACAACTAATAATTCATTTATTTTTAAACCAATTGATTCACGATCTAA
TATTTGATTAACTAATCCTTTTTTTTCTAAAGAACTATAAGTTAAATGATTTGGTATTTT
AGATTTTTGATAAAACTCTATATTTTTATTAATTATAGTCTCAGATTTTCGTTGATTTTT
TATAGTAATAAAATCCTGAGGTTTACACCGATAACTTGGTATATCTACTATACAATCATT
AACTAAAATATGTCTATGATTCACTAATTGTCTTGCTCCAGGAATCGTAGGAGCCATACC
TAATCGAGAAATAACATTATCTAAACGCATTTCGAGTAATTGTAATAAAACTTCACCTGT
GGATCCTTTTGCTTTTCTAGCAATACGTACATAATTAAGTAATTGTCGTTCTGTTATTCC
ATAATGAAAACGTAATTTCTGTTTTTCTTCCAAACGAATGCGATACTGAGAAATTTTTTT
ATTAGATGTTGATTGATTGATAGAACTAGATTTTAACTGGGGTGTTTTATTAGTTAGTCC
TGGTAAAGNNNNNNNNNNNNNNNNNNNNNNNNNNNNGCGTTAGTAGAAAAATTTACTAAA
TGCTAGCTTTCAGATTCAGGGAAACTTAGGTTGATAAAAATATAAGCAATCCTGAGCCAA
ATTTT---ATTTCGTTTGAAAATTAGATAGGTGCAGAGACTCAATGGAAGCTATCCTAAC
GAATAATATTTTTT---AAAATTATTTAAAATTTATTTTTTAGATATTTAGATATTAAGC
GAGGATAAAGATAGAGTCCAATTTTACATGTTAATCTTAGCAACAATTTAAATTGTAGTA
GAAAGAAAATCCGTTGGCTTTATTGACCGTGAGGGTTCAAGTCCCTCTACCCCCAAAACT
ATAATTTTTTATTGACATAAACTGGAAGTTTATGTTAGGATAAGCCAATCAAAAAGGCCG
GAATAGCTCAGTTGGTAGAGCAGAGGACTGAAAAT
>eu_HyF38
TTTGAGTAATACGTCCTATATTTTTAGCAATAAGTGTTGAAGTACCAAAAGTGCGAGAAT
CTGTTTTCATAAAATTTAGAAGTAATAAATTAGTTGCTGATTATATTAAAAAAA--TATT
TAGTATCAA----------------------CTCGATCATTTAATTATTGAAGAAAAAAA
TTACTTTCAATTAATTACTTATA------TATA-----------TATATAAGTATATGAA
ATAAAAAAA-TTAAAAA-GTGTAAGAAATCAATATTTTTTACAATCTAAAAATAATAGTA
AATAATAAATA-----TATTTAAATAAAAAAAA----TTTATTTT-ATTTTC--------
--------AAAAAATAAA--TTAAATTA------GGTAATAGTCTATTTTTTTT-----A
TTTCTTACTATGTTTTTAATTAAATTTTATTTTTATTAATTAGTTTAACATTCAAAAGAT
TATTAGGTCAATGCTTATACAAATAAAACTCATTTATTAAAAATAA-------TCTGAGT
TGCATCAAATGTAAAAAATACTATACAATGATACTGTTTTGTTATAGTAAAATAACTTTG
TCTAAAAATAGACAAAATGAAATACCAAAGATGTTTTTTTATAAGATT--------AAGA
AAACTTATTTGTCGAGCAGACCTCATTCTTGCAAGAGTTATCAATTGAGTTGTAGGGAGG
GACCTATNNNNNNNNNNNNNNNNNATCCCTCTCTTTCCGGAGTTATAAATTT-TTATT-A
TGTATGTA----------------ATTAAAAATACTATTAATTCTTAGTTAAGCTTGACG
AGAATAATATTCTACAACTAATAATTCATTTATTTTTAAACCAATTGATTCACGATCTAA
TATTTGATTAACTAATCCTTTTTTTTCTAAAGAACTATAAGCTAAATGATTTGGTATTTT
AGATTTTTGATAAAACTCTATATTTTTATTAATTATAGTCTCAGATTTTCGTTGATTTTT
TATAGTAATAAAATCCTGAGGTTTACACCGATAACTTGGTATATCTACTATACAATCATT
AACTAAAATATGTCTATGATTCACTAATTGTCTTGCTCCAGGAATCGTAGGAGCCATACC
TAATCGAGAAATAACATTATCTAAACGCATTTCGGGTAATTGTAATAAAACTTCACCTGT
GGATCCTTTTGCTTTTCTAGCAATACGTACATAATTAAGTAATTGTCGTTCTGTTATTCC
ATAATGAAAACGTAATTTCTGTTTTTCTTCCAAACGAATGCGATACTGAGAAATTTTTTT
ATTAGATGTTGATTGATTGATAGAACTAGATTTTAACTGGGGTGTTTTATTAGTTAGTCC
NNNNNNNNNNNNNNNNNNNNNNNNNNNNNNNNNNNNGCGTTAGTAGAAAAATTTACTAAA
TGCTAGCTTTCAGATTCAGGGAAACTTAGGTTGATAAAAATATAAGCAATCCTGAGCCAA
ATTTT---ATTTCGTTTGAAAATTAGATAGGTGCAGAGACTCAATGGAAGCTATCCTAAC
GAATAATATTTTTT---AAAATTATTTAAAATTTCTTTTTTAGA--------TATTAAGC
GAGGATAAAGATAGAGTCCAATTTTACATGTTAATCTTAGCAACAATTTAAATNNNNNNN
NNNNNNNNNNNNNNNNNNNNNNNNNNNNNNNNNNNNNNNNNNNNNNNNNNNNNNNNNNNN
NNNNNNNNNNNNNNNNNNNNNNNNNNNNNNNNNNNNNNNNNNNNNNNNNNNNNNNNNNNN
NNNNNNNNNNNNNNNNNNNNNNNNNNNNNNNNNNN
>eu_HyF39
NNNNNNNNNNNNNNNNNNNNNNNNNNGCAATAAGTGTTGAAGTACCAAAAGTGCGAGAAT
CTGTTTTCATAAAATTTAGAAGTAATAAATTAGTTGCTGATTATATTAAAAAAA--TNTT
TAGTATCAA----------------------CTCGATCATTTAATTATTGAAGAAAAAAA
TTACTTTCAATTAATTACTTATA------TATA-----------TATATAAGTATATGAA
ATAAAAAAA-TTAAAAA-GTGTAAGAAATCAATATTTTTTACAATCTAAAAATAATAGTA
AATAATAAATA-----TATTTAAATAAAAAAAA----TTTATTTT-ATTTTC--------
--------AAAAAATAAA--TTWANTTA------GGTAATAGTCTATTTTTTTT-----A
TTTCTTAATATGTTTTTAATTAAATTTTATTTTTATTAATTAGTTTAACATTCAAAAGAT
TATTAGGTCAATGCTTATACAAATAAAACTCATTNATTAAAAATAA-------TCTGAGT
TGCATCAAATGTAAAAAATACTATACAATGATACTGTTTTGTTATAGTAAAATAACTTTG
TCTAAAAATAGACAAAATGAAATACCAAAGATGTTTTTTTATAAGATT--------AAGA
AAACTTATTTGTCGAGCAGACCTCATTCTTGCAAGAGTTATCAATTGAGTTGTAGGGAGG
GACCTATNNNNNNNNNNNNNNNNNATCCCTCTCTTTCCGGAGTTATAAATTT-TTATT-A
TGTATGTA----------------ATTAAAAATACTATTAATTCTTAGTTAAGCTTGACG
AGAATAATATTCTACAACTAATAATTCATTTATTTTTAAACCAATTGATTCACGATCTAA
TATTTGATTAACTAATCCTTTTTTTTCTAAAGAACTATAAGCTAAATGATTTGGTATTTT
AGATTTTTGATAAAACTCTATATTTTTATTAATTATAGTCTCAGATTTTCGTTGATTTTT
TATAGTAATAAAATCCTGAGGTTTACACCGATAACTTGGTATATCTACTATACAATCATT
AACTAAAATATGTCTATGATTCACTAATTGTCTTGCTCCAGGAATCGTAGGAGCCATACC
TAATCGAGAAATAACATTATCTAAACGCATTTCGGGTAATTGTAATAAAACTTCACCTGT
GGATCCTTTTGCTTTTCTAGCAATACGTACATAATTAAGTAATTGTCGTTCTGTTATTCC
ATAATGAAAACGTAATTTCTGTTTTTCTTCCAAACGAATGCGATACTGAGAAATTTTTTT
ATTAGATGTTGATTGATTGATAGAACTAGATTTTAACTGGGGTGTTTTATTAGTTAGTCC
TGGTAAAGTTCCTAAANNNNNNNNNNNNNNNNNNNNGCGTTAGTAGAAAAATTTACTAAA
TGCTAGCTTTCAGATTCAGGGAAACTTAGGTTGATAAAAATATAAGCAATCCTGAGCCAA
ATTTT---ATTTCGTTTGAAAATTAGATAGGTGCAGAGACTCAATGGAAGCTATCCTAAC
GAATAATATTTTTT---AAAATTATTTAAAATTTCTTTTTTAGA--------TATTAAGC
GAGGATAAAGATAGAGTCCAATTTTACATGTTAATCTTAGCAACAATTTAAATNNNNNNN
NNNNNNNNNNNNNNNNNNNNNNNNNNNNNNNNNNNNNNNNNNNNNNNNNNNNNNNNNNNN
NNNNNNNNNNNNNNNNNNNNNNNNNNNNNNNNNNNNNNNNNNNNNNNNNNNNNNNNNNNN
NNNNNNNNNNNNNNNNNNNNNNNNNNNNNNNNNNN
>fe_Hy1038
TTTGAGTAATACGTCCTATATTTTTAGCAATAAGTGTTGAAGTACCAAAAGTGCGAGAAT
CTTTTTTCATAAAATTTAGAAGTAATAAATTAGTTGCTGATTATATTAAAAAAA--TATT
TAGTATCAA----------------------CTCGATCATTTAATTATTAAAGAAAAAAA
TTACTTTCAATTAATTACTTATA------TATA-----------GATATAAATATATGAA
ATAAAAAAA-TTAAAAA-GTGTAAGAAATAACTATTTTTTACAATTTAAAAATAGTAGTA
AATAATAAATG-----TATTTAAATAAAAATTT---TTTTTTTTT-ATTTTC--------
--------AAAAAATAAA--TTAAATTA------GGTAATAGTTTATTTTTTTT-----A
TTTCTTATTATGTTTTTAATTAAATTTTATTTTTATTAATTAGTTTAACATTCAAAAGAT
TATTAGGTCAATGCTTATAAAAATAAAACTCATTTACTAAAAATAA-------TCTGAGT
TGCATCAAATGTAAAAAATACTATACAATGATACTGTTTTGTTATAGTAAAATAACTTTG
TCTAAAAATAGACAAAATTAAATACCAAAGATGTTTTTTTATAATATT--------AAAA
AAACTTATTTGTCGAGCAGACCTCATCCTTGCAAGATTTATCAATTGAGTTGTAGGGAGG
GACCTATGTCACCACAAACGGAGAATCCCTCTCTTTCCGAAGTTATAAATTT-TATTT-A
TGTATGTA----------------ATTAAAAATACTATTAATTATTAGTTAAGCTTGACG
AGAATAATATTCTACAACTAATAATTCATTTATTTTTAAACCAATTGATTCACGATCTAA
TATTTGATTAACTAATCCTTTTTTTTCTACAAAACTATAAGTTAAATGATTTGGTATTTT
AGATTTTTGATAAAACTCTATATTTTTATTAATTATAGTCTCAGATTTTCGTTGATTTTT
TATAGTAATAAAATCCTGAGGTTTACACCGATAACTTGGTATATCTACTATACAATCATT
AACTAAAATATGTCTATGATTTACTAATTGTCTTGCTCCGGGAATCGTAGGAGCCATACC
TAATCGAAAAATGGTATTATCTAAACGCATTTCGAGTAATTGTAATAAAACTTCACCTGT
GGATCCTTTTGCTTTTCTAGCAATACGTACATAATTAAGTAATTGTCGTTCTGTTATTCC
ATAATGAAAACGTAATTTTTGTTTTTCTTCCAAACGAATGCGATACTGAGAAATTTTTTT
ATTAGATGTTGATTGATTGATAGAACTAGATTTTAACTGGGGTGTTTTATTAGTTAGTCC
TGGTAAAGTTCCTAAACGACGTATTATTCTTACACGGCGTTAGTAGAAAAACTTACTAAA
TGCTAGCTTTCAGATTCAGGGAAACTTAGGTTGATAAAAATATAAGCAATCCTGAGCCAA
ATTTT---ATTTCGTTTGAAAATTAAATAGGTGCAGAGACTCAATGGAAGCTATCCTAAC
GAATAATGTTTTTT---TAAATTATTTAAAATTTATTTTTTAGA--------TATTAAGC
GAGGATAAAGATAGAGTCCAATTTTACATGTTAATCTTAGCAACAATTTAAATTGTAGTA
GAAAGAAAATCCGTTGGCTTTATTGACCGTGAGGGTTCAAGTCCCTCTACCCCCAAAACT
AAATTTTTTTATTGACATAAACTGGAAGTTTATGTTAGGATAAGCCAATCAAAAAGGCCG
GAATAGCTCAGTTGGTAGAGCAGAGGACTGAAAAT
>fe_Hy655
NNNNNNNNNNNNNNNNNNNNNNNNNNNNNNNNNNNNNNNNNNNNNCAAAAGTGCGAGAAT
CTNTTTTCATAAAATTTAGAAGTAATAAATTAGTTGCTGATTATATTAAAAAAA--TATT
TAGTATCAA----------------------CTCGATCATTTAATTATTAAAGAAAAAAA
TTACTTTCAATTAATTACTTATA------TATA-----------GATATAAATATATGAA
ATAAAAAAA-TTAAAAA-GTGTAAGAAATAACTATTTTTTACAATTTAAAAATAGTAGTA
AATAATAAATG-----TATTTAAATAAAAATTT---TTTTTTTTT-ATTTTC--------
--------AAAAAATAAA--TTAAATTA------GGTAATAGTTTATTTTTTTT-----A
TTTCTTATTATGTTTTTAATTAAATTTTATTTTTATTAATTAGTTTAACATTCAAAAGAT
TATTAGGTCAATGCTTATAAAAATAAAACTCATTTACTAAAAATAA-------TCTGAGT
TGCATCAAATGTAAAAAATACTATACAATGATACTGTTTTGTTATAGTAAAATAACTTTG
TCTAAAAATAGACAAAATTAAATACCAAAGATGTTTTTTTATAATATT--------AAAA
AA-CTTATTTGTCGAGCAGACCTCATCCTTGCAAGATTTATCAATTGAGTTGTAGGGAGG
GACCTATGTCACCACAAACGGAGAATCCCTCTCTTTCCGAAGTTATAAATTT-TATTT-A
TGTATGTA----------------ATTAAAAATACTATTAATTATTAGTTAAGCTTGACG
AGAATAATATTCTACAACTAATAATTCATTTATTTTTAAACCAATTGATTCACGATCTAA
TATTTGATTAACTAATCCTTTTTTTTCTACAAAACTATAAGTTAAATGATTTGGTATTTT
AGATTTTTGATAAAACTCTATATTTTTATTAATTATAGTCTCAGATTTTCGTTGATTTTT
TATAGTAATAAAATCCTGAGGTTTACACCGATAACTTGGTATATCTACTATACAATCATT
AACTAAAATATGTCTATGATTTACTAATTGTCTTGCTCCGGGAATCGTAGGAGCCATACC
TAATCGAAAAATGGTATTATCTAAACGCATTTCGAGTAATTGTAATAAAACTTCACCTGT
GGATCCTTTTGCTTTTCTAGCAATACGTACATAATTAAGTAATTGTCGTTCTGTTATTCC
ATAATGAAAACGTAATTTTTGTTTTTCTTCCAAACGAATGCGATACTGAGAAATTTTTTT
ATTAGATGTTGATTGATTGATAGAACTAGATTTTAACTGGGGTGTTTTATTAGTTAGTCC
TGGTAAAGTTCCTAAACGACGTATTATTCTTACACGGCGTTAGTAGAAAAACTTACTAAA
TGCTAGCTTTCAGATTCAGGGAAACTTAGGTTGATAAAAATATAAGCAATCCTGAGCCAA
ATTTT---ATTTCGTTTGAAAATTAAATAGGTGCAGAGACTCAATGGAAGCTATCCTAAC
GAATAATGTTTTTT---TAAATTATTTAAAATTTATTTTTTAGA--------TATTAAGC
GAGGATAAAGATAGAGTCCAATTTTACATGTTAATCTTAGCAACAATTTAAATTGTAGTA
GAAAGAAAATCCGTTGGCTTTATTGACCGTGAGGGTTCAAGTCCCTCTACCCCCAAAACT
AAATTTTTTTATTGACATAAACTGGAAGTTTATGTTAGGATAAGCCAATCAAAAAGGCCG
GAATAGCTCAGTTGGTAGAGCAGAGGACTGAAAAT
>fa_Hy17
TTTGAGTAATACGTCCTATATTTTTAGCAATAAGTGTTGAAGTACCAAAAGTGCGAGAAT
CTGTTTTCATAAAATTTAGAAGTAATGAATTAGTTGCTGATTATATTAAAAAAA--TATT
TAGTATCAA----------------------CTCGATCATTTAATTATTGAAGAAAAAAA
TTACTTTCAATTAATTACTTATA------TATA-----------GATATAAGTATATGAA
ATAAAAAAA-TTAAAAA-GTGTAAGAAGTAAATATTTTTTACAATCTAAAAATAGTAGTA
AATAATAAATA-----TATTTAAATAAAAAAAT----TTTATTTT-ATTTTA--------
--------AAAAAAAAAAAATTAAATTA------GGTAATAGTTTACTTTTTTTTTT--A
TTTCTTACTATGTTTTTAATTAAAATTTATTTTTATTAATTAGTTTAACATTCAAAAGAT
TATTAGGTCAATGCTTATACAAATAAAAATCATTTACTAAAAATAA-------TCTGAGT
TGCATCAAATGTAAAAAATACTATACAATGATACTGTTTTGTTATAGTAAAATAACTTTG
TCTAAAAATAGACAAAATTAAATACCAAAGATGTTTTTTTATAAGATTAAAAGATTAAAA
AAACTTATTTGTCGAGCAGACCTCATCCTTGCAAGAGTTATCAATTGAGTTGTAGGGAGG
GACCTATGTCACCACAAACGGAGAATCCCTCTCTTTCCGGAGTTATAAAATT-TTATT-A
TGTATGTA----------------ATTAAAAATACTATTAATTTTTAGTTAAGCTTGACG
AGAATAATATTCTACAACTAATAATTCATTTATTTTTAAACCAATTGATTCACGATCTAA
TATTTGATTAACTAATCCTTTTTTTTCTAAAGAACTATAAGTTAAATGATTTGGTATTTT
AGATTTTTGATAAAACTCTATATTTTTATTAATTATAGTCTCAGATTTTCGTTGATTTTT
TATAGTAATAAAATCCTGAGGTTTACACCGATAACTTGGTATATCTACTATACAATCATT
AACTAAAATATGTCTATGATTTACTAATTGTCTTGCTCCAGGAATCGTAGGAGCCATACC
TAATCGAAAAATAACATTATCTAAACGCATTTCGGGTAATTGTAATAAAACTTCACCTGT
GGATCCTTTTGCTTTTCTAGCAATACGTACATAATTAAGTAATTGTCGTTCTGTTATTCC
ATAATGAAAACGTAATTTCTGTTTTTCTTCCAAACGAATGCGATACTGAGAAATTTTTTT
ATTAGATGTTGATTGATTGATAGAACTAGATTTTAACTGGGGTGTTTTATTAGTTAGTCC
TGGTAAAGTTCCTNNNNNNNNNNNNNNNNNNNNNNNGCGTTAGTAGAAAAATTTACTAAA
TGCTAGCTTTCAGATTCAGGGAAACTTAGGTTGATAAAAATATAAGCAATCCTGAGCCAA
ATTTT---ATTTCGTTTGAAAATGAAATAGGTGCAGAGACTCAATGGAAGCTATCCTAAC
GAATAATATTTTTT---AAAATTATTTAAAATTTATTTTTTAGA--------TATTAAGC
GAGGATAAAGATAGAGTCCAATTTTACATGTTAATTTTAGCAACAATTTAAATTGTGGTA
GAAAGAAAATCCGTTGGCTTTATTGACCGTGAGGGTTCAAGTCCCTCTACCCCCAAAACT
ATAATTTTTTATTGACATAAACT---AGTTTATGTTAGGATAAGCCAATCAAAAAGGCCG
GAATAGCTCAGTTGGTAGAGCAGAGGACTGAAAAT
>fa_Hy990
NNNNNNNNNNNNGTCCTATATTTTTAGCAATAAGTGTTGAAGTACCAAAAGTGCGAGAAT
CTGTTTTCATAAAATTTAGAAGTAATGAATTAGTTGCTGATTATATTAAAAAAA--TATT
TAGTATCAA----------------------CTCGATCATTTAATTATTGAAGAAAAAAA
TTACTTTCAATTAATTACTTATA------TATA-----------GATATAAGTATATGAA
ATAAAAAAA-TTAAAAA-GTGTAAGAAGTAAATATTTTTTACAATCTAAAAATAGTAGTA
AATAATAAATA-----TATTTAAATAAAAAAAT----TTTATTTT-ATTTTA--------
--------AAAAAAAAAAAATTAAATTA------GGTAATAGTTTACTTTTTTTTTT--A
TTTCTTACTATGTTTTTAATTAAATTTTATTTTTATTAATTAGTTTAACATTCAAAAGAT
TATTAGGTCAATGCTTATACAAATAAAAATCATTTACTAAAAATAA-------TCTGAGT
TGCATCAAATGTAAAAAATACTATACAATGATACTGTTTTGTTATAGTAAAATAACTTTG
TCTAAAAATAGACAAAATTAAATACCAAAGATGTTTTTTTATAAGATTAAAANATTAAAA
AAACTTATTTGTCGAGCAGACCTCATCCTTGCAAGAGTTATCAATTGAGTTGTAGGGAGG
GACCTATGTCACCACAAACGGAGAATCCCTCTCTTTCCGGAGTTATAAAATT-TTATT-A
TGTATGTA----------------ATTAAAAATACTATTAATTTTTAGTTAAGCTTGACG
AGAATAATATTCTACAACTAATAATTCATTTATTTTTAAACCAATTGATTCACGATCTAA
TATTTGATTAACTAATCCTTTTTTTTCTAAAGAACTATAAGTTAAATGATTTGGTATTTT
AGATTTTTGATAAAACTCTATATTTTTATTAATTATAGTCTCAGATTTTCGTTGATTTTT
TATAGTAATAAAATCCTGAGGTTTACACCGATAACTTGGTATATCTACTATACAATCATT
AACTAAAATATGTCTATGATTTACTAATTGTCTTGCTCCAGGAATCGTAGGAGCCATACC
TAATCGAAAAATAACATTATCTAAACGCATTTCGGGTAATTGTAATAAAACTTCACCTGT
GGATCCTTTTGCTTTTCTAGCAATACGTACATAATTAAGTAATTGTCGTTCTGTTATTCC
ATAATGAAAACGTAATTTCTGTTTTTCTTCCAAACGAATGCGATACTGAGAAATTTTTTT
ATTAGATGTTGATTGATTGATAGAACTAGATTTTAACTGGGGTGTTTTATTAGTTAGTCC
TGGTAAAGTTCCTNNNNNNNNNNNNNNNNNNNNNNNNNNNNNNNNNNNNNNNNNACTAAA
TGCTAGCTTTCAGATTCAGGGAAACTTAGGTTGATAAAAATATAAGCAATCCTGAGCCAA
ATTTT---ATTTCGTTTGAAAATGAAATAGGTGCAGAGACTCAATGGAAGCTATCCTAAC
GAATAATATTTTTT---AAAATTATTTAAAATTTATTTTTTAGA--------TATTAAGC
GAGGATAAAGATAGAGTCCAATTTTACATGTTAATTTTAGCAACAATTTAAATTGTGGTA
GAAAGAAAATCCGTTGGCTTTATTGACCGTGAGGGTTCAAGTCCCTCTACCCCCAAAACT
ATAATTTTTTATTGACATAAACT---AGTTTATGTTAGGATAAGCCAATCAAAAAGGCCG
GAATAGCTCAGTTGGTAGAGCAGAGGACTGAAAAT
>fa_Hy1480
TTTGAGTAATACGTCCTATATTTTTAGCAATAAGTGTTGAAGTACCAAAAGTGCGAGAAT
CTGTTTTCATAAAATTTAGAAGTAATGAATTAGTTGCTGATTATATTAAAAAAA--TATT
TAGTATCAA----------------------CTCGATCATTTAATTATTGAAGAAAAAAA
TTACTTTCAATTAATTACTTATA------TATA-----------GATATAAGTATATGAA
ATAAAAAAA-TTAAAAA-GTGTAAGAAGTAAATATTTTTTACAATCTAAAAATAGTAGTA
AATAATAAATA-----TATTTAAATAAAAAAAT----TTTATTTT-ATTTTA--------
--------AAAAAAAAAAAATTAAATTA------GGTAATAGTTTACTTTTTTTTTT--A
TTTCTTACTATGTTTTTAATTAAAATTTATTTTTATTAATTAGTTTAACATTCAAAAGAT
TATTAGGTCAATGCTTATACAAATAAAAATCATTTACTAAAAATAA-------TCTGAGT
TGCATCAAATGTAAAAAATACTATACAATGATACTGTTTTGTTATAGTAAAATAACTTTG
TCTAAAAATAGACAAAATTAAATACCAAAGATGTTTTTTTATAAGATTAAAAGATTAAAA
AAACTTATTTGTCGAGCAGACCTCATCCTTGCAAGAGTTATCAATTGAGTTGTAGGGAGG
GACCTATGTCACCACAAACGGAGAATCCCTCTCTTTCCGGAGTTATAAAATT-TTATT-A
TGTATGTA----------------ATTAAAAATACTATTAATTTTTAGTTAAGCTTGACG
AGAATAATATTCTACAACTAATAATTCATTTATTTTTAAACCAATTGATTCACGATCTAA
TATTTGATTAACTAATCCTTTTTTTTCTAAAGAACTATAAGTTAAATGATTTGGTATTTT
AGATTTTTGATAAAACTCTATATTTTTATTAATTATAGTCTCAGATTTTCGTTGATTTTT
TATAGTAATAAAATCCTGAGGTTTACACCGATAACTTGGTATATCTACTATACAATCATT
AACTAAAATATGTCTATGATTTACTAATTGTCTTGCTCCAGGAATCGTAGGAGCCATACC
TAATCGAAAAATAACATTATCTAAACGCATTTCGGGTAATTGTAATAAAACTTCACCTGT
GGATCCTTTTGCTTTTCTAGCAATACGTACATAATTAAGTAATTGTCGTTCTGTTATTCC
ATAATGAAAACGTAATTTCTGTTTTTCTTCCAAACGAATGCGATACTGAGAAATTTTTTT
ATTAGATGTTGATTGATTGATAGAACTAGATTTTAACTGGGGTGTTTTATTAGTTAGTCC
TGGTAAAGTTCCTAAACGACGTATTATTCTTACACGGCGTTAGTAGAAAAATTTACTAAA
TGCTAGCTTTCAGATTCAGGGAAACTTAGGTTGATAAAAATATAAGCAATCCTGAGCCAA
ATTTT---ATTTCGTTTGAAAATGAAATAGGTGCAGAGACTCAATGGAAGCTATCCTAAC
GAATAATATTTTTT---AAAATTATTTAAAATTTATTTTTTAGA--------TATTAAGC
GAGGATAAAGATAGAGTCCAATTTTACATGTTAATTTTAGCAACAATTTAAATTGTGGTA
GAAAGAAAATCCGTTGGCTTTATTGACCGTGAGGGTTCAAGTCCCTCTACCCCCAAAACT
ATAATTTTTTATTGACATAAACT---AGTTTATGTTAGGATAAGCCAATCAAAAAGGCCG
GAATAGCTCAGTTGGTAGAGCAGAGGACTGAAAAT
>de_1307
TTTGAGTAATACGTCCTATATTTTTAGCAATAAGTGTTGAAGTACCAAAAGTGCGAGAAT
CTGTTTTCATAAAATTTAGAAGTAATAAATTAGTTGCTGATTATATTAAAAAAA--TATT
TAGTATCAA----------------------CTCGATCATTTAATTATTGAAGAAAAAAA
TTACTTTCAATTA----------------TATA-----------GATATAAGTATATGAA
ATAAAAAAAATTAAAAA-GTGTAAGAAATAAATATTTTTTACAATCTAAAAGTAGTAGTA
AATAATAAATATATTATATTTAAATAAAAAAAT----TTTATTTT-ATTTTC--------
--------AAAAAATAAA--TTAAATTA------GGTAATAGTTTATTTTTTT------A
TTTCTTACTATGTTTTTAATTAAATTTTATTTTTATTAATTAGTTTAACATTCAAAAGAT
TATTAGGTCAATGCTTATACAAATAAAACTCATTTACTAAAAATAA-------TCTGAGT
TGCATCAAATGTAAAAAATAATATACAATGATACTGTTTTGTTATAGTAAAATAACTTTG
TCTAAAA-TAGACAAAATTAAATACCAAAGATGTTTTTTTATAAGATT--------AAAA
AAACTTATTTGTCGAGCAGACCTCATCCTTGCAAGAGTTATCAATTGAGTTGTAGGGAGG
GACCTATGTCACCACAAACGGAGAATCCCTCTCTTTCCGGAGTTATAAATTT-TTATT--
---ATATA----------------ATTGAAAATACTATTAATTCTTAGTTAAGCTTGACG
AGAATAATATTCTACAACTAATAATTCATTTATTTTTAAACCAATTGATTCACGATCTAA
TATTTGATTAATTAATCCTTTTTTTTCTAAAGAACTATAAGTTAAATGATTTGGTATTTT
AGATTTTTGATAAAACTCTATATTTTTATTAATTATAGTCTCAGATTTTCGTTGATTTTT
TATAGTAATAAAATCCTGAGGCTTACACTGATAACTTGGTATATCTACTATACAATCATT
AACTAAAATATGTCTATGATTTACTAATTGCCTTGCTCCAGGAATCGTAGGAGCCATACC
TAATCGAGAAATAACATTATCTAAACGCATTTCGGGTAATTGTAATAAAACTTCACCTGT
GGATCCTTTTGCTTTTCTAGCAATACGTACATAATTAAGTAATTGTCGTTCTGTTATTCC
ATAATGAAAACGTAATTTCTGTTTTTCTTCCAAACGAATGCGATACTGAGAAATTTTTTT
ATTAGATGTTGATTGATTGATAGAACTAGATTTTAACTGGGGTGTTTTATTAGTTAGTCC
TGGTAAAGTTCCTAAGCGACGTATTATTCTTACACGGCGTTAGTAGAAAAATTTACTAAA
TGCTAGCTTTCAGATTCAGGGAAACTTAGGTTGATAAAAATATAAGCAATCCTGAGCCAA
ATTTT---ATTTCGTTTGAAAATAAAATAGGTGCAGAGACTCAATGGAAGCTATCCTAAC
GAATAATATTTTTT---AAAATTATTTAAAATTTATTTTTTAGA--------TATTAAGC
GAGGATAAAGATAGAGTCCAATTTTACATGTTAATCTTAGCAACAATTTAAATTGTAGTA
GAAAGAAAATCCGTTGGCTTTATTGACCGTGAGGGTTCAAGTCCCTCTACCCCCAAAACT
ATAATTTTTTATTGACATAAACTGGAAGTTTATGTTAGGATAAGCCAATTAAAAAGGCCG
GAATAGCTCAGTTGGTAGAGCAGAGGACTGAAAAT
>de_Hy858
NNNNNNNNNNNNNNNNNNNNNNTTTAGCAATAAGTGTTGAAGTACCAAAAGTGCGAGAAT
CTGTTTTCATAAAATTTAGAAGTAATAAATTAGTTGCTGATTATATTAAAAAAA--TATT
TAGTATCAA----------------------CTCGATCATTTAATTATTGAAGAAAAAAA
TTACTTTCAATTA----------------TATA-----------GATATAAGTATATGAA
ATAAAAAAAATTAAAAA-GTGTAAGAAATAAATATTTTTTACAATCTAAAAGTAGTAGTA
AATAATAAATATATTATATTTAAATAAAAAAAT----TTTATTTT-ATTTTC--------
--------AAAAAATAAA--TTAAATTA------GGTAATAGTTTATTTTTTT------A
TTTCTTACTATGTTTTTAATTAAATTTTATTTTTATTAATTAGTTTAACATTCAAAAGAT
TATTAGGTCAATGCTTATACAAATAAAACTCATTTACTAAAAATAA-------TCTGAGT
TGCATCAAATGTAAAAAATAATATACAATGATACTGTTTTGTTATAGTAAAATAACTTTG
TCTAAAAATAGACAAAATTAAATACCAAAGATGTTTTTTTATAAGATT--------AAAA
AAACTTATTTGTCGAGCAGACCTCATCCTTGCAAGAGTTATCAATTGAGTTGTAGGGAGG
GACCTATGTCACCACAAACGGAGAATCCCTCTCTTTCCGGAGTTATAAATTT-TTATT--
---ATATA----------------ATTGAAAATACTATTAATTCTTAGTTAAGCTTGACG
AGAATAATATTCTACAACTAATAATTCATTTATTTTTAAACCAATTGATTCACGATCTAA
TATTTGATTAATTAATCCTTTTTTTTCTAAAGAACTATAAGTTAAATGATTTGGTATTTT
AGATTTTTGATAAAACTCTATATTTTTATTAATTATAGTCTCAGATTTTCGTTGATTTTT
TATAGTAATAAAATCCTGAGGCTTACACTGATAACTTGGTATATCTACTATACAATCATT
AACTAAAATATGTCTATGATTTACTAATTGCCTTGCTCCAGGAATCGTAGGAGCCATACC
TAATCGAGAAATAACATTATCTAAACGCATTTCGGGTAATTGTAATAAAACTTCACCTGT
GGATCCTTTTGCTTTTCTAGCAATACGTACATAATTAAGTAATTGTCGTTCTGTTATTCC
ATAATGAAAACGTAATTTCTGTTTTTCTTCCAAACGAATGCGATACTGAGAAATTTTTTT
ATTAGATGTTGATTGATTGATAGAACTAGATTTTAACTGGGGTGTTTTATTAGTTAGTCC
TGGTAAAGTTCCTAAGCGACGTATTATTCTTACACGGCGTTAGTAGAAAAATTTACTAAA
TGCTAGCTTTCAGATTCAGGGAAACTTAGGTTGATAAAAATATAAGCAATCCTGAGCCAA
ATTTT---ATTTCGTTTGAAAATAAAATAGGTGCAGAGACTCAATGGAAGCTATCCTAAC
GAATAATATTTTTT---AAAATTATTTAAAATTTATTTTTTAGA--------TATTAAGC
GAGGATAAAGATAGAGTCCAATTTTACATGTTAATCTTAGCAACAATTTAAATTGTAGTA
GAAAGAAAATCCGTTGGCTTTATTGACCGTGAGGGTTCAAGTCCCTCTACCCCCAAAACT
ATAATTTTTTATTGACATAAACTGGAAGTTTATGTTAGGATAAGCCAATNAAAAAGGCCG
GAATAGCTCAGTnnnnnnnnnnnnnnnnnnnnnnn
>sk_18033
TTTGAGTAATACGTCCTATATTTTTAGCAATAAGTGTTGAAGTACCAAAAGTGCGAGAAT
CTGTTTTCATAAAATTTAGAAGTAATAAATTAGTTGCTGATTATATTAAAAAAA--TATT
TAGTATCAA----------------------CTCGATCATTTAATTATTGAAGAAAAAAA
TTACTTTCAATTAATTACTTATA------TGTA-----------GATATAAGTATATGAA
ATAAAAAAA-TTAAAAA-GTGTAAGAAATAAATATTTTTTACAATCTAAAAGTAGTAGTA
AATAATAAATA-----TATTTAAATAAAAAAAAA---TTTATTTT-ATTTTC--------
--------AAAAAATAAA--TTAAATTA------GGTAATAGTTTATTTTTTTT-----A
TTTCTTACTATGTTTTTAATTAAATTTTATTTTTATTAATTAGTTTAACATTCAAAAGAT
TATTAGGTCAATGCTTATACAAATAAAACTCATTTACTAAAAATAA-------TCTGAGT
TGCATCAAATGTAAAAAATACTATACAATGATACTGTTTTGTTATAGTAAAATAACTTTG
TCTAAAAATATACAAAATGAAATACCAAAGATGTTTTTTTATAAGATT--------AAAA
AAACTTATTTGTCGAGCAGACCTCATCCTTGCAAGAGTTATCAATTGAGTTGTAGGGAGG
GACCTATGTCACCACAAACGGAGAATCCCTCTCTTTCCGGAGTTAGAAATTT-TTATT-A
TGTATGTA----------------ATTAAAAATACTATTAATTCTTAGTTAAGCTTGACG
AGAATAATATTCTACAACTAATAATTCATTTATTTTTAAACCAATTGATTCACGATCTAA
TATTTGATTAACTAATCCTTTTTTTTCTAAAGAACTATAAGTTAAATGATTTGGTATTTT
AGATTTTTGATAAAACTCTATATTTTTATTAATTATAGTCTCAGATTTTCGTTGATTTTT
TATAGTAATAAAATCCTGAGGTTTACACCGATAACTTGGTATATCTACTGTACAATCATT
AACTAAAATATGTCTATGGTTTACTAATTGTCTTGCTCCAGGAATCGTAGGAGCCATACC
TAATCGAGAAATAACATTATCTAAACGCATTTCGAGTAATTGTAATAAAACTTCACCTGT
GGATCCTTTTGCTTTTCTAGCAATACGTACATAATTAAGTAATTGTCGTTCTGTTATTCC
ATAATGAAAACGTAATTTTTGTTTTTCTTCCAAACGAATGCGATACTGAGAAATTTTTTT
ATTAGATGTTGATTGATTGATAGAACTAGATTTTAACTGGGGTGTTTTATTAGTTAGTCC
TGGTAAAGTTCCTAAACGACGTATTATTCTTACACGGCGTTAGTAGAAAAATTTACTAAA
TGCTAGCTTTCAAATTCAGGGAAACTTAAGTTGATAAAAATATAAGCAATCCTGAGCCAA
ATTTT---ATTTCGTTTGAAAATGAAATAGGTGCAGAGACTCAATGGAAGCTATCCTAAC
GAATAATATTTTTT---AAAATTATTTAAAATTTATTTTTTAGATTTTTATATATTAAGC
GAGGATAAAGATAGAGTCCAATTTTATATGTTAATTTTAGCAACAATTTAAATTGTAGTA
GAAAGAAAATCCGTTGGCTTTATTGACCATGAGGGTTCAAGTCCCTCTACCCCCAAAACT
ATAATTTTTTATTGACATAAACTGGAAGTTTATGTTAGGATAAGCCAATCAAAAAAGCCG
GAATAGCTCAGTTGGTAGAGCAGAGGACTGAAAAT
>sk_18489
TTTGAGTAATACGTCCTATATTTTTAGCAATAAGTGTTGAAGTACCAAAAGTGCGAGAAT
CTGTTTTCATAAAATTTAGAAGTAATAAATTAGTTGCTGATTATATTAAAAAAA--TATT
TAGTATCAA----------------------CTCGATCATTTAATTATTGAAGAAAAAAA
TTACTTTCAATTAATTACTTATA------TGTA-----------GATATAAGTATATGAA
ATAAAAAAA-TTAAAAA-GTGTAAGAAATAAATATTTTTTACAATCTAAAAGTAGTAGTA
AATAATAAATA-----TATTTAAATAAAAAAAAA---TTTATTTT-ATTTTC--------
--------AAAAAATAAA--TTAAATTA------GGTAATAGTTTATTTTTTTT-----A
TTTCTTACTATGTTTTTAATTAAATTTTATTTTTATTAATTAGTTTAACATTCAAAAGAT
TATTAGGTCAATGCTTATACAAATAAAACTCATTTACTAAAAATAA-------TCTGAGT
TGCATCAAATGTAAAAAATACTATACAATGATACTGTTTTGTTATAGTAAAATAACTTTG
TCTAAAAATATACAAAATGAAATACCAAAGATGTTTTTTTATAAGATT--------AAAA
AAACTTATTTGTCGAGCAGACCTCATCCTTGCAAGAGTTATCAATTGAGTTGTAGGGAGG
GACCTATGTCACCACAAACGGAGAATCCCTCTCTTTCCGGAGTTAGAAATTT-TTATT-A
TGTATGTA----------------ATTAAAAATACTATTAATTCTTAGTTAAGCTTGACG
AGAATAATATTCTACAACTAATAATTCATTTATTTTTAAACCAATTGATTCACGATCTAA
TATTTGATTAACTAATCCTTTTTTTTCTAAAGAACTATAAGTTAAATGATTTGGTATTTT
AGATTTTTGATAAAACTCTATATTTTTATTAATTATAGTCTCAGATTTTCGTTGATTTTT
TATAGTAATAAAATCCTGAGGTTTACACCGATAACTTGGTATATCTACTGTACAATCATT
AACTAAAATATGTCTATGGTTTACTAATTGTCTTGCTCCAGGAATCGTAGGAGCCATACC
TAATCGAGAAATAACATTATCTAAACGCATTTCGAGTAATTGTAATAAAACTTCACCTGT
GGATCCTTTTGCTTTTCTAGCAATACGTACATAATTAAGTAATTGTCGTTCTGTTATTCC
ATAATGAAAACGTAATTTTTGTTTTTCTTCCAAACGAATGCGATACTGAGAAATTTTTTT
ATTAGATGTTGATTGATTGATAGAACTAGATTTTAACTGGGGTGTTTTATTAGTTAGTCC
TGGTAAAGTTCCTAAACGACGTATTATTCTTACACGGCGTTAGTAGAAAAATTTACTAAA
TGCTAGCTTTCAAATTCAGGGAAACTTAAGTTGATAAAAATATAAGCAATCCTGAGCCAA
ATTTT---ATTTCGTTTGAAAATGAAATAGGTGCAGAGACTCAATGGAAGCTATCCTAAC
GAATAATATTTTTT---AAAATTATTTAAAATTTATTTTTTAGATTTTTATATATTAAGC
GAGGATAAAGATAGAGTCCAATTTTATATGTTAATTTTAGCAACAATTTAAATTGTAGTA
GAAAGAAAATCCGTTGGCTTTATTGACCATGAGGGTTCAAGTCCCTCTACCCCCAAAACT
ATAATTTTTTATTGACATAAACTGGAAGTTTATGTTAGGATAAGCCAATCAAAAAAGCCG
GAATAGCTCAGTTGGTAGAGCAGAGGACTGAAAAT
>pu_HyF52
TTTGAGTAATACGTCCTATATTTTTAGCAATAAGTGTTGAAGTACCAAAAGTGCGAGAAT
CTGTTTTCATAAAATTTAGAAGTAATGAATTAGTTGCTGATTATATTAAAAAAA--TATT
TAGTATCAA----------------------CTCGATCATTTAATTATTGAAGAAAAAAA
TTACTTTCAATTAATTACTTATA------TATA-----------GATATAAGTATATGAA
ATAAAAAAA-TTAAAAA-GTGTAAGAAATAAATATTTTTTACAATCTAAAAATAGTAGTA
AATAATAAATA-----TATTTAAATAAAAAAAA----TTTATTTT-ATTTTC--------
--------AAAAAATAAA--TTAAATTA------GGTAATAGTTTATTTTTTTTT----A
TTTCTTACTATGTTTTTAATTAAATTTTATTTTTATTAATTAGTTTAACATTCAAAAGAT
TATTAGGTCAATGCTTATAAAAATAAAACTCATTTACTAAAAATAA-------TCTGAGT
TGCATCAAATGTAAAAAATACTATACAATGATACTGTTTTGTTATAGTAAAATAACTTTG
TTTAAAAATAGACAAAATTAAATATCAAAGATGTTTTTTTATAANATT--------AAAA
AAACTTATTTGTCGAGCAGACCTCATCCTTGCAAGAGTTATCAATTGAGTTGTAGGGAGG
GACCTATGTCACCACAAACGGAGAATCCCTCTCTTTCCGGAGTTATAAATTT-TTTTTTA
TGTATGTA----------------ATTAAAAATACTATTAATTCTTAGTTAAGCTTGACG
AGAATAATATTCTACAACTAATAATTCATTTATTTTTAAACCAATTGATTCACGATCTAA
TATTTGATTAACTAATCCTTTTTTTTCTAAAGAATTATAAGTTAAATGATTTGGTATTTT
AGATTTTTGATAAAACTCTATATTTTTATTAATTATAGTCTCAGATTTTCGTTGATTTTT
TATAGTAATAAAATCCTGAGGTTTACACCGATAACTTGGTATATCTACTATACAATCATT
AACTAAAATATGTCTATGATTCACTAATTGTCTTGCTCCAGGAATCGTAGGAGCCATACC
TAATCGAGAAATAACATTATCTAAACGCATTTCGGGTAATTGTNATAAAACTTCACCTGT
AGATCCTTTTACTTTTCTAGCAATACGTACATAATTAAGTAATTGTCGTTCTGTTATTCC
ATAATGAAAACGTAATTTCTGTTTTTCTTCCAAACGAATGCGATACTGAGAAATTTTTTT
ATTAGATGTTGATTGATTGATAGAACTAGATTTTAACTGGGGNNNNNNNNNNNNNNNNNN
NNNNNNNNNNNNNNNNNNNNNNNNNNNNNNNNNNNNGCGTTAGTAGAAAAATTTACTAAA
TGCTAGCTTTCAGATTCAGGGAAACTTAGGTTGATAAAAATATAAGCAATCCTGAGCCAA
ATTTT---ATTTCGTTTAAAAATAAAATAGGTGCAGAGACTCAATGGAAGCTATCCTAAC
GAATAATATTTTTTT--TAAATTATTTAAAATTTATTTTTTAGA--------TATTAAGC
GAGGATAAAGATAGAGTCCAATTTTACATGTTAATCTTAGCAACAATTTAAANTGTAGTA
GAAAGAGAATCCGTTGGCTTTATNNNNNNNNNNNNNNNNNNNNNNNNNNNNNNNNNNNNN
NNNNNNNNNNNNNNNNNNNNNNNNNNNNNNNNNNNNNNNNNNNNNNNNNNNNNNNNNNNN
NNNNNNNNNNNNNNNNNNNNNNNNNNNNNNNNNNN
>pu_HyF6
TTTGAGTAATACGTCCTATATTTTTAGCAATAAGTGTTGAAGTACCAAAAGTGCGAGAAT
CTGTTTTCATAAAATTTAGAAGTAATGAATTAGTTGCTGATTATATTAAAAAAA--TATT
TAGTATCAA----------------------CTCGATCATTTAATTATTGAAGAAAAAAA
TTACTTTCAATTAATTACTTATA------TATA-----------GATATAAGTATATGAA
ATAAAAAAA-TTAAAAA-GTGTAAGAAATAAATATTTTTTACAATCTAAAAATAGTAGTA
AATAATAAATA-----TATTTAAATAAAAAAAA----TTTATTTT-ATTTTC--------
--------AAAAAATAAA--TTAAATTA------GGTAATAGTTTATTTTTTTTT----A
TTTCTTACTATGTTTTTAATTAAATTTTATTTTTATTAATTAGTTTAACATTCAAAAGAT
TATTAGGTCAATGCTTATAAAAATAAAACTCATTTACTAAAAATAA-------TCTGAGT
TGCATCAAATGTAAAAAATACTATACAATGATACTGTTTTGTTATAGTAAAATAACTTTG
TTTAAAAATAGACAAAATTAAATATCAAAGATGTTTTTTTATAAGATT--------AAAA
AAACTTATTTGTCGAGCAGACCTNNNNNNNNNNNNNNNNNNNNNNNNNNNNNNNNNNNNN
NNNNNNNNNNNNNNNNNNNNNNNNATCCCTCTCTTTCCGGAGTTATAAATTT-TTTTTTA
TGTATGTA----------------ATTAAAAATACTATTAATTCTTAGTTAAGCTTGACG
AGAATAATATTCTACAACTAATAATTCATTTATTTTTAAACCAATTGATTCACGATCTAA
TATTTGATTAACTAATCCTTTTTTTTCTAAAGAATTATAAGTTAAATGATTTGGTATTTT
AGATTTTTGATAAAACTCTATATTTTTATTAATTATAGTCTCAGATTTTCGTTGATTTTT
TATAGTAATAAAATCCTGAGGTTTACACCGATAACTTGGTATATCTACTATACAATCATT
AACTAAAATATGTCTATGATTCACTAATTGTCTTGCTCCAGGAATCGTAGGAGCCATACC
TAATCGAGAAATAACATTATCTAAACGCATTTCGGGTAATTGTAATAAAACTTCACCTGT
AGATCCTTTTACTTTTCTAGCAATACGTACATAATTAAGTAATTGTCGTTCTGTTATTCC
ATAATGAAAACGTAATTTCTGTTTTTCTTCCAAACGAATGCGATACTGAGAAATTTTTTT
ATTAGATGTTGATTGATTGATAGAACTAGATTTTAACTGGGGTGTTTTATTAGTTAGTCC
TGGTAAANNNNNNNNNNNNNNNNNNNNNNNNNNNNNGCGTTAGTAGAAAAATTTACTAAA
TGCTAGCTTTCAGATTCAGGGAAACTTAGGTTGATAAAAATATAAGCAATCCTGAGCCAA
ATTTT---ATTTCGTTTAAAAATAAAATAGGTGCAGAGACTCAATGGAAGCTATCCTAAC
GAATAATATTTTTTT--TAAATTATTTAAAATTTATTTTTTAGA--------TATTAAGC
GAGGATAAAGATAGAGTCCAATTTTACATGTTAATCTTAGCAACAATTTAAANNNNNNNN
NNNNNNNNNNNNNNNNNNNNNNNNNNNNNNNNNNNNNNNNNNNNNNNNNNNNNNNNNNNN
NNNNNNNNNNNNNNNNNNNNNNNNNNNNNNNNNNNNNNNNNNNNNNNNNNNNNNNNNNNN
NNNNNNNNNNNNNNNNNNNNNNNNNNNNNNNNNNN
>pu_HyF20
TTTGAGTAATACGTCCTATATTTTTAGCAATAAGTGTTGAAGTACCAAAAGTGCGAGAAT
CTGTTTTCATAAAATTTAGAAGTAATGAATTAGTTGCTGATTATATTAAAAAAA--TATT
TAGTATCAA----------------------CTCGATCATTTAATTATTGAAGAAAAAAA
TTACTTTCAATTAATTACTTATA------TATA-----------GATATAAGTATATGAA
ATAAAAAAA-TTAAAAA-GTGTAAGAAATAAATATTTTTTACAATCTAAAAATAGTAGTA
AATAATAAATA-----TATTTAAATAAAAAAAA----TTTATTTT-ATTTTC--------
--------AAAAAATAAA--TTAAATTA------GGTAATAGTTTATTTTTTTTT----A
TTTCTTACTATGTTTTTAATTAAATTTTATTTTTATTAATTAGTTTAACATTCAAAAGAT
TATTAGGTCAATGCTTATAAAAATAAAACTCATTTACTAAAAATAA-------TCTGAGT
TGCATCAAATGTAAAAAATACTATACAATGATACTGTTTTGTTATAGTAAAATAACTTTG
TTTAAAAATAGACAAAATTAAATATCAAAGATGTTTTTTTATAAGATT--------AAAA
AAACTTATTTGTCGAGCAGACCTNNNNNNNNNNNNNNNNNNNNNNNNNNNNNNNNNNNNN
NNNNNNNNNNNNNNNNNNNNNNNNATCCCTCTCTTTCCGGAGTTATAAATTT-TTTTTTA
TGTATGTA----------------ATTAAAAATACTATTAATTCTTAGTTAAGCTTGACG
AGAATAATATTCTACAACTAATAATTCATTTATTTTTAAACCAATTGATTCACGATCTAA
TATTTGATTAACTAATCCTTTTTTTTCTAAAGAATTATAAGTTAAATGATTTGGTATTTT
AGATTTTTGATAAAACTCTATATTTTTATTAATTATAGTCTCAGATTTTCGTTGATTTTT
TATAGTAATAAAATCCTGAGGTTTACACCGATAACTTGGTATATCTACTATACAATCATT
AACTAAAATATGTCTATGATTCACTAATTGTCTTGCTCCAGGAATCGTAGGAGCCATACC
TAATCGAGAAATAACATTATCTAAACGCATTTCGGGTAATTGTAATAAAACTTCACCTGT
AGATCCTTTTACTTTTCTAGCAATACGTACATAATTAAGTAATTGTCGTTCTGTTATTCC
ATAATGAAAACGTAATTTCTGTTTTTCTTCCAAACGAATGCGATACTGAGAAATTTTTTT
ATTAGATGTTGATTGATTGATAGAACTAGATTTTAACTGGGGTGTTTTATTAGTTAGTCC
TGGTNNNNNNNNNNNNNNNNNNNNNNNNNNNNNNNNGCGTTAGTAGAAAAATTTACTAAA
TGCTAGCTTTCAGATTCAGGGAAACTTAGGTTGATAAAAATATAAGCAATCCTGAGCCAA
ATTTT---ATTTCGTTTAAAAATAAAATAGGTGCAGAGACTCAATGGAAGCTATCCTAAC
GAATAATATTTTTTT--TAAATTATTTAAAATTTATTTTTTAGA--------TATTAAGC
GAGGATAAAGATAGAGTCCAATTTTACATGTTAATCTTAGCAACAATTTAAANNNNNNNN
NNNNNNNNNNNNNNNNNNNNNNNNNNNNNNNNNNNNNNNNNNNNNNNNNNNNNNNNNNNN
NNNNNNNNNNNNNNNNNNNNNNNNNNNNNNNNNNNNNNNNNNNNNNNNNNNNNNNNNNNN
NNNNNNNNNNNNNNNNNNNNNNNNNNNNNNNNNNN
>pu_HyF28
NNNNNNNNNNNNGTCCTATATTTTTAGCAATAAGTGTTGAAGTACCAAAAGTGCGAGAAT
CTGTTTTCATAAAATTTAGAAGTAATGAATTAGTTGCTGATTATATTAAAAAAA--TATT
TAGTATCAA----------------------CTCGATCATTTAATTATTGAAGAAAAAAA
TTACTTTCAATTAATTACTTATA------TATA-----------GATATAAGTATATGAA
ATAAAAAAA-TTAAAAA-GTGTAAGAAATAAATATTTTTTACAATCTAAAAATAGTAGTA
AATAATAAATA-----TATTTAAATAAAAAAAA----TTTATTTT-ATTTTC--------
--------AAAAAATAAA--TTAAATTA------GGTAATAGTTTATTTTTTTTT----A
TTTCTTACTATGTTTTTAATTAAATTTTATTTTTATTAATTAGTTTAACATTCAAAAGAT
TATTAGGTCAATGCTTATAAAAATAAAACTCATTTACTAAAAATAA-------TCTGAGT
TGCATCAAATGTAAAAAATACTATACAATGATACTGTTTTGTTATAGTAAAATAACTTTG
TTTAAAAATAGACAAAATTAAATATCAAAGATGTTTTTTTATAAGATT--------AAAA
AAACTTATTTGTCGAGCAGACCTCATCCTTGCAAGAGTTATCAATTGAGTTGTAGGGAGG
GACCTATGTCACCACAAACGGAGAATCCCTCTCTTTCCGGAGTTATAAATTT-TTATT-A
TGTATGTA----------------ATTAAAAATACTATTAATTCTTAGTTAAGCTTGACG
AGAATAATATTCTACAACTAATAATTCATTTATTTTTAAACCAATTGATTCACGATCTAA
TATTTGATTAACTAATCCTTTTTTTTCTAAAGAATTATAAGTTAAATGATTTGGTATTTT
AGATTTTTGATAAAACTCTATATTTTTATTAATTATAGTCTCAGATTTTCGTTGATTTTT
TATAGTAATAAAATCCTGAGGTTTACACCGATAACTTGGTATATCTACTATACAATCATT
AACTAAAATATGTCTATGATTCACTAATTGTCTTGCTCCAGGAATCGTAGGAGCCATACC
TAATCGAGAAATAACATTATCTAAACGCATTTCGGGTAATTGTNATAAAACTTCACCTGT
AGATCCTTTTGCTTTTCTAGCAATACGTACATAATTAAGTAATTGTCGTTCTGTTATTCC
ATAATGAAAACGTAATTTCTGTTTTTCTTCCAAACGAATGCGATACTGAGAAATTTTTTT
ATTAGATGTTGATTGATTGATAGAACTAGATTTTAACTGGGGTGTTTTATTAGTTAGTCC
NNNNNNNNNNNNNNNNNNNNNNNNNNNNNNNNNNNNGCGTTAGTAGAAAAATTTACTAAA
TGCTAGCTTTCAGATTCAGGGAAACTTAGGTTGATAAAAATATAAGCAATCCTGAGCCAA
ATTTT---ATTTCGTTTAAAAATAAAATAGGTGCAGAGACTCAATGGAAGCTATCCTAAC
GAATAATATTTTTTT--TAAATTATNTAAAATTTATTTTTTAGA--------TATTAAGC
GAGGATAAAGATAGAGTCCAATTTTACATGTTAATCTTAGCAACAATTTAAATNNNNNNN
NNNNNNNNNNNNNNNNNNNNNNNNNNNNNNNNNNNNNNNNNNNNNNNNNNNNNNNNNNNN
NNNNNNNNNNNNNNNNNNNNNNNNNNNNNNNNNNNNNNNNNNNNNNNNNNNNNNNNNNNN
NNNNNNNNNNNNNNNNNNNNNNNNNNNNNNNNNNN
>pu_HyF29
NNNNNNNNNNNNGTCCTATATTTTTAGCAATAAGTGTTGAAGTACCAAAAGTGCGAGAAT
CTGTTTTCATAAAATTTAGAAGTAATGAATTAGTTGCTGATTATATTAAAAAAA--TATT
TAGTATCAA----------------------CTCGATCATTTAATTATTGAAGAAAAAAA
TTACTTTCAATTAATTACTTATA------TATA-----------GATATAAGTATATGAA
ATAAAAAAA-TTAAAAA-GTGTAAGAAATAAATATTTTTTACAATCTAAAAATAGTAGTA
AATAATAAATA-----TATTTAAATAAAAAAAA----TTTATTTT-ATTTTC--------
--------AAAAAATAAA--TTAAATTA------GGTAATAGTTTATTTTTTTTT----A
TTTCTTACTATGTTTTTAATTAAATTTTATTTTTATTAATTAGTTTAACATTCAAAAGAT
TATTAGGTCAATGCTTATAAAAATAAAACTCATTTACTAAAAATAA-------TCTGAGT
TGCATCAAATGTAAAAAATACTATACAATGATACTGTTTTGTTATAGTAAAATAACTTTG
TTTAAAAATAGACAAAATTAAATATCAAAGATGTTTTTTTATAAGATT--------AAAA
AAACTTATTTGTCGAGCAGACCTCATCCTTGCAAGAGTTATCAATTGAGTTGTAGGGAGG
GACCTATGTCACCACAAACGGAGAATCCCTCTCTTTCCGGAGTTATAAATTT-TTATT-A
TGTATGTA----------------ATTAAAAATACTATTAATTCTTAGTTAAGCTTGACG
AGAATAATATTCTACAACTAATAATTCATTTATTTTTAAACCAATTGATTCACGATCTAA
TATTTGATTAACTAATCCTTTTTTTTCTAAAGAATTATAAGTTAAATGATTTGGTATTTT
AGATTTTTGATAAAACTCTATATTTTTATTAATTATAGTCTCAGATTTTCGTTGATTTTT
TATAGTAATAAAATCCTGAGGTTTACACCGATAACTTGGTATATCTACTATACAATCATT
AACTAAAATATGTCTATGATTCACTAATTGTCTTGCTCCAGGAATCGTAGGAGCCATACC
TAATCGAGAAATAACATTATCTAAACGCATTTCGGGTAATTGTAATAAAACTTCACCTGT
AGATCCTTTTACTTTTCTAGCAATACGTACATAATTAAGTAATTGTCGTTCTGTTATTCC
ATAATGAAAACGTAATTTCTGTTTTTCTTCCAAACGAATGCGATACTGAGAAATTTTTTT
ATTAGATGTTGATTGATTGATAGAACTAGATTTTAACTGGGNNNNNNNNNNNNNNNNNNN
NNNNNNNNNNNNNNNNNNNNNNNNNNNNNNNNNNNNGCGTTAGTAGAAAAATTTACTAAA
TGCTAGCTTTCAGATTCAGGGAAACTTAGGTTGATAAAAATATAAGCAATCCTGAGCCAA
ATTTT---ATTTCGTTTAAAAATAAAATAGGTGCAGAGACTCAATGGAAGCTATCCTAAC
GAATAATATTTTTTT--TAAATTATTTAAAATTTATTTTTTAGA--------TATTAAGC
GAGGATAAAGATAGAGTCCAATTTTACATGTTAATCTTAGCAACAATTTAAATTGTAGTA
GAAAGAAAATCCGTTGGCTTTATTGACCGTGAGGGTTCAAGTCCCTCTACCCCCAAAACT
ATAATTTTTTATTGACATAAACTGGAAGTTTATGTTAGGATAAGCCAATCAAAAAGGCnn
nnnnnnnnnnnnnnnnnnnnnnnnnnnnnnnnnnn
>pu_HyF44
TTTGAGTAATACGTCCTATATTTTTAGCAATAAGTGTTGAAGTACCAAAAGTGCGAGAAT
CTGTTTTCATAAAATTTAGAAGTAATGAATTAGTTGCTGATTATATTAAAAAAA--TATT
TAGTATCAA----------------------CTCGATCATTTAATTATTGAAGAAAAAAA
TTACTTTCAATTAATTACTTATA------TATA-----------GATATAAGTATATGAA
ATAAAAAAA-TTAAAAA-GTGTAAGAAATAAATATTTTTTACAATCTAAAAATAATAGTA
AATAATAAATA-----TATTTAAATAAAAAAAAA---TTTATTTT-ATTTTC--------
--------AAAAAATAAA--TTAAATTA------GGTAATAGTTTATTTTTTTTT----A
TTTCTTACTATGTTTTTAATTAAATTTTATTTTTATTAATTAGTTTAACATTCAAAAGAT
TATTAGGTCAATGCTTATAAAAATAAAACTCATTTACTAAAAATAA-------TCTGAGT
TGCATCAAATGTAAAAAATACTATACAATGATACTGTTTTGTTATAGTAAAATAACTTTG
TTTAAAAATAGACAAAATTAAATATCAAAGATGTTTTTTTATAAGATT--------AAAA
AAACTTATTTGTCGAGCAGACCTCATCCTTGCAAGAGTTATCAATTGAGTTGTAGGGAGG
GACCTATGTCACCACAAACGGAGAATCCCTCTCTTTCCGGAGTTATAAATTT-TTATT-A
TGTATGTA----------------ATTAAAAATACTATTAATTCTTAGTTAAGCTTGACG
AGAATAATATTCTACAACTAATAATTCATTTATTTTTAAACCAATTGATTCACGATCTAA
TATTTGATTAACTAATCCTTTTTTTTCTAAAGAATTATAAGTTAAATGATTTGGTATTTT
AGATTTTTGATAAAACTCTATATTTTTATTAATTATAGTCTCAGATTTTCGTTGATTTTT
TATAGTAATAAAATCCTGAGGTTTACACCGATAACTTGGTATATCTACTATACAATCATT
AACTAAAATATGTCTATGATTCACTAATTGTCTTGCTCCAGGAATCGTAGGAGCCATACC
TAATCGAGAAATAACATTATCTAAACGCATTTCGGGTAATTGTNATAAAACTTCACCTGT
AGATCCTTTTGCTTTTCTAGCAATACGTACATAATTAAGTAATTGTCGTTCTGTTATTCC
ATAATGAAAACGTAATTTCTGTTTTTCTTCCAAACGAATGCGATACTGAGAAATTTTTTT
ATTAGATGTTGATTGATTGATAGAACTAGATTTTAACTGGGGTGTTTTATTAGTNNNNNN
NNNNNNNNNNNNNNNNNNNNNNNNNNNNNNNNNNNNGCGTTAGTAGAAAAATTTACTAAA
TGCTAGCTTTCAGATTCAGGGAAACTTAGGTTGATAAAAATATAAGCAATCCTGAGCCAA
ATTTT---ATTTCGTTTAAAAATAAAATAGGTGCAGAGACTCAATGGAAGCTATCCTAAC
GAATAATATTTTTTT--TAAATTATTTAAAATTTATTTTTTAGA--------TATTAAGC
GAGGATAAAGATAGAGTCCAATTTTACATGTTAATCTTAGCAACAATTTAAATTGTAGTA
GAAAGAAAATCCGTTGGCTTTATTGACCGTGAGGGTTCAAGTCCCTCTACCCCCAAAACT
ATAATTTTTTATTGACATAAACTGGAAGTTTATGTTAGGATAAGCCAATCAAAAAGGCnn
nnnnnnnnnnnnnnnnnnnnnnnnnnnnnnnnnnn
>pu_HyF45
TTTGAGTAATACGTCCTATATTTTTAGCAATAAGTGTTGAAGTACCAAAAGTGCGAGAAT
CTGTTTTCATAAAATTTAGAAGTAATGAATTAGTTGCTGATTATATTAAAAAAA--TATT
TAGTATCAA----------------------CTCGATCATTTAATTATTGAAGAAAAAAA
TTACTTTCAATTAATTACTTATA------TATA-----------GATATAAGTATATGAA
ATAAAAAAA-TTAAAAA-GTGTAAGAAATAAATATTTTTTACAATCTAAAAATAATAGTA
AATAATAAATA-----TATTTAAATAAAAAAAAA---TTTATTTT-ATTTTC--------
--------AAAAAATAAA--TTAAATTA------GGTAATAGTTTATTTTTTTTT----A
TTTCTTACTATGTTTTTAATTAAATTTTATTTTTATTAATTAGTTTAACATTCAAAAGAT
TATTAGGTCAATGCTTATAAAAATAAAACTCATTTACTAAAAATAA-------TCTGAGT
TGCATCAAATGTAAAAAATACTATACAATGATACTGTTTTGTTATAGTAAAATAACTTTG
TTTAAAAATAGACAAAATTAAATATCAAAGATGTTTTTTTATAAGATT--------AAAA
AAACTTATTTGTCGAGCAGACCTCATCCTTGCAAGAGTTATCAATTGAGTTGTAGGGAGG
GACCTATGTCACCACAAACGGAGAATCCCTCTCTTTCCGGAGTTATAAATTT-TTATT-A
TGTATGTA----------------ATTAAAAATACTATTAATTCTTAGTTAAGCTTGACG
AGAATAATATTCTACAACTAATAATTCATTTATTTTTAAACCAATTGATTCACGATCTAA
TATTTGATTAACTAATCCTTTTTTTTCTAAAGAATTATAAGTTAAATGATTTGGTATTTT
AGATTTTTGATAAAACTCTATATTTTTATTAATTATAGTCTCAGATTTTCGTTGATTTTT
TATAGTAATAAAATCCTGAGGTTTACACCGATAACTTGGTATATCTACTATACAATCATT
AACTAAAATATGTCTATGATTCACTAATTGTCTTGCTCCAGGAATCGTAGGAGCCATACC
TAATCGAGAAATAACATTATCTAAACGCATTTCGGGTAATTGTNATAAAACTTCACCTGT
AGATCCTTTTGCTTTTCTAGCAATACGTACATAATTAAGTAATTGTCGTTCTGTTATTCC
ATAATGAAAACGTAATTTCTGTTTTTCTTCCAAACGAATGCGATACTGAGAAATTTTTTT
ATTAGATGTTGATTGATTGATAGAACTAGATTTTAACTGGGGTGTTTTATTAGTNNNNNN
NNNNNNNNNNNNNNNNNNNNNNNNNNNNNNNNNNNNGCGTTAGTAGAAAAATTTACTAAA
TGCTAGCTTTCAGATTCAGGGAAACTTAGGTTGATAAAAATATAAGCAATCCTGAGCCAA
ATTTT---ATTTCGTTTAAAAATAAAATAGGTGCAGAGACTCAATGGAAGCTATCCTAAC
GAATAATATTTTTTT--TAAATTATTTAAAATTTATTTTTTAGA--------TATTAAGC
GAGGATAAAGATAGAGTCCAATTTTACATGTTAATCTTAGCAACAATTTAAATTGTAGTA
GAAAGAAAATCCGTTGGCTTTATTGACCGTGAGGGTTCAAGTCCCTCTACCCCCAAAACT
ATAATTTTTTATTGACATAAACTGGAAGTTTATGTTAGGATAAGCCAATCAAAAAGGCnn
nnnnnnnnnnnnnnnnnnnnnnnnnnnnnnnnnnn
>su_HyF35
NNNNNNNNNNNNNNNNTATATTTTTAGCAATAAGTGTTGAAGTACCAAAAGTGCGAGAAT
CTGTTTTCATAAAATTTAGAAGTAATGAATTAGTTGCTGATTATATTAAAAAAA--TATT
TAGTATCAA----------------------CTCGATCATTTAATTATTGAAGAAAAAAA
TTACTTTCAATTAATTACTTATA------TATA-----------GATATAAGTATATGAA
ATAAAAAAA-TTAAAAA-GTGTAAGAAATAAATATTTTTTACAATCTAAAAATAGTAGTA
AATAATAAATA-----TATTTAAATAAAAAAAA----TTTATTTT-ATTTTC--------
--------AAAAAATAAA--TTAAATTA------GGTAATAGTTTATTTTTTTTT----A
TTTCTTACTATGTTTTTAATTAAATTTTATTTTTATTAATTAGTTTAACATTCAAAAGAT
TATTAGGTCAATGCTTATAAGAATAAAACTCATTTACTAAAAATAA-------TCTGAGT
TGCATCAAATGTAAAAAATACTATACAATGATACTGTTTTGTTATAGTAAAATAACTTTG
TTTAAAAATAGACAAAATTAAATATCAAAGATGTTTTTTTATAAGATT--------AAAA
AAACTTATTTGTCGAGCAGACCTCATCCTTGCAAGAGTTATCAATTGAGTTGTAGGGAGG
GACCTATGTCACCACAAACGGAGAATCCCTCTCTTTCCGGAGTTATAAATTT-TTATT-A
TGTATGTA----------------ATTAAAAATACTATTAATTCTTAGTTAAGCTTGACG
AGAATAATATTCTACAACTAATAATTCATTTATTTTTAAACCAATTGATTCACGATCTAA
TATTTGATTAACTAATCCTTTTTTTTCTAAAGAATTATAAGTTAAATGATTTGGTATTTT
AGATTTTTGATAAAACTCTATATTTTTATTAATTATAGTCTCAGATTTTCGTTGATTTTT
TATAGTAATAAAATCCTGAGGTTTACACCGATAACTTGGTATATCTACTATACAATCATT
AACTAAAATATGTCTATGATTCACTAATTGTCTTGCTCCAGGAATCGTAGGAGCCATACC
TAATCGAGAAATAACATTATCTAAACGCATTTCGGGTAATTGTGATAAAACTTCACCTGT
AGATCCTTTTGCTTTTCTAGCAATACGTACATAATTAAGTAATTGTCGTTCTGTTATTCC
ATAATGAAACCGTAATTTCTGTTTTTCTTCCAAACGAATGCGATACTGAGAAATTTTTTT
ATTAGATGTTGATTGATTGCTAGAACTAGATTTTAACTGGGGNNNNNNNNNNNNNNNNNN
NNNNNNNNNNNNNNNNNNNNNNNNNNNNNNNNNNNNGCGTTAGTAGAAAAATTTACTAAA
TGCTAGCTTTCAGATTCAGGGAAACTTAGGTTGATAAAAATATAAGCAATCCTGAGCCAA
ATTTT---ATTTCGTTTGAAAATAAAATAGGTGCAGAGACTCAATGGAAGCTATCCTAAC
GAATAATATTTTTTT--TAAATTATTTAAAATTTATTTTTTAGA--------TATTAAGC
GAGGATAAAGATAGAGTCCAATTTTACATGTTAATCTTAGCAACAATTTAAATTGTAGTA
GAAAGAAAATCCGTTGGCTTTATTGACCGTGAGGGTTCAAGTCCCTCTACCCCCAAAACT
ATAATTTTTTATTGACATAAACTGGAAGTTTATGTTAGGATAAGCCAATCAAAAAGGCCG
GAATAGCTCATTTGGTAGAGCAGAGGACTGAAAAN
>su_HyF36
NNNNNNNNNNNNNNNNTATATTTTTAGCAATAAGTGTTGAAGTACCAAAAGTGCGAGAAT
CTGTTTTCATAAAATTTAGAAGTAATGAATTAGTTGCTGATTATATTAAAAAAA--TATT
TAGTATCAA----------------------CTCGATCATTTAATTATTGAAGAAAAAAA
TTACTTTCAATTAATTACTTATA------TATA-----------GATATAAGTATATGAA
ATAAAAAAA-TTAAAAA-GTGTAAGAAATAAATATTTTTTACAATCTAAAAATAGTAGTA
AATAATAAATA-----TATTTAAATAAAAAAAA----TTTATTTT-ATTTTC--------
--------AAAAAATAAA--TTAAATTA------GGTAATAGTTTATTTTTTTTT----A
TTTCTTACTATGTTTTTAATTAAATTTTATTTTTATTAATTAGTTTAACATTCAAAAGAT
TATTAGGTCAATGCTTATAAGAATAAAACTCATTTACTAAAAATAA-------TCTGAGT
TGCATCAAATGTAAAAAATACTATACAATGATACTGTTTTGTTATAGTAAAATAACTTTG
TTTAAAAATAGACAAAATTAAATATCAAAGATGTTTTTTTATAAGATT--------AAAA
AAACTTATTTGTCGAGCAGACCTCATCCTTGCAAGAGTTATCAATTGAGTTGTAGGGAGG
GACCTATGTCACCACAAACGGAGAATCCCTCTCTTTCCGGAGTTATAAATTT-TTATT-A
TGTATGTA----------------ATTAAAAATACTATTAATTCTTAGTTAAGCTTGACG
AGAATAATATTCTACAACTAATAATTCATTTATTTTTAAACCAATTGATTCACGATCTAA
TATTTGATTAACTAATCCTTTTTTTTCTAAAGAATTATAAGTTAAATGATTTGGTATTTT
AGATTTTTGATAAAACTCTATATTTTTATTAATTATAGTCTCAGATTTTCGTTGATTTTT
TATAGTAATAAAATCCTGAGGTTTACACCGATAACTTGGTATATCTACTATACAATCATT
AACTAAAATATGTCTATGATTCACTAATTGTCTTGCTCCAGGAATCGTAGGAGCCATACC
TAATCGAGAAATAACATTATCTAAACGCATTTCGGGTAATTGTGATAAAACTTCACCTGT
AGATCCTTTTGCTTTTCTAGCAATACGTACATAATTAAGTAATTGTCGTTCTGTTATTCC
ATAATGAAACCGTAATTTCTGTTTTTCTTCCAAACGAATGCGATACTGAGAAATTTTTTT
ATTAGATGTTGATTGATTGCTAGAACTAGNNNNNNNNNNNNNNNNNNNNNNNNNNNNNNN
NNNNNNNNNNNNNNNNNNNNNNNNNNNNNNNNNNNNGCGTTAGTAGAAAAATTTACTAAA
TGCTAGCTTTCAGATTCAGGGAAACTTAGGTTGATAAAAATATAAGCAATCCTGAGCCAA
ATTTT---ATTTCGTTTGAAAATAAAATAGGTGCAGAGACTCAATGGAAGCTATCCTAAC
GAATAATATTTTTTT--TAAATTATTTAAAATTTATTTTTTAGA--------TATTAAGC
GAGGATAAAGATAGAGTCCAATTTTACATGTTAATCTTAGCAACAATTTAAATTGTAGTA
GAAAGAAAATCCGTTGGCTTTATTGACCGTGAGGGTTCAAGTCCCTCTACNNNNNNNNNN
NNNNNNNNNNNNNNNNNNNNNNNNNNNNNNNNNNNNNNNNNNNNNNNNNNNNNNNNNNNN
NNNNNNNNNNNNNNNNNNNNNNNNNNNNNNNNNNN
>su_HyF37
NNNNNNNNNNNNNNNNTATATTTTTAGCAATAAGTGTTGAAGTACCAAAAGTGCGAGAAT
CTGTTTTCATAAAATTTAGAAGTAATGAATTAGTTGCTGATTATATTAAAAAAA--TATT
TAGTATCAA----------------------CTCGATCATTTAATTATTGAAGAAAAAAA
TTACTTTCAATTAATTACTTATA------TATA-----------GATATAAGTATATGAA
ATAAAAAAA-TTAAAAA-GTGTAAGAAATAAATATTTTTTACAATCTAAAAATAGTAGTA
AATAATAAATA-----TATTTAAATAAAAAAAA----TTTATTTT-ATTTTC--------
--------AAAAAATAAA--TTAAATTA------GGTAATAGTTTATTTTTTTTT----A
TTTCTTACTATGTTTTTAATTAAATTTTATTTTTATTAATTAGTTTAACATTCAAAAGAT
TATTAGGTCAATGCTTATAAGAATAAAACTCATTTACTAAAAATAA-------TCTGAGT
TGCATCAAATGTAAAAAATACTATACAATGATACTGTTTTGTTATAGTAAAATAACTTTG
TTTAAAAATAGACAAAATTAAATATCAAAGATGTTTTTTTATAAGATT--------AAAA
AAACTTATTTGTCGAGCAGACCTCATCCTTGCAAGAGTTATCAATTGAGTTGTAGGGAGG
GACCTATGTCACCACAAACGGAGAATCCCTCTCTTTCCGGAGTTATAAATTT-TTATT-A
TGTATGTA----------------ATTAAAAATACTATTAATTCTTAGTTAAGCTTGACG
AGAATAATATTCTACAACTAATAATTCATTTATTTTTAAACCAATTGATTCACGATCTAA
TATTTGATTAACTAATCCTTTTTTTTCTAAAGAATTATAAGTTAAATGATTTGGTATTTT
AGATTTTTGATAAAACTCTATATTTTTATTAATTATAGTCTCAGATTTTCGTTGATTTTT
TATAGTAATAAAATCCTGAGGTTTACACCGATAACTTGGTATATCTACTATACAATCATT
AACTAAAATATGTCTATGATTCACTAATTGTCTTGCTCCAGGAATCGTAGGAGCCATACC
TAATCGAGAAATAACATTATCTAAACGCATTTCGGGTAATTGTGATAAAACTTCACCTGT
AGATCCTTTTGCTTTTCTAGCAATACGTACATAATTAAGTAATTGTCGTTCTGTTATTCC
ATAATGAAACCGTAATTTCTGTTTTTCTTCCAAACGAATGCGATACTGAGAAATTTTTTT
ATTAGATGTTGATTGATTGCTAGAACTAGNNNNNNNNNNNNNNNNNNNNNNNNNNNNNNN
NNNNNNNNNNNNNNNNNNNNNNNNNNNNNNNNNNNNGCGTTAGTAGAAAAATTTACTAAA
TGCTAGCTTTCAGATTCAGGGAAACTTAGGTTGATAAAAATATAAGCAATCCTGAGCCAA
ATTTT---ATTTCGTTTGAAAATAAAATAGGTGCAGAGACTCAATGGAAGCTATCCTAAC
GAATAATATTTTTTT--TAAATTATTTAAAATTTATTTTTTAGA--------TATTAAGC
GAGGATAAAGATAGAGTCCAATTTTACATGTTAATCTTAGCAACAATTTAAATTGTAGTA
GAAAGAAAATCCGTTGGCTTTATTGACCGTGAGGGTTCAAGTCCCTCTACCCCCAAAANN
NNNNNNNNNNNNNNNNNNNNNNNNNNNNNNNNNNNNNNNNNNNNNNNNNNNNNNNNNNNN
NNNNNNNNNNNNNNNNNNNNNNNNNNNNNNNNNNN
>su_HyF40
TTTGAGTAATACGTCCTATATTTTTAGCAATAAGTGTTGAAGTACCAAAAGTGCGAGAAT
CTGTTTTCATAAAATTTAGAAGTAATGAATTAGTTGCTGATTATATTAAAAAAA--TATT
TAGTATCAA----------------------CTCGATCATTTAATTATTGAAGAAAAAAA
TTACTTTCAATTAATTACTTATA------TATA-----------GATATAAGTATATGAA
ATAAAAAAA-TTAAAAA-GTGTAAGAAATAAATATTTTTTACAATCTAAAAATAGTAGTA
AATAATAAATA-----TATTTAAATAAAAAAAA----TTTATTTT-ATTTTC--------
--------AAAAAATAAA--TTAAATTA------GGTAATAGTTTATTTTTTTTT----A
TTTCTTACTATGTTTTTAATTAAATTTTATTTTTATTAATTAGTTTAACATTCAAAAGAT
TATTAGGTCAATGCTTATAAGAATAAAACTCATTTACTAAAAATAA-------TCTGAGT
TGCATCAAATGTAAAAAATACTATACAATGATACTGTTTTGTTATAGTAAAATAACTTTG
TTTAAAAATAGACAAAATTAAATATCAAAGATGTTTTTTTATAAGATT--------AAAA
AAACTTATTTGTCGAGCAGACCTCATCCTTGCAAGAGTTATCAATTGAGTTGTAGGGAGG
GACCTATGTCACCACAAACGGNNNATCCCTCTCTTTCCGGAGTTATAAATTT-TTATT-A
TGTATGTA----------------ATTAAAAATACTATTAATTCTTAGTTAAGCTTGACG
AGAATAATATTCTACAACTAATAATTCATTTATTTTTAAACCAATTGATTCACGATCTAA
TATTTGATTAACTAATCCTTTTTTTTCTAAAGAATTATAAGTTAAATGATTTGGTATTTT
AGATTTTTGATAAAACTCTATATTTTTATTAATTATAGTCTCAGATTTTCGTTGATTTTT
TATAGTAATAAAATCCTGAGGTTTACACCGATAACTTGGTATATCTACTATACAATCATT
AACTAAAATATGTCTATGATTCACTAATTGTCTTGCTCCAGGAATCGTAGGAGCCATACC
TAATCGAGAAATAACATTATCTAAACGCATTTCGGGTAATTGTGATAAAACTTCACCTGT
AGATCCTTTTGCTTTTCTAGCAATACGTACATAATTAAGTAATTGTCGTTCTGTTATTCC
ATAATGAAACCGTAATTTCTGTTTTTCTTCCAAACGAATGCGATACTGAGAAATTTTTTT
ATTAGATGTTGATTGATTGCTAGAACTAGNNNNNNNNNNNNNNNNNNNNNNNNNNNNNNN
NNNNNNNNNNNNNNNNNNNNNNNNNNNNNNNNNNNNGCGTTAGTAGAAAAATTTACTAAA
TGCTAGCTTTCAGATTCAGGGAAACTTAGGTTGATAAAAATATAAGCAATCCTGAGCCAA
ATTTT---ATTTCGTTTGAAAATAAAATAGGTGCAGAGACTCAATGGAAGCTATCCTAAC
GAATAATATTTTTTT--TAAATTATTTAAAATTTATTTTTTAGA--------TATTAAGC
GAGGATAAAGATAGAGTCCAATTTTACATGTTAATCTTAGCAACAATTTAAATTGTAGTA
GAAAGAAAATCCGTTGGCTTTATTGACCGTGAGGGTTCAAGTCCCTCTACCCCCAAAACT
ATAATTTTTTATTGACATAAACTGGAAGTTTATGTTAGGATAAGCCAATCAAAAAGGCCG
GAATAGCTCATTTGGTAGAGCAGAGGACTGAAAAN
>su_HyF41
TTTGAGTAATACGTCCTATATTTTTAGCAATAAGTGTTGAAGTACCAAAAGTGCGAGAAT
CTGTTTTCATAAAATTTAGAAGTAATGAATTAGTTGCTGATTATATTAAAAAAA--TATT
TAGTATCAA----------------------CTCGATCATTTAATTATTGAAGAAAAAAA
TTACTTTCAATTAATTACTTATA------TATA-----------GATATAAGTATATGAA
ATAAAAAAA-TTAAAAA-GTGTAAGAAATAAATATTTTTTACAATCTAAAAATAGTAGTA
AATAATAAATA-----TATTTAAATAAAAAAAA----TTTATTTT-ATTTTC--------
--------AAAAAATAAA--TTAAATTA------GGTAATAGTTTATTTTTTTTT----A
TTTCTTACTATGTTTTTAATTAAATTTTATTTTTATTAATTAGTTTAACATTCAAAAGAT
TATTAGGTCAATGCTTATAAGAATAAAACTCATTTACTAAAAATAA-------TCTGAGT
TGCATCAAATGTAAAAAATACTATACAATGATACTGTTTTGTTATAGTAAAATAACTTTG
TTTAAAAATAGACAAAATTAAATATCAAAGATGTTTTTTTATAAGATT--------AAAA
AAACTTATTTGTCGAGCAGACCTCATCCTTGCAAGAGTTATCAATTGAGTTGTAGGGAGG
GACCTATGTCACCACAAACGGNNNATCCCTCTCTTTCCGGAGTTATAAATTT-TTATT-A
TGTATGTA----------------ATTAAAAATACTATTAATTCTTAGTTAAGCTTGACG
AGAATAATATTCTACAACTAATAATTCATTTATTTTTAAACCAATTGATTCACGATCTAA
TATTTGATTAACTAATCCTTTTTTTTCTAAAGAATTATAAGTTAAATGATTTGGTATTTT
AGATTTTTGATAAAACTCTATATTTTTATTAATTATAGTCTCAGATTTTCGTTGATTTTT
TATAGTAATAAAATCCTGAGGTTTACACCGATAACTTGGTATATCTACTATACAATCATT
AACTAAAATATGTCTATGATTCACTAATTGTCTTGCTCCAGGAATCGTAGGAGCCATACC
TAATCGAGAAATAACATTATCTAAACGCATTTCGGGTAATTGTGATAAAACTTCACCTGT
AGATCCTTTTGCTTTTCTAGCAATACGTACATAATTAAGTAATTGTCGTTCTGTTATTCC
ATAATGAAACCGTAATTTCTGTTTTTCTTCCAAACGAATGCGATACTGAGAAATTTTTTT
ATTAGATGTTGATTGATTGCTAGAACTAGANNNNNNNNNNNNNNNNNNNNNNNNNNNNNN
NNNNNNNNNNNNNNNNNNNNNNNNNNNNNNNNNNNNGCGTTAGTAGAAAAATTTACTAAA
TGCTAGCTTTCAGATTCAGGGAAACTTAGGTTGATAAAAATATAAGCAATCCTGAGCCAA
ATTTT---ATTTCGTTTGAAAATAAAATAGGTGCAGAGACTCAATGGAAGCTATCCTAAC
GAATAATATTTTTTT--TAAATTATTTAAAATTTATTTTTTAGA--------TATTAAGC
GAGGATAAAGATAGAGTCCAATTTTACATGTTAATCTTAGCAACAATTTAAATTGTAGTA
GAAAGAAAATCCGTTGGCTTTATTGACCGTGAGGGTTCAAGTCCCTCTACCCCCAAAACT
ATAATTTTTTATTGACATAAACTGGAAGTTTATGTTAGGATAAGCCAATCAAAAAGGCCG
GAATAGCTCATTTGGTAGAGCAGAGGACTGAAAAN
>su_H
NNNNNNNNNNNNNNNNNNNNNNNNNNGCAATAAGTGTTGAAGTACCAAAAGTGCGAGAAT
CTGTTTTCATAAAATTTAGAAGTAATGAATTAGTTGCTGATTATATTAAAAAAA--TATT
TAGTATCAA----------------------CTCGATCATTTAATTATTGAAGAAAAAAA
TTACTTTCAATTAATTACTTATA------TATA-----------GATATAAGTATATGAA
ATAAAAAAA-TTAAAAA-GTGTAAGAAATAAATATTTTTTACAATCTAAAAATAGTAGTA
AATAATAAATA-----TATTTAAATAAAAAAAA----TTTATTTT-ATTTTC--------
--------AAAAAATAAA--TTAAATTA------GGTAATAGTTTATTTTTTTTT----A
TTTCTTACTATGTTTTTAATTAAATTTTATTTTTATTAATTAGTTTAACATTCAAAAGAT
TATTAGGTCAATGCTTATAAGAATAAAACTCATTTACTAAAAATAA-------TCTGAGT
TGCATCAAATGTAAAAAATACTATACAATGATACTGTTTTGTTATAGTAAAATAACTTTG
TTTAAAAATAGACAAAATTAAATATCAAAGATGTTTTTTTATAAGATT--------AAAA
AAACTTATTTGTCGAGCAGACCTCATCCTTGCAAGAGTTATCAATTGAGTTGTAGGGAGG
GACCTATGTCACCACAAACGGAGAATCCCTCTCTTTCCGGAGTTATAAATTT-TTATT-A
TGTATGTA----------------ATTAAAAATACTATTAATTCTTAGTTAAGCTTGACG
AGAATAATATTCTACAACTAATAATTCATTTATTTTTAAACCAATTGATTCACGATCTAA
TATTTGATTAACTAATCCTTTTTTTTCTAAAGAATTATAAGTTAAATGATTTGGTATTTT
AGATTTTTGATAAAACTCTATATTTTTATTAATTATAGTCTCAGATTTTCGTTGATTTTT
TATAGTAATAAAATCCTGAGGTTTACACCGATAACTTGGTATATCTACTATACAATCATT
AACTAAAATATGTCTATGATTCACTAATTGTCTTGCTCCAGGAATCGTAGGAGCCATACC
TAATCGAGAAATAACATTATCTAAACGCATTTCGGGTAATTGTGATAAAACTTCACCTGT
AGATCCTTTTGCTTTTCTAGCAATACGTACATAATTAAGTAATTGTCGTTCTGTTATTCC
ATAATGAAACCGTAATTTCTGTTTTTCTTCCAAACGAATGCGATACTGAGAAATTTTTTT
ATTAGATGTTGATTGATTGCTAGAACTAGNNNNNNNNNNNNNNNNNNNNNNNNNNNNNNN
NNNNNNNNNNNNNNNNNNNNNNNNNNNNNNNNNNNNGCGTTAGTAGAAAAATTTACTAAA
TGCTAGCTTTCAGATTCAGGGAAACTTAGGTTGATAAAAATATAAGCAATCCTGAGCCAA
ATTTT---ATTTCGTTTGAAAATAAAATAGGTGCAGAGACTCAATGGAAGCTATCCTAAC
GAATAATATTTTTTT--TAAATTATTTAAAATTTATTTTTTAGA--------TATTAAGC
GAGGATAAAGATAGAGTCCAATTTTACATGTTAATCTTAGCAACAATTTAAATTGTAGTA
GAAAGAAAATCCGTTGGCTTTATTGACCGTGAGGGTTCAAGTCCCTCTACCCCCAAAACT
ATAATTTTTTATTGACATAAACTGGAAGTTTATGTTAGGATAAGCCAATCAAAAAGGCCG
GAATAGCTCATTTGGTAGAGCAGAGGACTGAAAAT
>si_HyF4
TTTGAGTAATACGTCCTATATTTTTAGCAATAAGTGTTGAAGTACCAAAAGTGCGAGAAT
CTGTTTTCATAAAATTTAGAAGTAATGAATTAGTTGCTGATTATATTAAAAAAA--TATT
TAGTATCAA----------------------CTCGATCATTTAATTATTGAAGAAAAAAA
TTACTTTCAATTAATTACTTATA------TATA-----------GATATAAGTATATGAA
ATAAAAAAA-TTAAAAA-GTGTAAGAAATAAATATTTTTTACAATCTAAAAATAGTAGTA
AATAATAAATA-----TATTTAAATAAAAAAAA----TTTATTTT-ATTTTC--------
--------AAAAAATAAA--TTAAATTA------GGTAATAGTTTATTTTTTTTT----A
TTTCTTACTATGTTTTTAATTAAATTTTATTTTTATTAATTAGTTTAACATTCAAAAGAT
TATTAGGTCAATGCTTATAAGAATAAAACTCATTTACTAAAAATAA-------TCTGAGT
TGCATCAAATGTAAAAAATACTATACAATGATACTGTTTTGTTATAGTAAAATAACTTTG
TTTAAAAATAGACAAAATTAAATATCAAAGATGTTTTTTTATAAGATT--------AAAA
AAACTTATTTGTCGAGCAGACCTCNNNNNNNNNNNNNNNNNNNNNNNNNNNNNNNNNNNN
NNNNNNNNNNNNNNNNNNNNNNNNATCCCTCTCTTTCCGGAGTTATAAATTT-TTATT-A
TGTATGTA----------------ATTAAAAATACTATTAATTCTTAGTTAAGCTTGACG
AGAATAATATTCTACAACTAATAATTCATTTATTTTTAAACCAATTGATTCACGATCTAA
TATTTGATTAACTAATCCTTTTTTTTCTAAAGAATTATAAGTTAAATGATTTGGTATTTT
AGATTTTTGATAAAACTCTATATTTTTATTAATTATAGTCTCAGATTTTCGTTGATTTTT
TATAGTAATAAAATCCTGAGGTTTACACCGATAACTTGGTATATCTACTATACAATCATT
AACTAAAATATGTCTATGATTCACTAATTGTCTTGCTCCAGGAATCGTAGGAGCCATACC
TAATCGAGAAATAACATTATCTAAACGCATTTCGGGTAATTGTGATAAAACTTCACCTGT
AGATCCTTTTGCTTTTCTAGCAATACGTACATAATTAAGTAATTGTCGTTCTGTTATTCC
ATAATGAAAACGTAATTTCTGTTTTTCTTCCAAACGAATGCGATACTGAGAAATTTTTTT
ATTAGATGTTGATTGATTGATAGAACTAGATTTTAACTGGGGNNNNNNNNNNNNNNNNNN
NNNNNNNNNNNNNNNNNNNNNNNNNNNNNNNNNNNNNNNNNNNNNNNNNNNNNNNNNNNN
NNNNNNNNNNNNNNNNNNNGGAAACTTAGGTTGATAAAAATATAAGCAATCCTGAGCCAA
ATTTT---ATTTCGTTTGAAAATAAAATAGGTGCAGAGACTCAATGGAAGCTATCCTAAC
GAATAATATTTTTTTTTTTAATTATTTAAAACTTATTTTTTAGA--------TATTAAGC
GAGGATAAAGATAGAGTCCAATTTTACATGTTAATCTTAGCAACAATTTAAATTGTAGTA
GAAAGAAAATCCGTTGGCTTTATTGACCGTGAGGGTTCAAGTCCCTCTACCCCCAAAACT
ATAATTTTT-ATTGACATAAACTGGAAGTTTATGTTAGGATAAGCCAATCAAAAAGGCCG
GAATAGCTCAGTTGGTAGAGCAGAGGACTGAAAAT
>si_HyF12
TTTGAGTAATACGTCCTATATTTTTAGCAATAAGTGTTGAAGTACCAAAAGTGCGAGAAT
CTGTTTTCATAAAATTTAGAAGTAATGAATTAGTTGCTGATTATATTAAAAAAA--TATT
TAGTATCAA----------------------CTCGATCATTTAATTATTGAAGAAAAAAA
TTACTTTCAATTAATTACTTATA------TATA-----------GATATAAGTATATGAA
ATAAAAAAA-TTAAAAA-GTGTAAGAAATAAATATTTTTTACAATCTAAAAATAGTAGTA
AATAATAAATA-----TATTTAAATAAAAAAAA----TTTATTTT-ATTTTC--------
--------AAAAAATAAA--TTAAATTA------GGTAATAGTTTATTTTTTTTT----A
TTTCTTACTATGTTTTTAATTAAATTTTATTTTTATTAATTAGTTTAACATTCAAAAGAT
TATTAGGTCAATGCTTATAAGAATAAAACTCATTTACTAAAAATAA-------TCTGAGT
TGCATCAAATGTAAAAAATACTATACAATGATACTGTTTTGTTATAGTAAAATAACTTTG
TTTAAAAATAGACAAAATTAAATATCAAAGATGTTTTTTTATAAGATT--------AAAA
AAACTTATTTGTCGAGCAGACCTCNNNNNNNNNNNNNNNNNNNNNNNNNNNNNNNNNNNN
NNNNNNNNNNNNNNNNNNNNNNNNATCCCTCTCTTTCCGGAGTTATAAATTT-TTATT-A
TGTATGTA----------------ATTAAAAATACTATTAATTCTTAGTTAAGCTTGACG
AGAATAATATTCTACAACTAATAATTCATTTATTTTTAAACCAATTGATTCACGATCTAA
TATTTGATTAACTAATCCTTTTTTTTCTAAAGAATTATAAGTTAAATGATTTGGTATTTT
AGATTTTTGATAAAACTCTATATTTTTATTAATTATAGTCTCAGATTTTCGTTGATTTTT
TATAGTAATAAAATCCTGAGGTTTACACCGATAACTTGGTATATCTACTATACAATCATT
AACTAAAATATGTCTATGATTCACTAATTGTCTTGCTCCAGGAATCGTAGGAGCCATACC
TAATCGAGAAATAACATTATCTAAACGCATTTCGGGTAATTGTGATAAAACTTCACCTGT
AGATCCTTTTGCTTTTCTAGCAATACGTACATAATTAAGTAATTGTCGTTCTGTTATTCC
ATAATGAAAACGTAATTTCTGTTTTTCTTCCAAACGAATGCGATACTGAGAAATTTTTTT
ATTAGATGTTGATTGATTGATAGAACTAGATTTTAACTGGGGTGTTTTATTAGTTAGTCC
TGGTAAANNNNNNNNNNNNNNNNNNNNNNNNNNNNNNNNNNNNNNNNNNNNNNNNNNNNN
NNNNNNNNNNNNNNNNNNNGGAAACTTAGGTTGATAAAAATATAAGCAATCCTGAGCCAA
ATTTT---ATTTCGTTTGAAAATAAAATAGGTGCAGAGACTCAATGGAAGCTATCCTAAC
GAATAATATTTTTTTTTTTAATTATTTAAAACTTATTTTTTAGA--------TATTAAGC
GAGGATAAAGATAGAGTCCAATTTTACATGTTAATCTTAGCAACAATTTAAATTGTAGTA
GAAAGAAAATCCGTTGGCTTTATTGACCGTGAGGGTTCAAGTCCCTCTACCCCCAAAACT
ATAATTTTT-ATTGACATAAACTGGAAGTTTATGTTAGGATAAGCCAATCAAAAAGGCCG
GAATAGCTCAGTTGGTAGAGCAGAGGACTGAAAAT
>si_HyF19
NNNNNNNNNNNNNNNNNNNNTTTTTAGCAATAAGTGTTGAAGTACCAAAAGTGCGAGAAT
CTGTTTTCATAAAATTTAGAAGTAATGAATTAGTTGCTGATTATATTAAAAAAA--TATT
TAGTATCAA----------------------CTCGATCATTTAATTATTGAAGAAAAAAA
TTACTTTCAATTAATTACTTATA------TATA-----------GATATAAGTATATGAA
ATAAAAAAA-TTAAAAA-GTGTAAGAAATAAATATTTTTTACAATCTAAAAATAGTAGTA
AATAATAAATA-----TATTTAAATAAAAAAAA----TTTATTTT-ATTTTC--------
--------AAAAAATAAA--TTAAATTA------GGTAATAGTTTATTTTTTTTT----A
TTTCTTACTATGTTTTTAATTAAATTTTATTTTTATTAATTAGTTTAACATTCAAAAGAT
TATTAGGTCAATGCTTATAAGAATAAAACTCATTTACTAAAAATAA-------TCTGAGT
TGCATCAAATGTAAAAAATACTATACAATGATACTGTTTTGTTATAGTAAAATAACTTTG
TTTAAAAATAGACAAAATTAAATATCAAAGATGTTTTTTTATAAGATT--------AAAA
AAACTTATTTGTCGAGCAGACCTCATCCTTGCAAGAGTTATCAATTGAGTTGTAGGGAGG
GACCTATGTCACCACAAACGGAGAATCCCTCTCTTTCCGGAGTTATAAATTT-TTATT-A
TGTATGTA----------------ATTAAAAATACTATTAATTCTTAGTTAAGCTTGACG
AGAATAATATTCTACAACTAATAATTCATTTATTTTTAAACCAATTGATTCACGATCTAA
TATTTGATTAACTAATCCTTTTTTTTCTAAAGAATTATAAGTTAAATGATTTGGTATTTT
AGATTTTTGATAAAACTCTATATTTTTATTAATTATAGTCTCAGATTTTCGTTGATTTTT
TATAGTAATAAAATCCTGAGGTTTACACCGATAACTTGGTATATCTACTATACAATCATT
AACTAAAATATGTCTATGATTCACTAATTGTCTTGCTCCAGGAATCGTAGGAGCCATACC
TAATCGAGAAATAACATTATCTAAACGCATTTCGGGTAATTGTGATAAAACTTCACCTGT
AGATCCTTTTGCTTTTCTAGCAATACGTACATAATTAAGTAATTGTCGTTCTGTTATTCC
ATAATGAAAACGTAATTTCTGTTTTTCTTCCAAACGAATGCGATACTGAGAAATTTTTTT
ATTAGATGTTGATTGATTGATAGAACTAGATTTTAACTGGGGTGTTTTATTAGTTAGTCC
TGGTAAANNNNNNNNNNNNNNNNNNNNNNNNNNNNNNNNNNNNNNNNNNNNNNNNNNNNN
NNNNNNNNNNNNNNNNNNNGGAAACTTAGGTTGATAAAAATATAAGCAATCCTGAGCCAA
ATTTT---ATTTCGTTTGAAAATAAAATAGGTGCAGAGACTCAATGGAAGCTATCCTAAC
GAATAATATTTTTTTTTTTAATTATTTAAAACTTATTTTTTAGA--------TATTAAGC
GAGGATAAAGATAGAGTCCAATTTTACATGTTAATCTTAGCAACAATTTAAATTGTAGTA
GAAAGAAAATCCGTTGGCTTTATTGACCGTGAGGGTTCAAGTCCCTCTACCCCCAAAACT
ATAATTTTT-ATTGACATAAACTGGAAGTTTATGTTAGGATAAGCCAATCAAAAAGGCCG
GAATAGCTCAGTTGGTAGAGCAGAGGACTGAAAAT
>si_HyF46
TTTGAGTAATACGTCCTATATTTTTAGCAATAAGTGTTGAAGTACCAAAAGTGCGAGAAT
CTGTTTTCATAAAATTTAGAAGTAATGAATTAGTTGCTGATTATATTAAAAAAA--TATT
TAGTATCAA----------------------CTCGATCATTTAATTATTGAAGAAAAAAA
TTACTTTCAATTAATTACTTATA------TATA-----------GATATAAGTATATGAA
ATAAAAAAA-TTAAAAA-GTGTAAGAAATAAATATTTTTTACAATCTAAAAATAGTAGTA
AATAATAAATA-----TATTTAAATAAAAAAAA----TTTATTTT-ATTTTC--------
--------AAAAAATAAA--TTAAATTA------GGTAATAGTTTATTTTTTTTT----A
TTTCTTACTATGTTTTTAATTAAATTTTATTTTTATTAATTAGTTTAACATTCAAAAGAT
TATTAGGTCAATGCTTATAAGAATAAAACTCATTTACTAAAAATAA-------TCTGAGT
TGCATCAAATGTAAAAAATACTATACAATGATACTGTTTTGTTATAGTAAAATAACTTTG
TTTAAAAATAGACAAAATTAAATATCAAAGATGTTTTTTTATAAGATT--------AAAA
AAACTTATTTGTCGAGCAGACCTCATCCTTGCAAGAGTTATCAATTGAGTTGTAGGGAGG
GACCTATGTCACCACAAACGGAGAATCCCTCTCTTTCCGGAGTTATAAATTT-TTATT-A
TGTATGTA----------------ATTAAAAATACTATTAATTCTTAGTTAAGCTTGACG
AGAATAATATTCTACAACTAATAATTCATTTATTTTTAAACCAATTGATTCACGATCTAA
TATTTGATTAACTAATCCTTTTTTTTCTAAAGAATTATAAGTTAAATGATTTGGTATTTT
AGATTTTTGATAAAACTCTATATTTTTATTAATTATAGTCTCAGATTTTCGTTGATTTTT
TATAGTAATAAAATCCTGAGGTTTACACCGATAACTTGGTATATCTACTATACAATCATT
AACTAAAATATGTCTATGATTCACTAATTGTCTTGCTCCAGGAATCGTAGGAGCCATACC
TAATCGAGAAATAACATTATCTAAACGCATTTCGGGTAATTGTGATAAAACTTCACCTGT
AGATCCTTTTGCTTTTCTAGCAATACGTACATAATTAAGTAATTGTCGTTCTGTTATTCC
ATAATGAAAACGTAATTTCTGTTTTTCTTCCAAACGAATGCGATACTGAGAAATTTTTTT
ATTAGATGTTGATTGATTGATAGAACTAGATTTTAACTGGGGNNNNNNNNNNNNNNNNNN
NNNNNNNNNNNNNNNNNNNNNNNNNNNNNNNNNNNNGCGTTAGTAGAAAAATTTACTAAA
TGCTAGCTTTCAGATTCAGGGAAACTTAGGTTGATAAAAATATAAGCAATCCTGAGCCAA
ATTTT---ATTTCGTTTGAAAATAAAATAGGTGCAGAGACTCAATGGAAGCTATCCTAAC
GAATAATATTTTTTTTTTTAATTATTTAAAACTTATTTTTTAGA--------TATTAAGC
GAGGATAAAGATAGAGTCCAATTTTACATGTTAATCTTAGCAACAATTTAAATTGTAGTA
GAAAGAAAATCCGTTGGCTTTATTGACCGTGAGGGTTCAAGTCCCTCTACCCCCAAAACT
ATAATTTTT-ATTGACATAAACTGGAAGTTTATGTTAGGATAAGCCAATCAAAAAGGCCG
GAATAGCTCAGTTGGTAGAGCAGAGGACTGAAAAT
>si_HyF18
TTTGAGTAATACGTCCTATATTTTTAGCAATAAGTGTTGAAGTACCAAAAGTGCGAGAAT
CTGTTTTCATAAAATTTAGAAGTAATGAATTAGTTGCTGATTATATTAAAAAAA--TNTT
TAGTATCAA----------------------CTCGATCATTTAATTATTGAAGAAAAAAA
TTACTTTCAATTAATTACTTATA------TATA-----------GATATAAGTATATGAA
ATAAAAAAA-TTAAAAA-GTGTAAGAAATAAATATTTTTTACAATCTAAAAATAGTAGTA
AATAATAAATA-----TATTTAAATAAAAAAAA----TTTATTTT-ATTTTC--------
--------AAAAAATAAA--TTAAATTA------GGTAATAGTTTATTTTTTTTT----A
TTTCTTACTATGTTTTTAATTAAATTTTATTTTTATTAATTAGTTTAACATTCAAAAGAT
TATTAGGTCAATGCTTATAAGAATAAAACTCATTTACTAAAAATAA-------TCTGAGT
TGCATCAAATGTAAAAAATACTATACAATGATACTGTTTTGTTATAGTAAAATAACTTTG
TTTAAAAATAGACAAAATTAAATATCAAAGATGTTTTTTTATAAGATT--------AAAA
AAACTTATTTGTCGAGCAGACCTCATCCTTGCAAGAGTTATCAATTGAGTTGTAGGGAGG
GACCTATGTCACCACAAACGGAGAATCCCTCTCTTTCCGGAGTTATAAATTT-TTATT-A
TGTATGTA----------------ATTAAAAATACTATTAATTCTTAGTTAAGCTTGACG
AGAATAATATTCTACAACTAATAATTCATTTATTTTTAAACCAATTGATTCACGATCTAA
TATTTGATTAACTAATCCTTTTTTTTCTAAAGAATTATAAGTTAAATGATTTGGTATTTT
AGATTTTTGATAAAACTCTATATTTTTATTAATTATAGTCTCAGATTTTCGTTGATTTTT
TATAGTAATAAAATCCTGAGGTTTACACCGATAACTTGGTATATCTACTATACAATCATT
AACTAAAATATGTCTATGATTCACTAATTGTCTTGCTCCAGGAATCGTAGGAGCCATACC
TAATCGAGAAATAACATTATCTAAACGCATTTCGGGTAATTGTGATAAAACTTCACCTGT
AGATCCTTTTGCTTTTCTAGCAATACGTACATAATTAAGTAATTGTCGTTCTGTTATTCC
ATAATGAAAACGTAATTTCTGTTTTTCTTCCAAACGAATGCGATACTGAGAAATTTTTTT
ATTAGATGTTGATTGATTGATAGAACTAGATTTTAACTGGGGTGTTTTATTAGTTAGTCC
TGGTAAANNNNNNNNNNNNNNNNNNNNNNNNNNNNNGCGTTAGTAGAAAAATTTACTAAA
TGCTAGCTTTCAGATTCAGGGAAACTTAGGTTGATAAAAATATAAGCAATCCTGAGCCAA
ATTTT---ATTTCGTTTGAAAATAAAATAGGTGCAGAGACTCAATGGAAGCTATCCTAAC
GAATAATATTTTTTTTTTTAATTATTTAAAACTTATTTTTTAGA--------TATTAAGC
GAGGATAAAGATAGAGTCCAATTTTACATGTTAATCTTAGCAACAATTTAAATTGTAGTA
GAAAGAAAATCCGTTGGCTTTATTGACCGTGAGGGTTCAAGTCCCTCTACCCCCAAAACT
ATAATTTTT-ATTGACATAAACTGGAAGTTTATGTTAGGATAAGCCAATCAAAAAGGCCG
GAATAGCTCAGTnnnnnnnnnnnnnnnnnnnnnnn
>si_HyF47
TTTGAGTAATACGTCCTATATTTTTAGCAATAAGTGTTGAAGTACCAAAAGTGCGAGAAT
CTGTTTTCATAAAATTTAGAAGTAATGAATTAGTTGCTGATTATATTAAAAAAA--TNTT
TAGTATCAA----------------------CTCGATCATTTAATTATTGAAGAAAAAAA
TTACTTTCAATTAATTACTTATA------TATA-----------GATATAAGTATATGAA
ATAAAAAAA-TTAAAAA-GTGTAAGAAATAAATATTTTTTACAATCTAAAAATAGTAGTA
AATAATAAATA-----TATTTAAATAAAAAAAA----TTTATTTT-ATTTTC--------
--------AAAAAATAAA--TTAAATTA------GGTAATAGTTTATTTTTTTTT----A
TTTCTTACTATGTTTTTAATTAAATTTTATTTTTATTAATTAGTTTAACATTCAAAAGAT
TATTAGGTCAATGCTTATAAGAATAAAACTCATTTACTAAAAATAA-------TCTGAGT
TGCATCAAATGTAAAAAATACTATACAATGATACTGTTTTGTTATAGTAAAATAACTTTG
TTTAAAAATAGACAAAATTAAATATCAAAGATGTTTTTTTATAAGATT--------AAAA
AAACTTATTTGTCGAGCAGACCTCATCCTTGCAAGAGTTATCAATTGAGTTGTAGGGAGG
GACCTATGTCACCACAAACGGAGAATCCCTCTCTTTCCGGAGTTATAAATTT-TTATT-A
TGTATGTA----------------ATTAAAAATACTATTAATTCTTAGTTAAGCTTGACG
AGAATAATATTCTACAACTAATAATTCATTTATTTTTAAACCAATTGATTCACGATCTAA
TATTTGATTAACTAATCCTTTTTTTTCTAAAGAATTATAAGTTAAATGATTTGGTATTTT
AGATTTTTGATAAAACTCTATATTTTTATTAATTATAGTCTCAGATTTTCGTTGATTTTT
TATAGTAATAAAATCCTGAGGTTTACACCGATAACTTGGTATATCTACTATACAATCATT
AACTAAAATATGTCTATGATTCACTAATTGTCTTGCTCCAGGAATCGTAGGAGCCATACC
TAATCGAGAAATAACATTATCTAAACGCATTTCGGGTAATTGTGATAAAACTTCACCTGT
AGATCCTTTTGCTTTTCTAGCAATACGTACATAATTAAGTAATTGTCGTTCTGTTATTCC
ATAATGAAAACGTAATTTCTGTTTTTCTTCCAAACGAATGCGATACTGAGAAATTTTTTT
ATTAGATGTTGATTGATTGATAGAACTAGATTTTAACTGGGGTGTTTTATTAGTTAGTCC
TGGTAAANNNNNNNNNNNNNNNNNNNNNNNNNNNNNGCGTTAGTAGAAAAATTTACTAAA
TGCTAGCTTTCAGATTCAGGGAAACTTAGGTTGATAAAAATATAAGCAATCCTGAGCCAA
ATTTT---ATTTCGTTTGAAAATAAAATAGGTGCAGAGACTCAATGGAAGCTATCCTAAC
GAATAATATTTTTTTTTTTAATTATTTAAAACTTATTTTTTAGA--------TATTAAGC
GAGGATAAAGATAGAGTCCAATTTTACATGTTAATCTTAGCAACAATTTAAATTGTAGTA
GAAAGAAAATCCGTTGGCTTTATTGACCGTGAGGGTTCAAGTCCCTCTACCCCCAAAACT
ATAATTTTT-ATTGACATAAACTGGAAGTTTATGTTAGGATAAGCCAATCAAAAAGGCCG
GAATAGCTCAGTnnnnnnnnnnnnnnnnnnnnnnn
>si_HyF7
NNNNNNNNNNNNGTCCTATATTNTTAGCAATAAGTGTTGAAGTACCAAAAGTGCGAGAAT
CTGTTTTCATAAAATTTAGAAGTAATGAATTAGTTGCTGATTATATTAAAAAAA--TATT
TAGTATCAA----------------------CTCGATCATTTAATTATTGAAGAAAAAAA
TTACTTTCAATTAATTACTTATA------TATG-----------GATATAAGTATATGAA
ATAAAAAAA-TTAAAAA-GTGTAAGAAATAAATATTTTTTACAATCTAAAAATAGTAGTA
AATAATAAATA-----TATTTAAATAAAAAAAA----TTTATTTT-ATTTTC--------
--------AAAAAATAAA--TTAAATTA------GGTAATAGTTTATTTTTTTTT----A
TTTCTTACTATGTTTTTAATTAAATTTTATTTTTATTAATTAGTTTAACATTCAAAAGAT
TATTAGGTCAATGCTTATAAGAATAAAACTCATTTACTAAAAATAA-------TCTGAGT
TGCATCAAATGTAAAAAATACTATACAATGATACTGTTTTGTTATAGTAAAATAACTTTG
TTTAAAAATAGACAAAATTAAATATCAAAGATGTTTTTTTATAAGATT--------AAAA
AAACTTATTTGTCGAGCAGACCTCATCCTTGCAAGAGTTATCAATTGAGTTGTAGGGAGG
GACCTATGTCACCACAAACGGAGAATCCCTCTCTTTCCGGAGTTATAAATTT-TTATT-A
TGTATGTA----------------ATTAAAAATACTATTAATTCTTAGTTAAGCTTGACG
AGAATAATATTCTACAACTAATAATTCATTTATTTTTAAACCAATTGATTCACGATCTAA
TATTTGATTAACTAATCCTTTTTTTTCTAAAGAATTATAAGTTAAATGATTTGGTATTTT
AGATTTTTGATAAAACTCTATATTTTTATTAATTATAGTCTCAGATTTTCGTTGATTTTT
TATAGTAATAAAATCCTGAGGTTTACACCGATAACTTGGTATATCTACTATACAATCATT
AACTAAAATATGTCTATGATTCACTAATTGTCTTGCTCCAGGAATCGTAGGAGCCATACC
TAATCGAGAAATAACATTATCTAAACGCATTTCGGGTAATTGTGATAAAACTTCACCTGT
AGATCCTTTTGCTTTTCTAGCAATACGTACATAATTAAGTAATTGTCGTTCTGTTATTCC
ATAATGAAAACGTAATTTCTGTTTTTCTTCCAAACGAATGCGATACTGAGAAATTTTTTT
ATTAGATGTTGATTGATTGATAGAACTAGATTTTAACTGGGGTGTTTTATTAGTTAGTCC
TGGTAAANNNNNNNNNNNNNNNNNNNNNNNNNNNNNGCGTTAGTAGAAAAATTTACTAAA
TGCTAGCTTTCAGATTCAGGGAAACTTAGGTTGATAAAAATATAAGCAATCCTGAGCCAA
ATTTT---ATTTCGTTTGAAAATAAAATAGGTGCAGAGACTCAATGGAAGCTATCCTAAC
GAATAATATTTTTTTTTTTAATTATTTAAAACTTATTTTTTAGA--------TATTAAGC
GAGGATAAAGATAGAGTCCAATTTTACATGTTAATCTTAGCAACAATTTAAATTGTAGTA
GAAAGAAAATCCGTTGGCTTTATTGACCGTGAGGGTTCAAGTCCCTCTACCCCCAAAACT
ATAATTTTT-ATTGACATAAACTGGAAGTTTATGTTAGGATAAGCCAATCAAAAAGGCCG
GAATAGCTCAGTnnnnnnnnnnnnnnnnnnnnnnn
>si_HyF50
TTTGAGTAATACGTCCTATATTTTTAGCAATAAGTGTTGAAGTACCAAAAGTGCGAGAAT
CTGTTTTCATAAAATTTAGAAGTAATGAATTAGTTGCTGATTATATTAAAAAAA--TATT
TAGTATCAA----------------------CTCGATCATTTAATTATTGAAGAAAAAAA
TTACTTTCAATTAATTACTTATA------TATA-----------GATATAAGTATATGAA
ATAAAAAAA-TTAAAAA-GTGTAAGAAATAAATATTTTTTACAATCTAAAAATAGTAGTA
AATAATAAATA-----TATTTAAATAAAAAAAA----TTTATTTT-ATTTTC--------
--------AAAAAATAAA--TTAAATTA------GGTAATAGTTTATTTTTTTTT----A
TTTCTTACTATGTTTTTAATTAAATTTTATTTTTATTAATTAGTTTAACATTCAAAAGAT
TATTAGGTCAATGCTTATAAGAATAAAACTCATTTACTAAAAATAA-------TCTGAGT
TGCATCAAATGTAAAAAATACTATACAATGATACTGTTTTGTTATAGTAAAATAACTTTG
TTTAAAAATAGACAAAATTAAATATCAAAGATGTTTTTTTATAAGATT--------AAAA
AAACTTATTTGTCGAGCAGACCTCATCCTTGCAAGAGTTATCAATTGAGTTGTAGGGAGG
GACCTATGTCACCACANNNNNNNNATCCCTCTCTTTCCGGAGTTATAAATTT-TTATT-A
TGTATGTA----------------ATTAAAAATACTATTAATTCTTAGTTAAGCTTGACG
AGAATAATATTCTACAACTAATAATTCATTTATTTTTAAACCAATTGATTCACGATCTAA
TATTTGATTAACTAATCCTTTTTTTTCTAAAGAATTATAAGTTAAATGATTTGGTATTTT
AGATTTTTGATAAAACTCTATATTTTTATTAATTATAGTCTCAGATTTTCGTTGATTTTT
TATAGTAATAAAATCCTGAGGTTTACACCGATAACTTGGTATATCTACTATACAATCATT
AACTAAAATATGTCTATGATTCACTAATTGTCTTGCTCCAGGAATCGTAGGAGCCATACC
TAATCGAGAAATAACATTATCTAAACGCATTTCGGGTAATTGTGATAAAACTTCACCTGT
AGATCCTTTTGCTTTTCTAGCAATACGTACATAATTAAGTAATTGTCGTTCTGTTATTCC
ATAATGAAAACGTAATTTCTGTTTTTCTTCCAAACGAATGCGATACTGAGAAATTTTTTT
ATTAGATGTTGATTGATTGATAGAACTAGATTTTAACTGGGGTGTTTTATTAGTTAGTCC
TGGTAAANNNNNNNNNNNNNNNNNNNNNNNNNNNNNGCGTTAGTAGAAAAATTTACTAAA
TGCTAGCTTTCAGATTCAGGGAAACTTAGGTTGATAAAAATATAAGCAATCCTGAGCCAA
ATTTT---ATTTCGTTTGAAAATAAAATAGGTGCAGAGACTCAATGGAAGCTATCCTAAC
GAATAATATTTTTTTTTTTAATTATTTAAAACTTATTTTTTAGA--------TATTAAGC
GAGGATAAAGATAGAGTCCAATTTTACATGTTAATCTTAGCAACAATTTAAATTGTAGTA
GAAAGAAAATCCGTTGGCTTTATTGACCGTGAGGGTTCAAGTCCCTCTACCCCCAAAACT
ATAATTTTT-ATTGACATAAACTGGAAGTTTATGTTAGGATAAGCCAATCAAAAAGGCCG
GAATAGCTCAGTTGNNNNNNNNNNNNNNNNNNNNN
>si_HyF25
NNNNNNNNNNNNGTCCTATATTNTTAGCAATAAGTGTTGAAGTACCAAAAGTGCGAGAAT
CTGTTTTCATAAAATTTAGAAGTAATGAATTAGTTGCTGATTATATTAAAAAAA--TATT
TAGTATCAA----------------------CTCGATCATTTAATTATTGAAGAAAAAAA
TTACTTTCAATTAATTACTTATA------TATA-----------GATATAAGTATATGAA
ATAAAAAAA-TTAAAAA-GTGTAAGAAATAAATATTTTTTACAATCTAAAAATAGTAGTA
AATAATAAATA-----TATTTAAATAAAAAAAA----TTTATTTT-ATTTTC--------
--------AAAAAATAAA--TTAAATTA------GGTAATAGTTTATTTTTTTTT----A
TTTCTTACTATGTTTTTAATTAAATTTTATTTTTATTAATTAGTTTAACATTCAAAAGAT
TATTAGGTCAATGCTTATAAGAATAAAACTCATTTACTAAAAATAA-------TCTGAGT
TGCATCAAATGTAAAAAATACTATACAATGATACTGTTTTGTTATAGTAAAATAACTTTG
TTTAAAAATAGACAAAATTAAATATCAAAGATGTTTTTTTATAAGATT--------AAAA
AAACTTATTTGTCGAGCAGACCTCATCCTTGCAAGAGTTATCAATTGAGTTGTAGGGAGG
GACCTATGTCACCACAAACGGAGAATCCCTCTCTTTCCGGAGTTATAAATTT-TTATT-A
TGTATGTA----------------ATTAAAAATACTATTAATTCTTAGTTAAGCTTGACG
AGAATAATATTCTACAACTAATAATTCATTTATTTTTAAACCAATTGATTCACGATCTAA
TATTTGATTAACTAATCCTTTTTTTTCTAAAGAATTATAAGTTAAATGATTTGGTATTTT
AGATTTTTGATAAAACTCTATATTTTTATTAATTATAGTCTCAGATTTTCGTTGATTTTT
TATAGTAATAAAATCCTGAGGTTTACACCGATAACTTGGTATATCTACTATACAATCATT
AACTAAAATATGTCTATGATTCACTAATTGTCTTGCTCCAGGAATCGTAGGAGCCATACC
TAATCGAGAAATAACATTATCTAAACGCATTTCGGGTAATTGTGATAAAACTTCACCTGT
AGATCCTTTTGCTTTTCTAGCAATACGTACATAATTAAGTAATTGTCGTTCTGTTATTCC
ATAATGAAAACGTAATTTCTGTTTTTCTTCCAAACGAATGCGATACTGAGAAATTTTTTT
ATTAGATGTTGATTGATTGATAGAACTAGATTTTAACTGGGGTGTTTTATTAGTTAGTCC
TGGTAAAGTTCCTNNNNNNNNNNNNNNNNNNNNNNNGCGTTAGTAGAAAAATTTACTAAA
TGCTAGCTTTCAGATTCAGGGAAACTTAGGTTGATAAAAATATAAGCAATCCTGAGCCAA
ATTTT---ATTTCGTTTGAAAATAAAATAGGTGCAGAGACTCAATGGAAGCTATCCTAAC
GAATAATATTTTTTTTTTTAATTATTTAAAACTTATTTTTTAGA--------TATTAAGC
GAGGATAAAGATAGAGTCCAATTTTACATGTTAATCTTAGCAACAATTTAAATTGTAGTA
GAAAGAAAATCCGTTGGCTTTATTGACCGTGAGGGTTCAAGTCCCTCTACCCCCAAAACT
ATAATTTTT-ATTGACATAAACTGGAAGTTTATGTTAGGATAAGCCAATCAAAAAGGCCG
GAATAGCTCAGTTGnnnnnnnnnnnnnnnnnnnnn
>sa_HyF21
NNNNNNNNNNNNGTCCTATATTTTTAGCAATAAGTGTTGAAGTACCAAAAGTGCGAGAAT
CTGTTTTCATAAAATTTAGAAATAATGAATTAGTTGCTGATTATATTAAAAAAA--TATT
TAGTATCAA----------------------CTCGATCATTTAATTATTGAAGAAAAAAA
TTACTTTCAATTAATTACTTATA------TATA-----------GATATAAGTATATGAA
ATAAAAAAA-TTAAAAA-GTGTAAGAAATAAATATTTTTTACAATCTAAAAATAATAGTA
AATAATAAATA-----TATTTAAATAAAAAAAA----TTTATTTT-ATTTTC--------
--------AAAAAATAAA--TTAAATTA------GGTAATAGTTTATTTTTTTTT----A
TTTCTTACTATGTTTTTAATTAAATTTTATTTTTATTAATTAGTTTAACATTCAAAAGAT
TATTAGGTCAATGCTTATAAGAATAAAACTCATTTACTAAAAATAA-------TCTGAGT
TGCATCAAATGTAAAAAATACTATACAATGATACTGTTTTGTTATAGTAAAATAACTTTG
TTTAAAAATAGACAAAATTAAATACCAAAGATGTTTTTTTATAAGATT--------AAAA
AAACTTATTTGTCGAGCAGACCTCATCCTTGCAAGAGTTATCAATTGAGTTGTAGGGAGG
GACCTATGTCACCACAAACGGAGAATCCCTCTCTTTCCGGAGTTATAAATTT-TTATT-A
TGTATGTA----------------ATTAAAAATACTATTAATTCTTAGTTAAGCTTGACG
AGAATAATATTCTACAACTAATAATTCATTTATTTTTAAACCAATTGATTCACGATATAA
TATTTGATTAACTAATCCTTTTTTTTCTAAAGAATTATAAGTTAAATGATTTGGTATTTT
AGATTTTTGATAAAACTCTATATTTTTATTAATTATAGTCTCAGATTTTCGTTGATTTTT
TATAGTAATAAAATCCTGAGGTTTACACCGATAACTTGGTATATCTACTATACAATCATT
AACTAAAATATGTCTATGATTCACTAATTGTCTTGCTCCAGGAATCGTAGGAGCCATACC
TAATCGAGAAATAACATTATCTAAACGCATTTCGGGTAATTGTGATAAAACTTCACCTGT
AGATCCTTTTGCTTTTCTAGCAATACGTACATAATTAAGTAATTGTCGTTCTGTTATTCC
ATAATGAAAACGTAATTTCTGTTTTTCTTCCAAACGAATGCGATACTGAGAAATTTTTTT
ATTAGATGTTGNNNNNNNNNNNNNNNNNNNNNNNNNNNNNNNNNNNNNNNNNNNNNNNNN
NNNNNNNNNNNNNNNNNNNNNNNNNNNNNNNNNNNNGCGTTAGTAGAAAAATTTACTAAA
TGCTAGCTTTCAGATTCAGGGAAACTTAGGTTGATAAAAATATAAGCAATCCTGAGCCAA
ATTTT---ATTTCGTTTGAAAATGAAATAGGTGCAGAGACTCAATGGAAGCTATCCTAAC
GAATAATATTTTTT---------------------------AAA--------TATTAAGC
GAGGATAAAGATAGAGTCCAATTTTACATGTTAATCTTAGCAACAATTTAAATTGTAGTA
GAAAGAAAATCCGTTGGCTTTATTGACCGTGAGGGTTCAAGTCCCTCTACCCCCAAAACT
ATAATTTTTTATTGACATAAACTGGAAGTTTATGTTAGGATAAGCCAATCAAAAnnnnnn
nnnnnnnnnnnnnnnnnnnnnnnnnnnnnnnnnnn
>sa_HyF24
NNNNNNNNNNNNGTCCTATATTTTTAGCAATAAGTGTTGAAGTACCAAAAGTGCGAGAAT
CTGTTTTCATAAAATTTAGAAATAATGAATTAGTTGCTGATTATATTAAAAAAA--TATT
TAGTATCAA----------------------CTCGATCATTTAATTATTGAAGAAAAAAA
TTACTTTCAATTAATTACTTATA------TATA-----------GATATAAGTATATGAA
ATAAAAAAA-TTAAAAA-GTGTAAGAAATAAATATTTTTTACAATCTAAAAATAATAGTA
AATAATAAATA-----TATTTAAATAAAAAAAA----TTTATTTT-ATTTTC--------
--------AAAAAATAAA--TTAAATTA------GGTAATAGTTTATTTTTTTTT----A
TTTCTTACTATGTTTTTAATTAAATTTTATTTTTATTAATTAGTTTAACATTCAAAAGAT
TATTAGGTCAATGCTTATAAGAATAAAACTCATTTACTAAAAATAA-------TCTGAGT
TGCATCAAATGTAAAAAATACTATACAATGATACTGTTTTGTTATAGTAAAATAACTTTG
TTTAAAAATAGACAAAATTAAATACCAAAGATGTTTTTTTATAAGATT--------AAAA
AAACTTATTTGTCGAGCAGACCTCATCCTTGCAAGAGTTATCAATTGAGTTGTAGGGAGG
GACCTATGTCACCACAAACGGAGAATCCCTCTCTTTCCGGAGTTATAAATTT-TTATT-A
TGTATGTA----------------ATTAAAAATACTATTAATTCTTAGTTAAGCTTGACG
AGAATAATATTCTACAACTAATAATTCATTTATTTTTAAACCAATTGATTCACGATATAA
TATTTGATTAACTAATCCTTTTTTTTCTAAAGAATTATAAGTTAAATGATTTGGTATTTT
AGATTTTTGATAAAACTCTATATTTTTATTAATTATAGTCTCAGATTTTCGTTGATTTTT
TATAGTAATAAAATCCTGAGGTTTACACCGATAACTTGGTATATCTACTATACAATCATT
AACTAAAATATGTCTATGATTCACTAATTGTCTTGCTCCAGGAATCGTAGGAGCCATACC
TAATCGAGAAATAACATTATCTAAACGCATTTCGGGTAATTGTGATAAAACTTCACCTGT
AGATCCTTTTGCTTTTCTAGCAATACGTACATAATTAAGTAATTGTCGTTCTGTTATTCC
ATAATGAAAACGTAATTTCTGTTTTTCTTCCAAACGAATGCGATACTGAGAAATTTTTTT
ATTAGATGTTGNNNNNNNNNNNNNNNNNNNNNNNNNNNNNNNNNNNNNNNNNNNNNNNNN
NNNNNNNNNNNNNNNNNNNNNNNNNNNNNNNNNNNNGCGTTAGTAGAAAAATTTACTAAA
TGCTAGCTTTCAGATTCAGGGAAACTTAGGTTGATAAAAATATAAGCAATCCTGAGCCAA
ATTTT---ATTTCGTTTGAAAATGAAATAGGTGCAGAGACTCAATGGAAGCTATCCTAAC
GAATAATATTTTTT---------------------------AAA--------TATTAAGC
GAGGATAAAGATAGAGTCCAATTTTACATGTTAATCTTAGCAACAATTTAAATTGTAGTA
GAAAGAAAATCCGTTGGCTTTATTGACCGTGAGGGTTCAAGTCCCTCTACCCCCAAAACT
ATAATTTTTTATTGACATAAACTGGAAGTTTATGTTAGGATAAGCCAATCAAAAnnnnnn
nnnnnnnnnnnnnnnnnnnnnnnnnnnnnnnnnnn
>sa_HyF54
NNNNNNNNNNNNNNNNNNNATTTTTAGCAATAAGTGTTGAAGTACCAAAAGTGCGAGAAT
CTGTTTTCATAAAATTTAGAAATAATGAATTAGTTGCTGATTATATTAAAAAAA--TATT
TAGTATCAA----------------------CTCGATCATTTAATTATTGAAGAAAAAAA
TTACTTTCAATTAATTACTTATA------TATA-----------GATATAAGTATATGAA
ATAAAAAAA-TTAAAAA-GTGTAAGAAATAAATATTTTTTACAATCTAAAAATAATAGTA
AATAATAAATA-----TATTTAAATAAAAAAAA----TTTATTTT-ATTTTC--------
--------AAAAAATAAA--TTAAATTA------GGTAATAGTTTATTTTTTTTT----A
TTTCTTACTATGTTTTTAATTAAATTTTATTTTTATTAATTAGTTTAACATTCAAAAGAT
TATTAGGTCAATGCTTATAAGAATAAAACTCATTTACTAAAAATAA-------TCTGAGT
TGCATCAAATGTAAAAAATACTATACAATGATACTGTTTTGTTATAGTAAAATAACTTTG
TTTAAAAATAGACAAAATTAAATACCAAAGATGTTTTTTTATAAGATT--------AAAA
AAACTTATTTGTCGAGCAGACCTCATCCTTGCAAGAGTTATCAATTGAGTTGTAGGGAGG
GACCTATGTCACCACAAACGGAGAATCCCTCTCTTTCCGGAGTTATAAATTT-TTATT-A
TGTATGTA----------------ATTAAAAATACTATTAATTCTTAGTTAAGCTTGACG
AGAATAATATTCTACAACTAATAATTCATTTATTTTTAAACCAATTGATTCACGATATAA
TATTTGATTAACTAATCCTTTTTTTTCTAAAGAATTATAAGTTAAATGATTTGGTATTTT
AGATTTTTGATAAAACTCTATATTTTTATTAATTATAGTCTCAGATTTTCGTTGATTTTT
TATAGTAATAAAATCCTGAGGTTTACACCGATAACTTGGTATATCTACTATACAATCATT
AACTAAAATATGTCTATGATTCACTAATTGTCTTGCTCCAGGAATCGTAGGAGCCATACC
TAATCGAGAAATAACATTATCTAAACGCATTTCGGGTAATTGTGATAAAACTTCACCTGT
AGATCCTTTTGCTTTTCTAGCAATACGTACATAATTAAGTAATTGTCGTTCTGTTATTCC
ATAATGAAAACGTAATTTCTGTTTTTCTTCCAAACGAATGCGATACTGAGAAATTTTTTT
ATTAGATGTTGATTGATTGATAGAACTAGATTTTAACTGGGGTGTTTTATTAGTTAGTCC
TGGTAAAGTTCCTAAACGACGNNNNNNNNNNNNNNNGCGTTAGTAGAAAAATTTACTAAA
TGCTAGCTTTCAGATTCAGGGAAACTTAGGTTGATAAAAATATAAGCAATCCTGAGCCAA
ATTTT---ATTTCGTTTGAAAATGAAATAGGTGCAGAGACTCAATGGAAGCTATCCTAAC
GAATAATATTTTTT---------------------------AAA--------TATTAAGC
GAGGATAAAGATAGAGTCCAATTTTACATGTTAATCTTAGCAACAATTTAAATTGTAGTA
GAAAGAAAATCCGTNNNNNNNNNNNNNNNNNNNNNNNNNNNNNNNNNNNNNNNNNNNNNN
NNNNNNNNNNNNNNNNNNNNNNNNNNNNNNNNNNNNNNNNNNNNNNNNNNNNNNNNNNNN
NNNNNNNNNNNNNNNNNNNNNNNNNNNNNNNNNNN
>sa_HyF3
TTTGAGTAATACGTCCTATATTTTTAGCAATAAGTGTTGAAGTACCAAAAGTGCGAGAAT
CTGTTTTCATAAAATTTAGAAATAATGAATTAGTTGCTGATTATATTAAAAAAA--TATT
TAGTATCAA----------------------CTCGATCATTTAATTATTGAAGAAAAAAA
TTACTTTCAATTAATTACTTATA------TATA-----------GATATAAGTATATGAA
ATAAAAAAA-TTAAAAA-GTGTAAGAAATAAATATTTTTTACAATCTAAAAATAGTAGTA
AATAATAAATA-----TATTTAAATAAAAAAAA----TTTATTTT-ATTTTC--------
--------AAAAAATAAA--TTAAATTA------GGTAATAGTTTATTTTTTTTT----A
TTTCTTACTATGTTTTTAATTAAATTTTATTTTTATTAATTAGTTTAACATTCAAAAGAT
TATTAGGTCAATGCTTATAAGAATAAAACTCATTTACTAAAAATAA-------TCTGAGT
TGCATCAAATGTAAAAAATACTATACAATGATACTGTTTTGTTATAGTAAAATAACTTTG
TTTAAAAATAGACAAAATTAAATACCAAAGATGTTTTTTTATAAGATT--------AAAA
AAACTTATTTGTCGAGCAGACCTCANNNNNNNNNNNNNNNNNNNNNNNNNNNNNNNNNNN
NNNNNNNNNNNNNNNNNNNNNNNNATCCCTCTCTTTCCGGAGTTATAAATTT-TTATT-A
TGTATGTA----------------ATTAAAAATACTATTAATTCTTAGTTAAGCTTGACG
AGAATAATATTCTACAACTAATAATTCATTTATTTTTAAACCAATTGATTCACGATATAA
TATTTGATTAACTAATCCTTTTTTTTCTAAAGAATTATAAGTTAAATGATTTGGTATTTT
AGATTTTTGATAAAACTCTATATTTTTATTAATTATAGTCTCAGATTTTCGTTGATTTTT
TATAGTAATAAAATCCTGAGGTTTACACCGATAACTTGGTATATCTACTATACAATCATT
AACTAAAATATGTCTATGATTCACTAATTGTCTTGCTCCAGGAATCGTAGGAGCCATACC
TAATCGAGAAATAACATTATCTAAACGCATTTCGGGTAATTGTGATAAAACTTCACCTGT
AGATCCTTTTGCTTTTCTAGCAATACGTACATAATTAAGTAATTGTCGTTCTGTTATTCC
ATAATGAAAACGTAATTTCTGTTTTTCTTCCAAACGAATGCGATACTGAGAAATTTTTTT
ATTAGATGTTGNNNNNNNNNNNNNNNNNNNNNNNNNNNNNNNNNNNNNNNNNNNNNNNNN
NNNNNNNNNNNNNNNNNNNNNNNNNNNNNNNNNNNNGCGTTAGTAGAAAAATTTACTAAA
TGCTAGCTTTCAGATTCAGGGAAACTTAGGTTGATAAAAATATAAGCAATCCTGAGCCAA
ATTTT---ATTTCGTTTGAAAATGAAATAGGTGCAGAGACTCAATGGAAGCTATCCTAAC
GAATAATATTTTTT---AAAATTATTTAAAATTTATTTTTTAAA--------TATTAAGC
GAGGATAAAGATAGAGTCCAATTTTACATGTTAATCTTAGCAACAATTTAAATTGTAGTA
GAAAGAAAATNNNNNNNNNNNNNNNNNNNNNNNNNNNNNNNNNNNNNNNNNNNNNNNNNN
NNNNNNNNNNNNNNNNNNNNNNNNNNNNNNNNNNNNNNNNNNNNNNNNNNNNNNNNNNNN
NNNNNNNNNNNNNNNNNNNNNNNNNNNNNNNNNNN
>sa_HyF23
NNNNNNNNNNNNGTCCTATATTTTTAGCAATAAGTGTTGAAGTACCAAAAGTGCGAGAAT
CTGTTTTCATAAAATTTAGAAATAATGAATTAGTTGCTGATTATATTAAAAAAA--TATT
TAGTATCAA----------------------CTCGATCATTTAATTATTGAAGAAAAAAA
TTACTTTCAATTAATTACTTATA------TATA-----------GATATAAGTATATGAA
ATAAAAAAA-TTAAAAA-GTGTAAGAAATAAATATTTTTTACAATCTAAAAATAGTAGTA
AATAATAAATA-----TATTTAAATAAAAAAAA----TTTATTTT-ATTTTC--------
--------AAAAAATAAA--TTAAATTA------GGTAATAGTTTATTTTTTTTT----A
TTTCTTACTATGTTTTTAATTAAATTTTATTTTTATTAATTAGTTTAACATTCAAAAGAT
TATTAGGTCAATGCTTATAAGAATAAAACTCATTTACTAAAAATAA-------TCTGAGT
TGCATCAAATGTAAAAAATACTATACAATGATACTGTTTTGTTATAGTAAAATAACTTTG
TTTAAAAATAGACAAAATTAAATACCAAAGATGTTTTTTTATAAGATT--------AAAA
AAACTTATTTGTCGAGCAGACCTCATCCTTGCAAGAGTTATCAATTGAGTTGTAGGGAGG
GACCTATGTCACCACAAACGGAGAATCCCTCTCTTTCCGGAGTTATAAATTT-TTATT-A
TGTATGTA----------------ATTAAAAATACTATTAATTCTTAGTTAAGCTTGACG
AGAATAATATTCTACAACTAATAATTCATTTATTTTTAAACCAATTGATTCACGATATAA
TATTTGATTAACTAATCCTTTTTTTTCTAAAGAATTATAAGTTAAATGATTTGGTATTTT
AGATTTTTGATAAAACTCTATATTTTTATTAATTATAGTCTCAGATTTTCGTTGATTTTT
TATAGTAATAAAATCCTGAGGTTTACACCGATAACTTGGTATATCTACTATACAATCATT
AACTAAAATATGTCTATGATTCACTAATTGTCTTGCTCCAGGAATCGTAGGAGCCATACC
TAATCGAGAAATAACATTATCTAAACGCATTTCGGGTAATTGTGATAAAACTTCACCTGT
AGATCCTTTTGCTTTTCTAGCAATACGTACATAATTAAGTAATTGTCGTTCTGTTATTCC
ATAATGAAAACGTAATTTCTGTTTTTCTTCCAAACGAATGCGATACTGAGAAATTTTTTT
ATTAGATGTTGNNNNNNNNNNNNNNNNNNNNNNNNNNNNNNNNNNNNNNNNNNNNNNNNN
NNNNNNNNNNNNNNNNNNNNNNNNNNNNNNNNNNNNGCGTTAGTAGAAAAATTTACTAAA
TGCTAGCTTTCAGATTCAGGGAAACTTAGGTTGATAAAAATATAAGCAATCCTGAGCCAA
ATTTT---ATTTCGTTTGAAAATGAAATAGGTGCAGAGACTCAATGGAAGCTATCCTAAC
GAATAATATTTTTT---AAAATTATTTAAAATTTATTTTTTAAA--------TATTAAGC
GAGGATAAAGATAGAGTCCAATTTTACATGTTAATCTTAGCAACAATTTAAATTGTAGTA
GAAAGAAAATCCGTTGGCTTTATTGACCGTGAGGGTTCAAGTCCCTCTACCCCCAAAACT
ATAATTTTTTATTGACATAAACTGGAAGTTTATGTTAGGATAAGCCAATCAAAAAGGCnn
nnnnnnnnnnnnnnnnnnnnnnnnnnnnnnnnnnn
>n_HyF17
NNNNNNNNNNNNNNNNNNNNTTTTTAGCAATAAGTGTTGAAGTACCAAAAGTGCGAGAAT
CTGTTTTCATAAAATTTAGAAATAATGAATTAGTTGCTGATTATATTAAAAAAA--TATT
TAGTATCAA----------------------CTCGATCATTTAATTATTGAAGAAAAAAA
TTACTTTCAATTAATTACTTATA------TATA-----------GATATAAGTATATGAA
ATAAAAAAA-TTAAAAA-GTGTAAGAAATAAATATTTTTTACAATCTAAAAATAATAGTA
AATAATAAATA-----TATTTAAATAAAAAAAA----TTTATTTT-ATTTTC--------
--------AAAAAATAAA--TTAAATTA------GGTAATAGTTTATTTTTTTTT----A
TTTCTTACTATGTTTTTAATTAAATTTTATTTTTATTAATTAGTTTAACATTCAAAAGAT
TATTAGGTCAATGCTTATAAGAATAAAACTCATTTACTAAAAATAA-------TCTGAGT
TGCATCAAATGTAAAAAATATTATACAATGATACTGTTTTGTTATAGTAAAATAACTTTG
TTTAAAAATAGACAAAATTAAATACCAAAGATGTTTTTTTATAAGATT--------AAAA
AAACTTATTTGTCGAGCAGACCTCATCCTTGCAAGAGTTATCAATTGAGTTGTAGGGAGG
GACCTATGTCACCACAAACGGAGAATCCCTCTCTTTCCGGAGTTATAAATTT-TTATT-A
TGTATGTA----------------ATTAAAAATACTATTAATTCTTAGTTAAGCTTGACG
AGAATAATATTCTACAACTAATAATTCATTTATTTTTAAACCAATTGATTCACGATCTAA
TATTTGATTAACTAATCCTTTTTTTTCTAAAGAATTATAAGTTAAATGATTTGGTATTTT
AGATTTTTGATAAAACTCTATATTTTTATTAATTATAGTCTCAGATTTTCGTTGATTTTT
TATAGTAATAAAATCCTGAGGTTTACACCGATAACTTGGTATATCTACTATACAATCATT
AACTAAAATATGTCTATGATTCACTAATTGTCTTGCTCCAGGAATCGTAGGAGCCATACC
TAATCGAGAAATAACATTATCTAAACGCATTTCGAGTAATTGTGATAAAACTTCACCTGT
AGATCCTTTTACTTTTCTAGCAATACGTACATAATTAAGTAATTGTCGTTCTGTTATTCC
ATAATGAAAACGTAATTTCTGTTTTTCTTCCAAACGAATGCGATACTGAGAAATTTTTTT
ATTAGATGTTGATTGATTGATAGAACTAGATTTTAACTGGGGTGTTTTATTAGTTAGTCC
TNNNNNNNNNNNNNNNNNNNNNNNNNNNNNNNNNNNNNNNNNNNNNNNNNNNNNNNNNNN
NNNNNNNNNNNNNNNNNNNGGAAACTTAGGTTGATAAAAATATAAGCAATCCTGAGCCAA
ATTTT---ATTTCGTTTGAAAATGAAATAGGTGCAGAGACTCAATGGAAGCTATCCTAAC
GAATAATATTTTTT---AAAATTATTTAAAATTTATTTTTTAAA--------TATTAAGC
GAGGATAAAGATAGAGTCCAATTTTACATGTTAATCTTAGCAACAATTTAAATTGTAGTA
GAAAGAAAATCCGTTGGCTTTATTGACCGTGAGGGTTCAAGTCCCTCTACCCCCAAAACT
ATAATTTTTTATTGACATAAACTGGAAGTTTATGTTAGGATAAGCCAATCAAAAAGGCCG
GAATAGCTCAGTTGGTAGAGCAGAGGACTGAAAAT
>n_HyF27
NNNNNNNNNNNNGTCCTATATTTTTAGCAATAAGTGTTGAAGTACCAAAAGTGCGAGAAT
CTGTTTTCATAAAATTTAGAAATAATGAATTAGTTGCTGATTATATTAAAAAAA--TATT
TAGTATCAA----------------------CTCGATCATTTAATTATTGAAGAAAAAAA
TTACTTTCAATTAATTACTTATA------TATA-----------GATATAAGTATATGAA
ATAAAAAAA-TTAAAAA-GTGTAAGAAATAAATATTTTTTACAATCTAAAAATAATAGTA
AATAATAAATA-----TATTTAAATAAAAAAAA----TTTATTTT-ATTTTC--------
--------AAAAAATAAA--TTAAATTA------GGTAATAGTTTATTTTTTTTT----A
TTTCTTACTATGTTTTTAATTAAATTTTATTTTTATTAATTAGTTTAACATTCAAAAGAT
TATTAGGTCAATGCTTATAAGAATAAAACTCATTTACTAAAAATAA-------TCTGAGT
TGCATCAAATGTAAAAAATATTATACAATGATACTGTTTTGTTATAGTAAAATAACTTTG
TTTAAAAATAGACAAAATTAAATACCAAAGATGTTTTTTTATAAGATT--------AAAA
AAACTTATTTGTCGAGCAGACCTCATCCTTGCAAGAGTTATCAATTGAGTTGTAGGGAGG
GACCTATGTCACCACAAACGGAGAATCCCTCTCTTTCCGGAGTTATAAATTT-TTATT-A
TGTATGTA----------------ATTAAAAATACTATTAATTCTTAGTTAAGCTTGACG
AGAATAATATTCTACAACTAATAATTCATTTATTTTTAAACCAATTGATTCACGATCTAA
TATTTGATTAACTAATCCTTTTTTTTCTAAAGAATTATAAGTTAAATGATTTGGTATTTT
AGATTTTTGATAAAACTCTATATTTTTATTAATTATAGTCTCAGATTTTCGTTGATTTTT
TATAGTAATAAAATCCTGAGGTTTACACCGATAACTTGGTATATCTACTATACAATCATT
AACTAAAATATGTCTATGATTCACTAATTGTCTTGCTCCAGGAATCGTAGGAGCCATACC
TAATCGAGAAATAACATTATCTAAACGCATTTCGAGTAATTGTGATAAAACTTCACCTGT
AGATCCTTTTACTTTTCTAGCAATACGTACATAATTAAGTAATTGTCGTTCTGTTATTCC
ATAATGAAAACGTAATTTCTGTTTTTCTTCCAAACGAATGCGATACTGAGAAATTTTTTT
ATTAGATGTTGATTGATTGATAGAACTAGATNTTAACTGGGGNNNNNNNNNNNNNNNNNN
NNNNNNNNNNNNNNNNNNNNNNNNNNNNNNNNNNNNGCGTTAGTAGAAAAATTTACTAAA
TGCTAGCTTTCAGATTCAGGGAAACTTAGGTTGATAAAAATATAAGCAATCCTGAGCCAA
ATTTT---ATTTCGTTTGAAAATGAAATAGGTGCAGAGACTCAATGGAAGCTATCCTAAC
GAATAATATTTTTT---AAAATTATTTAAAATTTATTTTTTAAA--------TATTAAGC
GAGGATAAAGATAGAGTCCAATTTTACATGTTAATCTTAGCAACAATTTAAATTGTAGTA
GAAAGAAAATCCGTTGGCTTTATTGACCGTGAGGGTTCAAGTCCCTCTACCCCCAAAACT
ATAATTTTTTATTGACATAAACTGGAAGTTTATGTTAGGATAAGCCAATCAAAAnnnnnn
nnnnnnnnnnnnnnnnnnnnnnnnnnnnnnnnnnn
>n_HyF43
TTTGAGTAATACGTCCTATATTTTTAGCAATAAGTGTTGAAGTACCAAAAGTGCGAGAAT
CTGTTTTCATAAAATTTAGAAATAATGAATTAGTTGCTGATTATATTAAAAAAA--TATT
TAGTATCAA----------------------CTCGATCATTTAATTATTGAAGAAAAAAA
TTACTTTCAATTAATTACTTATA------TATA-----------GATATAAGTATATGAA
ATAAAAAAA-TTAAAAA-GTGTAAGAAATAAATATTTTTTACAATCTAAAAATAATAGTA
AATAATAAATA-----TATTTAAATAAAAAAAA----TTTATTTT-ATTTTC--------
--------AAAAAATAAA--TTAAATTA------GGTAATAGTTTATTTTTTTTT----A
TTTCTTACTATGTTTTTAATTAAATTTTATTTTTATTAATTAGTTTAACATTCAAAAGAT
TATTAGGTCAATGCTTATAAGAATAAAACTCATTTACTAAAAATAA-------TCTGAGT
TGCATCAAATGTAAAAAATATTATACAATGATACTGTTTTGTTATAGTAAAATAACTTTG
TTTAAAAATAGACAAAATTAAATACCAAAGATGTTTTTTTATAAGATT--------AAAA
AAACTTATTTGTCGAGCAGACCTCATCCTTGCAAGAGTTATCAATTGAGTTGTAGGGAGG
GACCTATGTCACCACAAACGGAGAATCCCTCTCTTTCCGGAGTTATAAATTT-TTATT-A
TGTATGTA----------------ATTAAAAATACTATTAATTCTTAGTTAAGCTTGACG
AGAATAATATTCTACAACTAATAATTCATTTATTTTTAAACCAATTGATTCACGATCTAA
TATTTGATTAACTAATCCTTTTTTTTCTAAAGAATTATAAGTTAAATGATTTGGTATTTT
AGATTTTTGATAAAACTCTATATTTTTATTAATTATAGTCTCAGATTTTCGTTGATTTTT
TATAGTAATAAAATCCTGAGGTTTACACCGATAACTTGGTATATCTACTATACAATCATT
AACTAAAATATGTCTATGATTCACTAATTGTCTTGCTCCAGGAATCGTAGGAGCCATACC
TAATCGAGAAATAACATTATCTAAACGCATTTCGAGTAATTGTGATAAAACTTCACCTGT
AGATCCTTTTACTTTTCTAGCAATACGTACATAATTAAGTAATTGTCGTTCTGTTATTCC
ATAATGAAAACGTAATTTCTGTTTTTCTTCCAAACGAATGCGATACTGAGAAATTTTTTT
ATTAGATGTTGATTGATTGATAGAACTAGATTTTAACTGGGGTGTTTTATTAGTTAGTCC
TGGTAAAGNNNNNNNNNNNNNNNNNNNNNNNNNNNNGCGTTAGTAGAAAAATTTACTAAA
TGCTAGCTTTCAGATTCAGGGAAACTTAGGTTGATAAAAATATAAGCAATCCTGAGCCAA
ATTTT---ATTTCGTTTGAAAATGAAATAGGTGCAGAGACTCAATGGAAGCTATCCTAAC
GAATAATATTTTTT---AAAATTATTTAAAATTTATTTTTTAAA--------TATTAAGC
GAGGATAAAGATAGAGTCCAATTTTACATGTTAATCTTAGCAACAATTTAAATTGTAGTA
GNNNNNNNNNNNNNNNNNNNNNNNNNNNNNNNNNNNNNNNNNNNNNNNNNNNNNNNNNNN
NNNNNNNNNNNNNNNNNNNNNNNNNNNNNNNNNNNNNNNNNNNNNNNNNNNNNNNNNNNN
NNNNNNNNNNNNNNNNNNNNNNNNNNNNNNNNNNN
>n_HyF58
NNNNNNNNNNNNGTCCTATATTTTTAGCAATAAGTGTTGAAGTACCAAAAGTGCGAGAAT
CTGTTTTCATAAAATTTAGAAATAATGAATTAGTTGCTGATTATATTAAAAAAA--TATT
TAGTATCAA----------------------CTCGATCATTTAATTATTGAAGAAAAAAA
TTACTTTCAATTAATTACTTATA------TATA-----------GATATAAGTATATGAA
ATAAAAAAA-TTAAAAA-GTGTAAGAAATAAATATTTTTTACAATCTAAAAATAATAGTA
AATAATAAATA-----TATTTAAATAAAAAAAA----TTTATTTT-ATTTTC--------
--------AAAAAATAAA--TTAAATTA------GGTAATAGTTTATTTTTTTTT----A
TTTCTTACTATGTTTTTAATTAAATTTTATTTTTATTAATTAGTTTAACATTCAAAAGAT
TATTAGGTCAATGCTTATAAGAATAAAACTCATTTACTAAAAATAA-------TCTGAGT
TGCATCAAATGTAAAAAATATTATACAATGATACTGTTTTGTTATAGTAAAATAACTTTG
TTTAAAAATAGACAAAATTAAATACCAAAGATGTTTTTTTATAAGATT--------AAAA
AAACTTATTTGTCGAGCAGACCTCATCCTTGCAAGAGTTATCAATTGAGTTGTAGGGAGG
GACCTATGTCACCACAAACGGAGAATCCCTCTCTTTCCGGAGTTATAAATTT-TTATT-A
TGTATGTA----------------ATTAAAAATACTATTAATTCTTAGTTAAGCTTGACG
AGAATAATATTCTACAACTAATAATTCATTTATTTTTAAACCAATTGATTCACGATCTAA
TATTTGATTAACTAATCCTTTTTTTTCTAAAGAATTATAAGTTAAATGATTTGGTATTTT
AGATTTTTGATAAAACTCTATATTTTTATTAATTATAGTCTCAGATTTTCGTTGATTTTT
TATAGTAATAAAATCCTGAGGTTTACACCGATAACTTGGTATATCTACTATACAATCATT
AACTAAAATATGTCTATGATTCACTAATTGTCTTGCTCCAGGAATCGTAGGAGCCATACC
TAATCGAGAAATAACATTATCTAAACGCATTTCGAGTAATTGTGATAAAACTTCACCTGT
AGATCCTTTTACTTTTCTAGCAATACGTACATAATTAAGTAATTGTCGTTCTGTTATTCC
ATAATGAAAACGTAATTTCTGTTTTTCTTCCAAACGAATGCGATACTGAGAAATTTTTTT
ATTAGATGTTGATTGATTGATAGAACTAGATNTTAACTGGGGNNNNNNNNNNNNNNNNNN
NNNNNNNNNNNNNNNNNNNNNNNNNNNNNNNNNNNNGCGTTAGTAGAAAAATTTACTAAA
TGCTAGCTTTCAGATTCAGGGAAACTTAGGTTGATAAAAATATAAGCAATCCTGAGCCAA
ATTTT---ATTTCGTTTGAAAATGAAATAGGTGCAGAGACTCAATGGAAGCTATCCTAAC
GAATAATATTTTTT---AAAATTATTTAAAATTTATTTTTTAAA--------TATTAAGC
GAGGATAAAGATAGAGTCCAATTTTACATGTTAATCTTAGCAACAATTTAAATTGTAGTA
GAAAGAAAATCCGTTGGCTTTATTGACCGTGAGGGTTCAAGTCCCTCTACCCCCAAAACT
ATAATTTTTTATTGACATAAACTGGAAGTTTATGTTAGGATAAGCCAATCAAAAnnnnnn
nnnnnnnnnnnnnnnnnnnnnnnnnnnnnnnnnnn
>sa_x_n_HyF55
NNNNNNNNNNNNNNNNNNNNNTTTTAGCAATAAGTGTTGAAGTACCAAAAGTGCGAGAAT
CTGTTTTCATAAAATTTAGAAATAATGAATTAGTTGCTGATTATATTAAAAAAA--TATT
TAGTATCAA----------------------CTCGATCATTTAATTATTGAAGAAAAAAA
TTACTTTCAATTAATTACTTATA------TATA-----------GATATAAGTATATGAA
ATAAAAAAA-TTAAAAA-GTGTAAGAAATAAATATTTTTTACAATCTAAAAATAATAGTA
AATAATAAATA-----TATTTAAATAAAAAAAA----TTTATTTT-ATTTTC--------
--------AAAAAATAAA--TTAAATTA------GGTAATAGTTTATTTTTTTTT----A
TTTCTTACTATGTTTTTAATTAAATTTTATTTTTATTAATTAGTTTAACATTCAAAAGAT
TATTAGGTCAATGCTTATAAGAATAAAACTCATTTACTAAAAATAA-------TCTGAGT
TGCATCAAATGTAAAAAATATTATACAATGATACTGTTTTGTTATAGTAAAATAACTTTG
TTTAAAAATAGACAAAATTAAATACCAAAGATGTTTTTTTATAAGATT--------AAAA
AAACTTATTTGTCGAGCAGACCTCATCCTTGCAAGAGTTATCAATTGAGTTGTAGGGAGG
GACCTATGTCACCACAAACGGAGAATCCCTCTCTTTCCGGAGTTATAAATTT-TTATT-A
TGTATGTA----------------ATTAAAAATACTATTAATTCTTAGTTAAGCTTGACG
AGAATAATATTCTACAACTAATAATTCATTTATTTTTAAACCAATTGATTCACGATCTAA
TATTTGATTAACTAATCCTTTTTTTTCTAAAGAATTATAAGTTAAATGATTTGGTATTTT
AGATTTTTGATAAAACTCTATATTTTTATTAATTATAGTCTCAGATTTTCGTTGATTTTT
TATAGTAATAAAATCCTGAGGTTTACACCGATAACTTGGTATATCTACTATACAATCATT
AACTAAAATATGTCTATGATTCACTAATTGTCTTGCTCCAGGAATCGTAGGAGCCATACC
TAATCGAGAAATAACATTATCTAAACGCATTTCGAGTAATTGTGATAAAACTTCACCTGT
AGATCCTTTTACTTTTCTAGCAATACGTACATAATTAAGTAATTGTCGTTCTGTTATTCC
ATAATGAAAACGTAATTTCTGTTTTTCTTCCAAACGAATGCGATACTGAGAAATTTTTTT
ATTAGATGTTGATTGATTGATAGAACTAGATTTTAACTGGGGTGTTTTATTAGTTAGTCC
TGGTAAAGTTCCTAAACGACGTATTATTCTTACACGGCGTTAGTAGAAAAATTTACTAAA
TGCTAGCTTTCAGATTCAGGGAAACTTAGGTTGATAAAAATATAAGCAATCCTGAGCCAA
ATTTT---ATTTCGTTTGAAAATGAAATAGGTGCAGAGACTCAATGGAAGCTATCCTAAC
GAATAATATTTTTT---AAAATTATTTAAAATTTATTTTTTAAA--------TATTAAGC
GAGGATAAAGATAGAGTCCAATTTTACATGTTAATCTTAGCAACAATTTAAATTGTAGTA
GAAAGAAAATCCGNNNNNNNNNNNNNNNNNNNNNNNNNNNNNNNNNNNNNNNNNNNNNNN
NNNNNNNNNNNNNNNNNNNNNNNNNNNNNNNNNNNNNNNNNNNNNNNNNNNNNNNNNNNN
NNNNNNNNNNNNNNNNNNNNNNNNNNNNNNNNNNN
>sa_x_n_HyF5
TTTGAGTAATACGTCCTATATTTTTAGCAATAAGTGTTGAAGTACCAAAAGTGCGAGAAT
CTGTTTTCATAAAATTTAGAAATAATGAATTAGTTGCTGATTATATTAAAAAAA--TATT
TAGTATCAA----------------------CTCGATCATTTAATTATTGAAGAAAAAAA
TTACTTTCAATTAATTACTTATA------TATA-----------GATATAAGTATATGAA
ATAAAAAAA-TTAAAAA-GTGTAAGAAATAAATATTTTTTACAATCTAAAAATAATAGTA
AATAATAAATA-----TATTTAAATAAAAAAAA----TTTATTTT-ATTTTC--------
--------AAAAAATAAA--TTAAATTA------GGTAATAGTTTATTTTTTTTT----A
TTTCTTACTATGTTTTTAATTAAATTTTATTTTTATTAATTAGTTTAACATTCAAAAGAT
TATTAGGTCAATGCTTATAAGAATAAAACTCATTTACTAAAAATAA-------TCTGAGT
TGCATCAAATGTAAAAAATATTATACAATGATACTGTTTTGTTATAGTAAAATAACTTTG
TTTAAAAATAGACAAAATTAAATACCAAAGATGTTTTTTTATAAGATT--------AAAA
AAACTTATTTGTCGAGCAGACNNNNNNNNNNNNNNNNNNNNNNNNNNNNNNNNNNNNNNN
NNNNNNNNNNNNNNNNNNNNNNNNATCCCTCTCTTTCCGGAGTTATAAATTT-TTATT-A
TGTATGTA----------------ATTAAAAATACTATTAATTCTTAGTTAAGCTTGACG
AGAATAATATTCTACAACTAATAATTCATTTATTTTTAAACCAATTGATTCACGATCTAA
TATTTGATTAACTAATCCTTTTTTTTCTAAAGAATTATAAGTTAAATGATTTGGTATTTT
AGATTTTTGATAAAACTCTATATTTTTATTAATTATAGTCTCAGATTTTCGTTGATTTTT
TATAGTAATAAAATCCTGAGGTTTACACCGATAACTTGGTATATCTACTATACAATCATT
AACTAAAATATGTCTATGATTCACTAATTGTCTTGCTCCAGGAATCGTAGGAGCCATACC
TAATCGAGAAATAACATTATCTAAACGCATTTCGAGTAATTGTGATAAAACTTCACCTGT
AGATCCTTTTACTTTTCTAGCAATACGTACATAATTAAGTAATTGTCGTTCTGTTATTCC
ATAATGAAAACGTAATTTCTGTTTTTCTTCCAAACGAATGCGATACTGAGAAATTTTTTT
ATTAGATGTTGATTGATTGATAGAACTAGATTTTAACTGGGGTGTTTTATTAGTTAGTCC
TGGTAAANNNNNNNNNNNNNNNNNNNNNNNNNNNNNGCGTTAGTAGAAAAATTTACTAAA
TGCTAGCTTTCAGATTCAGGGAAACTTAGGTTGATAAAAATATAAGCAATCCTGAGCCAA
ATTTT---ATTTCGTTTGAAAATGAAATAGGTGCAGAGACTCAATGGAAGCTATCCTAAC
GAATAATATTTTTT---AAAATTATTTAAAATTTATTTTTTAAA--------TATTAAGC
GAGGATAAAGATAGAGTCCAATTTTACATGTTAATCTTAGCAACAATTTAAATTGTAGTA
GAAAGAAAATCCGTTGGCTTTANNNNNNNNNNNNNNNNNNNNNNNNNNNNNNNNNNNNNN
NNNNNNNNNNNNNNNNNNNNNNNNNNNNNNNNNNNNNNNNNNNNNNNNNNNNNNNNNNNN
NNNNNNNNNNNNNNNNNNNNNNNNNNNNNNNNNNN
>pu_HyF61
TTTGAGTAATACGTCCTATATTTTTAGCAATAAGTGTTGAAGTACCAAAAGTGCGAGAAT
CTGTTTTCATAAAATTTAGAAGTAATGAATTAGTTGCTGATTATATTAAAAAAA--TATT
TAGTATCAA----------------------CTCGATCATTTAATTATTGAAGAAAAAAA
TTACTTTCAATTAATTACTTATA------TATA-----------GATATAAGTATATGAA
ATAAAAAAA-TTAAAAA-GTGTAAGAAATAAATATTTTTTACAATCTAAAAATAGTAGTA
AATAATAAATA-----TATTTAAATAAAAAAAA----TTTATTTT-ATTTTC--------
--------AAAAAATAAA--TTAAATTA------GGTAATAGTTTATTTTTTTTT----A
TTTCTTACTATGTTTTTAATTAAATTTTATTTTTATTAATTAGTTTAACATTCAAAAGAT
TATTAGGTCAATGCTTATAAAAATAAAACTCATTTACTAAAAATAA-------TCTGAGT
TGCATCAAATGTAAAAAATACTATACAATGATACTGTTTTGTTATAGTAAAATAACTTTG
TTTAAAAATAGACAAAATTAAATATCAAAGATGTTTTTTTATAAGATT--------AAAA
AAACTTATTTGTCGAGCAGACCTCATCCTTGCAAGAGTTATCAATTGAGTTGTAGGGAGG
GACCTATGTCACCACAAACGGAGAATCCCTCTCTTTCCGGAGTTATAAATTT-TTATT-A
TGTATGTA----------------ATTAAAAATACTATTAATTCTTAGTTAAGCTTGACG
AGAATAATATTCTACAACTAATAATTCATTTATTTTTAAACCAATTGATTCACGATCTAA
TATTTGATTAACTAATCCTTTTTTTTCTAAAGAATTATAAGTTAAATGATTTGGTATTTT
AGATTTTTGATAAAACTCTATATTTTTATTAATTATAGTCTCAGATTTTCGTTGATTTTT
TATAGTAATAAAATCCTGAGGTTTACACCGATAACTTGGTATATCTACTATACAATCATT
AACTAAAATATGTCTATGATTCACTAATTGTCTTGCTCCAGGAATCGTAGGAGCCATACC
TAATCGAGAAATAACATTATCTAAACGCATTTCGGGTAATTGTAATAAAACTTCACCTGT
AGATCCTTTTACTTTTCTAGCAATACGTACATAATTAAGTAATTGTCGTTCTGTTATTCC
ATAATGAAAACGTAATTTCTGTTTTTCTTCCAAACGAATGCGATACTGAGAAATTTTTTT
ATTAGATGTTGATTGATTGATAGAACTAGATTTTAACTGGGGTGTTTTATTAGTTAGTCC
TGGTAAAGTTCCTAAACGACGTATTATTCTTACACGGCGTTAGTAGAAAAATTTACTAAA
TGCTAGCTTTCAGATTCAGGGAAACTTAGGTTGATAAAAATATAAGCAATCCTGAGCCAA
ATTTT---ATTTCGTTTAAAAATAAAATAGGTGCAGAGACTCAATGGAAGCTATCCTAAC
GAATAATATTTTTTT--TAAATTATTTAAAATTTATTTTTTAGA--------TATTAAGC
GAGGATAAAGATAGAGTCCAATTTTACATGTTAATCTTAGCAACAATTTAAATTGTAGTA
GAAAGAAAATCCGTTGGCTTTATTNNNNNNNNNNNNNNNNNNNNNNNNNNNNNNNNNNNN
NNNNNNNNNNNNNNNNNNNNNNNNNNNNNNNNNNNNNNNNNNNNNNNNNNNNNNNNNNNN
NNNNNNNNNNNNNNNNNNNNNNNNNNNNNNNNNNN
>eu_Hh2273
TTTGAGTAATACGTCCTATATTTTTAGCAATAAGTGTTGAAGTACCAAAAGTGCGAGAAT
CTGTTTTCATAAAATTTAGAAGTAATAAATTAGTTGCTGATTATATTAAAAAAA--TATT
TAGTATCAA----------------------CTCGATCATTTAATTATTGAAGAAAAAAA
TTACTTTCAATTAATTACTTATA------TATA-----------TATATAAGTATATGAA
ATAAAAAAA-TTAAAAA-GTGTAAGAAATCAATATTTTTTACAATCTAAAAATAATAGTA
AATAATAAATA-----TATTTAAATAAAAAAAA----TTTATTTT-ATTTTC--------
--------AAAAAATAAA--TTAAATTA------GGTAATAGTCTATTTTTTTT-----A
TTTCTTACTATGTTTTTAATTAAATTTTATTTTTATTAATTAGTTTAACATTCAAAAGAT
TATTAGGTCAATGCTTATACAAATAAAACTCATTTATTAAAAATAA-------TCTGAGT
TGCATCAAATGTAAAAAATACTATACAATGATACTGTTTTGTTATAGTAAAATAACTTTG
TCTAAAAATAGACAAAATGAAATACCAAAGATGTTTTTTTATAAGATT--------AAGA
AAACTTATTTGTCGAGCAGACCTCATTCTTGCAAGAGTTATCAATTGAGTTGTAGGGAGG
GACCTATGTCACCACAAACGGAGAATCCCTCTCTTTCCGGAGTTATAAATTT-TTATT-A
TGTATGTA----------------ATTAAAAATACTATTAATTCTTAGTTAAGCTTGACG
AGAATAATATTCTACAACTAATAATTCATTTATTTTTAAACCAATTGATTCACGATCTAA
TATTTGATTAACTAATCCTTTTTTTTCTAAAGAACTATAAGCTAAATGATTTGGTATTTT
AGATTTTTGATAAAACTCTATATTTTTATTAATTATAGTCTCAGATTTTCGTTGATTTTT
TATAGTAATAAAATCCTGAGGTTTACACCGATAACTTGGTATATCTACTATACAATCATT
AACTAAAATATGTCTATGATTCACTAATTGTCTTGCTCCAGGAATCGTAGGAGCCATACC
TAATCGAGAAATAACATTATCTAAACGCATTTCGGGTAATTGTAATAAAACTTCACCTGT
GGATCCTTTTGCTTTTCTAGCAATACGTACATAATTAAGTAATTGTCGTTCTGTTATTCC
ATAATGAAAACGTAATTTCTGTTTTTCTTCCAAACGAATGCGATACTGAGAAATTTTTTT
ATTAGATGTTGATTGATTGATAGAACTAGATTTTAACTGGGGTGTTTTATTAGTTAGTCC
TGGTAAAGTTCCTAAACGACGTATTATTCTTACACGGCGTTAGTAGAAAAATTTACTAAA
TGCTAGCTTTCAGATTCAGGGAAACTTAGGTTGATAAAAATATAAGCAATCCTGAGCCAA
ATTTT---ATTTCGTTTGAAAATTAGATAGGTGCAGAGACTCAATGGAAGCTATCCTAAC
GAATAATATTTTTT---AAAATTATTTAAAATTTCTTTTTTAGA--------TATTAAGC
GAGGATAAAGATAGAGTCCAATTTTACATGTTAATCTTAGCAACAATTTAAATTGTAGTA
GAAAGAAAATCCGTTGGCTTTATTGACCGTGAGGGTTCAAGTCCCTCTACCCCCAAAACT
ATAATTTTTTATTGACATAAACTGGAAGTTTATGTTAGGATAAGCCAATCAAAAAGGCCG
GNNNNNNNNNNNNNNNNNNNNNNNNNNNNNNNNNN
>su_Hh2274
NNNNNNNNNNNNNNNNNNNNNNNNNNNNNNNNNNNNNNNNNNNACCAAAAGTGCGAGAAT
CTGTTTTCATAAAATTTAGAAGTAATGAATTAGTTGCTGATTATATTAAAAAAA--TATT
TAGTATCAA----------------------CTCGATCATTTAATTATTGAAGAAAAAAA
TTACTTTCAATTAATTACTTATA------TATA-----------GATATAAGTATATGAA
ATAAAAAAA-TTAAAAA-GTGTAAGAAATAAATATTTTTTACAATCTAAAAATAGTAGTA
AATAATAAATA-----TATTTAAATAAAAAAAA----TTTATTTT-ATTTTC--------
--------AAAAAATAAA--TTAAATTA------GGTAATAGTTTATTTTTTTTT----A
TTTCTTACTATGTTTTTAATTAAATTTTATTTTTATTAATTAGTTTAACATTCAAAAGAT
TATTAGGTCAATGCTTATAAGAATAAAACTCATTTACTAAAAATAA-------TCTGAGT
TGCATCAAATGTAAAAAATACTATACAATGATACTGTTTTGTTATAGTAAAATAACTTTG
TTTAAAAATAGACAAAATTAAATATCAAAGATGTTTTTTTATAAGATT--------AAAA
AAACTTATTTGTCGAGCAGACCTCATCCTTGCAAGAGTTATCAATTGAGTTGTAGGGAGG
GACCTNNNNNNNNNNNNNNNNNNNATCCCTCTCTTTCCGGAGTTATAAATTT-TTATT-A
TGTATGTA----------------ATTAAAAATACTATTAATTCTTAGTTAAGCTTGACG
AGAATAATATTCTACAACTAATAATTCATTTATTTTTAAACCAATTGATTCACGATCTAA
TATTTGATTAACTAATCCTTTTTTTTCTAAAGAATTATAAGTTAAATGATTTGGTATTTT
AGATTTTTGATAAAACTCTATATTTTTATTAATTATAGTCTCAGATTTTCGTTGATTTTT
TATAGTAATAAAATCCTGAGGTTTACACCGATAACTTGGTATATCTACTATACAATCATT
AACTAAAATATGTCTATGATTCACTAATTGTCTTGCTCCAGGAATCGTAGGAGCCATACC
TAATCGAGAAATAACATTATCTAAACGCATTTCGGGTAATTGTAATAAAACTTCACCTGT
AGATCCTTTTGCTTTTCTAGCAATACGTACATAATTAAGTAATTGTCGTTCTGTTATTCC
ATAATGAAACCGTAATTTCTGTTTTTCTTCCAAACGAATGCGATACTGAGAAATTTTTTT
ATTAGATGTTGATTGATTGCTAGAACTAGATTTTAACTGGGGTGTTTTATTAGTTAGTCC
TGGTAAAGTTCCTAAACGACGTATTATTCTTACACGGCGTTAGTAGAAAAATTTACTAAA
TGCTAGCTTTCAGATTCAGGGAAACTTAGGTTGATAAAAATATAAGCAATCCTGAGCCAA
ATTTT---ATTTCGTTTGAAAATAAAATAGGTGCAGAGACTCAATGGAAGCTATCCTAAC
GAATAATATTTTTTT--TAAATTATTTAAAATTTATTTTTTAGA--------TATTAAGC
GAGGATAAAGATAGAGTCCAATTTTACATGTTAATCTTAGCAACAATTTAAATTGTAGTA
GAAAGAAAATCCGTTGGCTTTATTGACCGTGAGGGTTCAAGTCCCTCTACCCCCAAAACT
ATAATTTTTTATTGACATAAACTGGAAGTTTATGTTAGGATAAGCCAATCAAAAAGGCCG
GAATAGNNNNNNNNNNNNNNNNNNNNNNNNNNNNN
