# Supplementary material for: Need for split: integrative taxonomy reveals unnoticed diversity in the subaquatic species of Pseudohygrohypnum (Pylaisiaceae, Bryophyta)
Source: PeerJ. 2022 Apr 26;10:e13260. doi: 10.7717/peerj.13260 (PMC9053303; doi:10.7717/peerj.13260)
Supplement: Supplemental Information 11 [file peerj-10-13260-s011.fas]

>ca_HyF51
gcacacacaagttgcagccaacccacg-gcgaacgaacacattgt--cccctc----ggc
gggtcgtggcg-cctcgcggcgtcgcggccggccacctcccttcgc-----cgcg-----
-----cgcgcgc------------------------gcggggcgt----cgggt----tt
ccacgatgaatcca-cc----ccaag---tgactgagtcccgaattt-gacttcgtgaag
aggactgagctccg--ccccctcgg-----------------cctcggctga--gggggt
cggc-----gctggt---tacc--ttg-----cgagttgaaacac-----tta-------
--acc-aaaacaactctcagcaacggatatcttggctcttgcaacgatgaagaacgcagc
gaaatgcgatacgtagtgtgaattgca-----gaattccgcgaatcatcgagtctttgaa
cgcaagttgcgcccgaggcttgtccaagggcatttccgctagagcgtcaccgcg-ccccc
c---accggccca-ctccccc-----------aatcgggagtc-gggtcgagtgaaagtg
gccgtcccggtggt------cc--ctct--ccttgt-------ctcgcgag-aag----g
-gga-aggaggtcttgagggtcggctgaaatggaaggaatcgggccgccgtgg---cgac
acagtccgcgatcgggtg-at------------ccgagctcctcc----------gggag
cccggaatttttctaagtgt-tggctgcgtcgcccagttggcttt---ggata--cctcg
tgcaggtcga--gcgcg-ccccc------gcggcgcg-----cgtcacgcatnnnnnnnn
nnnnnnnnnnnnnnnnnnnnnnnnnnnnnn
>ca_Hy657
nnnnnnnnnnnnnnnnnnnnnnnnncg-gcgaacgaacacattgt--cccctc----ggc
gggtcgtggcg-cctcgcggcgtcgcggccggccacctcccttcgc-----cgcgcgcg-
-----cgcgcgc------------------------gcggggcgt----cgggt----tt
ccacgatgaatccaccc----ccaag---tgactgagtcccgaattt-gacttcgtgaag
aggastgagctccg--ccccctcgg-----------------cctcggctga--gagggt
cggc-----gctggt---tacc--ttg-----cgagttgaaacac-----tta-------
--acc-aaaacaactctcagcaacggatatcttggctcttgcaacgatgaagaacgcagc
gaagtgcgatacgtagtgtgaattgca-----aaattccgcgaatcatcgagtctttgaa
cgcaagttgcgcccgaggcttgtccaagggcatttccgctagagcgtcaccgcg-ccccc
c---accggccca-ctccccc-----------aatcgggagtc-gggtcgagtgaaagtg
gccgtcccggtggt------cc--ctct--ccttgt-------ctcgcgag-aag----g
-gga-aggaggtcttgagggtcggctgaaatggaaggaatcgggccgccgtgg---cgac
acagtccgcgatcgggtg-at------------ccgagctcctcc----------gggag
cccggaatttttctaagtgt-tggctgcgtcgcccagttggcttt---ggata--cctcg
tgcaggtcga--gcgcg-ccccc------gcggcgcg-----cgtcacgcannnnnnnnn
nnnnnnnnnnnnnnnnnnnnnnnnnnnnnn
>or_HyF53
gcacacacgagttgcagccaacccacg-gcgaacgaacacattgt--cccctc----ggc
gggtcgtggcg-cctcgcggcgtcgcggccggccacctcccttcgc-----cacgcg---
-----cgcgcgc------------------------gcgcggcgt----cgggt----tt
ccacgatgaatcca-cc----ctaag---tgactgagtcccgaattt-gacttcgtgaag
aggagtgagctccg--cccccttgg-----------------cttcggctga--gggggc
cggc-----gctggt---tacc--ttg-----cgagttgaaacac-----tta-------
--acc-aaaacaactctcagcaacggatatcttggctcttgcaacgatgaagaacgcagc
gaaatgcgatacgtagtgtgaattgca-----gaattccgcgaatcatcgagtctttgaa
cgcaagttgcgcccgaggcttgtccaagggcatttccgctagagcgtcaccgcg-ccccc
c---accggccca-ctccccc-----------aatcgggagtc-gggtcgagtgaaggtg
gccgtcccggtggt------cc--tcct--cctcgt-------ctcgcgag-aag----g
-a-----aagggtctaagggtcggctgaaatggaaggaatcgagccgccgtgg---cgac
acagtccgcgatcgggtg-at------------ccgagctcctcc----------gggag
cccggagtttttctaagtgt-tggctgcgtcgcccagttggcttc---ggata--cctcg
tgcaggtcga--gcgcg-ccccc------gcggcgcg-----cgtcacgcannnnnnnnn
nnnnnnnnnnnnnnnnnnnnnnnnnnnnnn
>or_HyF49
nnnnnnnnnnnnnnnnnnnnnnnnnnn-nnnnnnnnnnnnnnnnn--nnnnnn----nnn
nnnnnnnnnnn-nnnnnnggcgtcgcggccggccacctcccttcgc-----cacgcg---
-----cgcgcgc------------------------gcgcggcgt----cgggt----tt
ncacgatgaatnca-cc----ctaag---tgactgagtcccgaattt-gacttcgtgaag
aggagtgagctccg--cccccttgg-----------------cttcggctga--gggggc
cggc-----gctggt---tacc--ttg-----cgagttgaaacac-----tta-------
--acc-aaaacaactctcagcaacggatatcttggctcttgcaacgatgaagaacgcagc
gaaatgcgatacgtagtgtgaattgca-----gaattccgcgaatcatcgagtctttgaa
cgcaagttgcgcccgaggcttgtccaagggcatttccgctagagcgtcaccgcg-ccccc
c---accggccca-ctccccc-----------aatcgggagtc-gggtcgagtgaaggtg
gccgtcccggtggt------cc--tcct--cctcgt-------ctcgcgag-aag----g
-a-----aagggtctaagggtcggctgaaatggaaggaatcgagccgccgtgg---cgac
acagtccgcgatcgggtg-at------------ccgagctcctcc----------gggag
cccggagtttttctaagtgt-tggctgcgtcgcccagttggcttc---ggata--cctcg
tgcaggtcga--gcgcg-ccccc------gcggcgcg-----cgtcacgcatcagacctc
taatcggaaaagactacccgctgagtttaa
>or_HyF2
gcacacacgagttgcagccaacccacg-gcgaacgaacacattgt--cccctc----ggc
gggtcgtggcg-cctcgcggcgtcgcggccggccacctcccttcgc-----cacgcg---
-----cgcgcgc------------------------gcgcggcgt----cgggt----tt
ccacgatgaatcca-cc----ctaag---tgactgagtcccgaattt-gacttcgtgaag
aggagtgagctccg--cccccttgg-----------------cttcggctga--gggggc
cggc-----gctggt---tacc--ttg-----cgagttgaaacac-----tta-------
--acc-aaaacaactctcagcaacggatatcttggctcttgcaacgatgaagaacgcagc
gaaatgcgatacgtagtgtgaattgca-----gaattccgcgaatcatcgagtctttgaa
cgcaagttgcgcccgaggcttgtccaagggcatttccgctagagcgtcaccgcg-ccccc
c---accggccca-ctccccc-----------aatcgggagtc-gggtcgagtgaaggtg
gccgtcccggtggt------cc--tcct--cctcgt-------ctcgcgag-aag----g
-a-----aagggtctaagggtcggctgaaatggaaggaatcgagccgccgtgg---cgac
acagtccgcgatcgggtg-at------------ccgagctcctcc----------gggag
cccggagtttttctaagtgt-tggctgcgtcgcccagttggcttc---ggata--cctcg
tgcaggtcga--gcgcg-ccccc------gcggcgcg-----cgtcacgcatcagacctc
taatcggaaaagactacccgctgagtttaa
>or_HyF1
gcacacacgagttgcagccaacccacg-gcgaacgaacacattgt--cccctc----ggc
gggtcgtggcg-cctcgcggcgtcgcggccggccacctcccttcgc-----cacgcg---
-----cgcgcgc------------------------gcgcggcgt----cgggt----tt
ccacgatgaatcca-cc----ctaag---tgactgagtcccgaattt-gacttcgtgaag
aggagtgagctccg--cccccttgg-----------------cttcggctga--gggggc
cggc-----gctggt---tacc--ttg-----cgagttgaaacac-----tta-------
--acc-aaaacaactctcagcaacggatatcttggctcttgcaacgatgaagaacgcagc
gaaatgcgatacgtagtgtgaattgca-----gaattccgcgaatcatcgagtctttgaa
cgcaagttgcgcccgaggcttgtccaagggcatttccgctagagcgtcaccgcg-ccccc
c---accggccca-ctccccc-----------aatcgggagtc-gggtcgagtgaaggtg
gccgtcccggtggt------cc--tcct--cctcgt-------ctcgcgag-aag----g
-a-----aagggtctaagggtcggctgaaatggaaggaatcgagccgccgtgg---cgac
acagtccgcgatcgggtg-at------------ccgagctcctcc----------gggag
cccggagtttttctaagtgt-tggctgcgtcgcccagttggcttc---ggata--cctcg
tgcaggtcga--gcgcg-ccccc------gcggcgcg-----cgtcacgcatcagacctc
taatcggaaaagactacccgctgagtttaa
>or_HyF62_Shikotan
nnnnnnnnnnGTTGCAGCCAACCCACG-GCGAACGAACACATTGT--CCCCTC----GGC
GGGTCGTGGCG-CCTCGCGGCGTCGCGGCCGGCCACCTCCCTTCGC-----CACG-----
-----CGCGCGC------------------------GCGCGGCGT----CGGGT----TT
CCACGATGAATCCA-CC----CTAAG---TGACTGAGTCCCGAATTTTGACTTCGTGAAG
AGGAGTGAGCTCCG--CCCCCTTGG-----------------CTTCGGCTGA--GGGGGC
CGGC-----GCTGGT---TACC--TTG-----CGAGTTGAAACAC-----TTA-------
--ACC-AAAACAACTCTCAGCAACGGATATCTTGGCTCTTGCAACGATGAAGAACGCAGC
GAAATGCGATACGTAGTGTGAATTGCA-----GAATTCCGCGAATCATCGAGTCTTTGAA
CGCAAGTTGCGCCCGAGGCTTGTCCAAGGGCATTTCCGCTAGAGCGTCACCGCG-CCCCC
C---ACCGGCCCA-CTCCCCC-----------AATCGGGAGTC-GGGTCGAGTGAAGGTG
GCCGTCCCGGTGGT------CC--TCCT--CCTCGT-------CTCGCGAG-AAG----G
-A-----AAGGGTCTAAGGGTCGGCTGAAATGGAAGGAATCGAGCCGCCGTGG---CGAC
ACAGTCCGCGATCGGGTG-AT------------CCGAGCTCCTCC----------GGGAG
CCCGGAGTTTTTCTAAGTGT-TGGCTGCGTCGCCCAGTTGGCTTC---GGATA--CCTCG
TGCAGGTCGA--GCGCG-CCCCC------GCGGCGCG-----CGnnnnnnnnnnnnnnnn
nnnnnnnnnnnnnnnnnnnnnnnnnnnnnn
>or_HyF63_Shikotan
nnnnnnnnnnnnnnnnnnnAACCCACG-GCGAACGAACACATTGT--CCCCTC----GGC
GGGTCGTGGCG-CCTCGCGGCGTCGCGGCCGGCCACCTCCCTTCGC-----CACG-----
-----CGCGCGC------------------------GCGCGGCGT----CGGGT----TT
CCACGATGAATCCA-CC----CTAAG---TGACTGAGTCCCGAATTTTGACTTCGTGAAG
AGGAGTGAGCTCCG--CCCCCTTGG-----------------CTTCGGCTGA--GGGGGC
CGGC-----GCTGGT---TACC--TTG-----CGAGTTGAAACAC-----TTA-------
--ACC-AAAACAACTCTCAGCAACGGATATCTTGGCTCTTGCAACGATGAAGAACGCAGC
GAAATGCGATACGTAGTGTGAATTGCA-----GAATTCCGCGAATCATCGAGTCTTTGAA
CGCAAGTTGCGCCCGAGGCTTGTCCAAGGGCATTTCCGCTAGAGCGTCACCGCG-CCCCC
C---ACCGGCCCA-CTCCCCC-----------AATCGGGAGTC-GGGTCGAGTGAAGGTG
GCCGTCCCGGTGGT------CC--TCCT--CCTCGT-------CTCGCGAG-AAG----G
-A-----AAGGGTCTAAGGGTCGGCTGAAATGGAAGGAATCGAGCCGCCGTGG---CGAC
ACAGTCCGCGATCGGGTG-AT------------CCGAGCTCCTCC----------GGGAG
CCCGGAGTTTTTCTAAGTGT-TGGCTGCGTCGCCCAGTTGGCTTC---GGATA--CCTCG
TGCAGGTCGA--GCGCG-CCCCC------GCGGCGCG-----CGnnnnnnnnnnnnnnnn
nnnnnnnnnnnnnnnnnnnnnnnnnnnnnn
>or_HyF64_Shikotan
nnnnnnnnnnnnnnnnnnCAACCCACG-GCGAACGAACACATTGT--CCCCTC----GGC
GGGTCGTGGCG-CCTCGCGGCGTCGCGGCCGGCCACCTCCCTTCGC-----CACGCG---
-----CGCGCGC------------------------GCGCGGCGT----CGGGT----TT
CCACGATGAATCCA-CC----CTAAG---TGACTGAGYCCCGAATTT-GACTTCGTGAAG
AGGAGTGAGCTCCG--CCCCCTTGG-----------------CTTYGGCTGA--GGGGGC
CGGC-----GCTGGT---TACC--TTG-----CGAGTTGAAACAC-----TTA-------
--ACC-AAAACAACTCTCAGCAACGGATATCTTGGCTCTTGCAACGATGAAGAACGCAGC
GAAATGCGATACGTAGTGTGAATTGCA-----GAATTCCGCGAATCATCGAGTCTTTGAA
CGCAAGTTGCGCCCGAGGCTTGTCCAAGGGCATTTCCGCTAGAGCGTCACCGCG-CCCCC
C---ACCGGCCCA-CTCCCCC-----------AATCGGGAGTC-GGGTCGAGTGAAAGTG
GCCGTCCCGGTGGT------CC--TCCT--CCTCGT-------CTCGCGAG-AAG----G
-A-----AAGGGTCTAAGGGTCGGCTGAAATGGAAGGAATCGAGCCGCCGTGG---CGAC
ACAGTCCGCGATCGGGTG-AT------------CCGAGCTCCTCC----------GGGAG
CCCGGAGTTTTTCTAAGTGT-TGGCTGCGTCGCCCAGTTGGCTTC---GGATA--CCTCG
TGCAGGTCGA--GCGCG-CCCCC------GCGGCGCG-----CGnnnnnnnnnnnnnnnn
nnnnnnnnnnnnnnnnnnnnnnnnnnnnnn
>or_HyF65_Shikotan
nnnnnnnnnnnnnnnnnCCAACCCACG-GCGAACGAACACATTGT--CCCCTC----GGC
GGGTCGTGGCG-CCTCGCGGCGTCGCGGCCGGCCACCTCCCTTCGC-----CACGCG---
-----CGCGCGC------------------------GCGCGGCGT----CGGGT----TT
CCACGATGAATCCA-CC----CTAAG---TGACTGAGCCCCGAATTT-GACTTCGTGAAG
AGGAGTGAGCTCCG--CCCCCTTGG-----------------CTTYGGCTGA--GGGGGC
CGGC-----GCTGGT---TACC--TTG-----CGAGTTGAAACAC-----TTA-------
--ACC-AAAACAACTCTCAGCAACGGATATCTTGGCTCTTGCAACGATGAAGAACGCAGC
GAAATGCGATACGTAGTGTGAATTGCA-----GAATTCCGCGAATCATCGAGTCTTTGAA
CGCAAGTTGCGCCCGAGGCTTGTCCAAGGGCATTTCCGCTAGAGCGTCACCGCG-CCCCC
C---ACCGGCCCA-CTCCCCC-----------AATCGGGAGTC-GGGTCGAGTGAAAGTG
GCCGTCCCGGTGGT------CC--TCCT--CCTCGT-------CTCGCGAG-AAG----G
-A-----AAGGGTCTAAGGGTCGGCTGAAATGGAAGGAATCGAGCCGCCGTGG---CGAC
ACAGTCCGCGATCGGGTG-AT------------CCGAGCTCCTCC----------GGGAG
CCCGGAGTTTTTCTAAGTGT-TGGCTGCGTCGCCCAGTTGGCTTC---GGATA--CCTCG
TGCAGGTCGA--GCGCG-CCCCC------GCGGCGCG-----CGnnnnnnnnnnnnnnnn
nnnnnnnnnnnnnnnnnnnnnnnnnnnnnn
>n_HyF17
gcacacacaagttgcagccaacccacg-gcgaacgaacacattgt--cccctc----ggc
gggtcgtggcg-cctcgcggcgtcgcggccggccacctcccttcg------cc-------
------------------------------------tcgcggcgt----tgggt----tt
ccacgatgaatcca-cc----ccaag---tgactgagtcccgaattt-gacttcgtgaag
aggagtgagctccg--tcccctcgg-----------------cttcggccga--aggggc
cggc-----gctggt---tacc--ttg-----cgagttgaaacac-----tta-------
--acc-aaaacaactctcagcaacggatatcttggctcttgcaacgatgaagaacgcagc
gaaatgcgatacgtagtgtgaattgca-----gaattccgcgaatcatcgagtctttgaa
cgcaagttgcgcccgaggcttgtccaagggcatttccgctagagcgtcaccgcg-ccccc
c---accggccca-ctccccc-----------aatcgggagtc-gggtcgagtgaaggtg
gccgtcccggtggt------cc--tcct-----tgt-------ctcgcgag-aag----g
-g-----aagggtctaagggtcggctgaaatggaaggaatcgggccgccgtgg---cgac
acagtccgcgatcgggtg-at------------ccgagctcctcc----------gggag
cccggagtttttctaagtgt-tggctgcgtcgcccagtcggtttcccaggtta--cctcg
tgcaggtcgagcgcgcg-ccccc------gcggcgcgcgtcacgtcacgcatcagacctc
taatcggaaaagactacccgctgagtttaa
>n_HyF27
gcacacacaagttgcagccaacccacg-gcgaacgaacacattgt--cccctc----ggc
gggtcgtggcg-cctcgcggcgttgcggccggccacctcccttcg------cc-------
------------------------------------tcgcggcgt----tgggt----tt
ccacgatgaatcca-cc----ccaag---tgactgagtcccgaattt-gacttcgtgaag
aggagtgagctccg--tcccctcgg-----------------cttcggccga--aggggc
cggc-----gctggt---tacc--ttg-----cgagttgaaacac-----tta-------
--acc-aaaacaactctcagcaacggatatcttggctcttgcaacgatgaagaacgcagc
gaaatgcgatacgtagtgtgaattgca-----gaattccgcgaatcatcgagtctttgaa
cgcaagttgcgcccgaggcttgtccaagggcatttccgctagagcgtcaccgcg-ccccc
c---accggccca-ctccccc-----------aatcgggagtc-gggtcgagtgaaggtg
gccgtcccggtggt------cc--tcct-----tgt-------ctcgcgag-aag----g
-a-----aggggtctaagggtcggctgaaatggaaggaatcgggccgccgtgg---cgac
acagtccgcgatcgggtg-at------------ccgagctcctcc----------gggag
cccggagtttttctaagtgt-tggctgcgtcgcccagtcggtttcccaggtta--cctcg
tgcaggtcgagcgcgcg-ccccc------gcggcgcgcgtcacgtcacgcatcagacctc
taatcggaaaagactacccgctgannnnnn
>n_HyF43
gcacacacaagttgcagccaacccacg-gcgaacgaacacattgt--cccctc----ggc
gggtcgtggcg-cctcgcggcgttgcggccggccacctcccttcg------cc-------
------------------------------------tcgcggcgt----tgggt----tt
ccacgatgaatcca-cc----ccaag---tgactgagtcccgaattt-gacttcgtgaag
aggagtgagctccg--tcccctcgg-----------------cttcggccga--cggggc
cggc-----gctggt---tacc--ttg-----cgagttgaaacac-----tta-------
--acc-aaaacaactctcagcaacggatatcttggctcttgcaacgatgaagaacgcagc
gaaatgcgatacgtagtgtgaattgca-----gaattccgcgaatcatcgagtctttgaa
cgcaagttgcgcccgaggcttgtccaagggcatttccgctagagcgtcaccgcg-ccccc
c---accggccca-ctccccc-----------aatcgggagtc-gggtcgagtgaaggtg
gccgtcccggtggt------cc--tcct-----tgt-------ctcgcgag-aag----g
-a-----aggggtctaagggtcggctgaaatggaaggaatcgggccgccgtgg---cgac
acagtccgcgatcgggtg-at------------ccgagctcctcc----------gggag
cccggagtttttctaagtgt-tggctgcgtcgcccagtcggtttcccaggtta--cctcg
tgcaggtcgagcgcgcg-ccccc------gcggcgcgcgtcacgtcacgcatcagannnn
nnnnnnnnnnnnnnnnnnnnnnnnnnnnnn
>n_HyF58
gcacacacaagttgcagccaacccacg-gcgaaagaacacattgt--cccctc----ggc
gggtcgtggcg-cctcgcggcgttgcggccggccacctcccttcg------cc-------
------------------------------------tcgcggcgt----tgggt----tt
ccacgatgaatcca-cc----ccaag---tgactgagtcccgaattt-gacttcgtgaag
aggagtgagctccg--tcccctcgg-----------------cttcggccga--cggggc
cggc-----gctggt---tacc--ttg-----cgagttgaaacac-----tta-------
--acc-aaaacaactctcagcaacggatatcttggctcttgcaacgatgaagaacgcagc
gaaatgcgatacgtagtgtgaattgca-----gaattccgcgaatcatcgagtctttgaa
cgcaagttgcgcccgaggcttgtccaagggcatttccgctagagcgtcaccgcg-ccccc
c---accggccca-ctccccc-----------aatcgggagtc-gggtcgagtgaaggtg
gccgtcccggtggt------cc--tcct-----tgt-------ctcgcgag-aag----g
-a-----aggggtctaagggtcggctgaaatggaaggaatcgggccgccgtgg---cgac
acagtccgcgatcgggtg-at------------ccgagctcctcc----------gggag
cccggagtttttctaagtgt-tggctgcgtcgcccagtcggtttcccaggtta--cctcg
tgcaggtcgagcgcgcg-ccccc------gcggcgcgcatcacgtcacgcatcagacctc
taatcggaaaagnnnnnnnnnnnnnnnnnn
>eu_H
gcacacacaagttgcagccaacccacg-gcgaacgaacacattgt--cccctc----ggc
gggtcgtggcg-cctcgcggcgtcgcggccggccacctcccttcgc-----cacgcgcg-
-----cacgcgc------------------------gcgcggcgt----cgggt----tt
ccacgatgaatcca-cc----ccaag---tgactgagtcccgaattt-gacttcgtgaag
aggagtgagctccgtcccccctcga-----------------cttcggctgagggggggc
cggc-----gctggt---tacc--tcg-----cgagttgaaacac-----tta-------
--acc-aaaacaactctcagcaacggatatcttggctcttgcaacgatgaagaacgcagc
gaaatgcgatacgtagtgtgaattgca-----gaattccgcgaatcatcgagtctttgaa
cgcaagttgcgcccgaggcttgtccaagggcatttccgctagagcgtcaccgcgcccccc
c---accgtcccc-ctccccc-----------aatcgggagtc-gggtcgagtgaaagtg
gccgtcccggtgat------cc--tccttgtcttgt-------cttgcgag-aag----g
-ag----aagggtctaagggtcggctgaaatggaaggaatcgggccgccgtgg---cgac
acagtccgcgatcgggtg-at------------ccgggctcctcc----------gggag
cccggaatttttctaagtgt-tggctgcgtcgcccagtcggtttcccaggtta--cctcg
tgcaggtcga--gcgtgcccccc------gcggcgcg-----cgtcacnnnnnnnnnnnn
nnnnnnnnnnnnnnnnnnnnnnnnnnnnnn
>eu_HyF15
gcacacacaagttgcagccaacccacg-gcgaacgaacacattgt--cccctc----ggc
gggtcgtggcg-cctcgcggcgtcgcggccggccacctcccttcgc-----cacgcgcg-
-----cacgcgc------------------------gcgcggcgt----cgggt----tt
ccacgatgaatcca-cc----ccaag---tgactgagtcccgaattt-gacttcgtgaag
aggagtgagctccgtcccccctcga-----------------cttcggctgagggggggc
cggc-----gctggt---tacc--tcg-----cgagttgaaacac-----tta-------
--acc-aaaacaactctcagcaacggatatcttggctcttgcaacgatgaagaacgcagc
gaaatgcgatacgtagtgtgaattgca-----gaattccgcgaatcatcgagtctttgaa
cgcaagttgcgcccgaggcttgtccaagggcatttccgctagagcgtcaccgcgcccccc
c---accgtcccc-ctccccc-----------aatcgggagtc-gggtcgagtgaaagtg
gccgtcccggtgat------cc--tccttgtcttgt-------cttgcgag-aag----g
-ag----aagggtctaagggtcggctgaaatggaaggaatcgggccgccgtgg---cgac
acagtccgcgatcgggtg-at------------ccgggctcctcc----------gggag
cccggaatttttctaagtgt-tggctgcgtcgcccagtcggtttcccaggtta--cctcg
tgcaggtcga--gcgtg-ccccc------gcggcgcg-----cgtcacgcatcagacctc
taatcggaaaagactacccgctgagtttaa
>eu_HyF16
gcacacacaagttgcagccaacccacg-gcgaacgaacacattgt--cccctc----ggc
gggtcgtggcg-cctcgcggcgtcgcggccggccacctcccttcgc-----cacgcgcg-
-----cacgcgc------------------------gcgcggcgt----cgggt----tt
ccacgatgaatcca-cc----ccaag---tgactgagtcccgaattt-gacttcgtgaag
aggagtgagctccgtcccccctcga-----------------cttcggctgagggggggc
cggc-----gctggt---tacc--tcg-----cgagttgaaacac-----tta-------
--acc-aaaacaactctcagcaacggatatcttggctcttgcaacgatgaagaacgcagc
gaaatgcgatacgtagtgtgaattgca-----gaattccgcgaatcatcgagtctttgaa
cgcaagttgcgcccgaggcttgtccaagggcatttccgctagagcgtcaccgcgcccccc
c---accgtcccc-ctccccc-----------aatcgggagtc-gggtcgagtgaaagtg
gccgtcccggtgat------cc--tccttgtcttgt-------cttgcgag-aag----g
-ag----aagggtctaagggtcggctgaaatggaaggaatcgggccgccgtgg---cgac
acagtccgcgatcgggtg-at------------ccgggctcctcc----------gggag
cccggaatttttctaagtgt-tggctgcgtcgcccagtcggtttcccaggtta--cctcg
tgcaggtcga--gcgtgcccccc------gcggcgcg-----cgtcacnnnnnnnnnnnn
nnnnnnnnnnnnnnnnnnnnnnnnnnnnnn
>eu_HyF31
gcacacacaagttgcagccaacccacg-gcgaacgaacacattgt--cccctc----ggc
gggtcgtggcg-cctcgcggcgtcgcggccggccacctcccttcgc-----cacgcgcg-
-----cacgcgc------------------------gcgcggcgt----cgggt----tt
ccacgatgaatcca-cc----ccaag---tgactgagtcccgaattt-gacttcgtgaag
aggagtgagctccgtcccccctcga-----------------cttcggctgagggggggc
cggc-----gctggt---tacc--tcg-----cgagttgaaacac-----tta-------
--acc-aaaacaactctcagcaacggatatcttggctcttgcaacgatgaagaacgcagc
gaaatgcgatacgtagtgtgaattgca-----gaattccgcgaatcatcgagtctttgaa
cgcaagttgcgcccgaggcttgtccaagggcatttccgctagagcgtcaccgcgcccccc
c---accgtcccc-ctccccc-----------aatcgggagtc-gggtcgagtgaaagtg
gccgtcccggtgat------cc--tccttgtcttgt-------cttgcgag-aag----g
-ag----aagggtctaagggtcggctgaaatggaaggaatcgggccgccgtgg---cgac
acagtccgcgatcgggtg-at------------ccgggctcctcc----------gggag
cccggaatttttctaagtgt-tggctgcgtcgcccagtcggtttcccaggttn--nnnnn
nnnnnnnnnn--nnnnnnnnnnn------nnnnnnnn-----nnnnnnnnnnnnnnnnnn
nnnnnnnnnnnnnnnnnnnnnnnnnnnnnn
>ap_Hh2273I
gcacacacaagttgcagccaacccacg-gcgaacgaacacattgt--cccctc----ggc
gggtcgtggcg-cctcgcggcgtcgcggccggccacctcccttcgc-----cacgcgcg-
-----cacgcgc------------------------gcgcggcgg----cgggt----tt
ccacgatgaatcca-cc----ccaag---tgactgagtcccgaattt-gacttcgtgaag
aggagtgagctccgccccccctcga-----------------cttcggctga--gggggc
cggc-----gctggt---tacc--tcg-----cgagttgaaacaa-----tta-------
--acc-aaaacaactctcagcaacggatatcttggctcttnnnnnnnnnnnnnnnnnnnn
nnnnngcgatacgtagtgtgaattgca-----gaattccgcgaatcatcgagtctttgaa
cgcaagttgcgcccgaggcttgtccaagggcatttccgctagagcgtcaccgcg-ccccc
c---accggcccc-ctccccc-----------aatcgggagtc-gggtcgagtgaaagtg
gccgtcccggtggt------cc--tccttgtcttgt-------cttgcgag-aag----g
-ag----aagggtctaagggtcggctgaaatggaaggaatcgggccgccgtgg---cgac
acagtccgcgatcgggtg-at------------ccgggctcctcc----------gggag
cccggaatttttctaagtgt-tggctgcgtcgcccagtcggtttcccaggtta--cctcg
tgcaggtcga--gcgcg-ccccc------gcggcgcg-----cgtcacgcatcagacctc
taatcggaaaagactacccgctgagtttaa
>ap_HyF39
gcacacacaagttgcagccaacccacg-gcgaacgaacacattgt--cccctc----ggc
gggtcgtggcg-cctcgcggcgtcgcggccggccacctcccttcgc-----cacgcgcg-
-----cacgcgc------------------------gcgcggcgg----cgggt----tt
ccacgatgaatcca-cc----ccaag---tgactgagtcccgaattt-gacttcgtgaag
aggagtgagctccgccccccctcga-----------------cttcggctga--gggggc
cggc-----gctggt---tacc--tcg-----cgagttgaaacaa-----tta-------
--acc-aaaacaactctcagcaacggatatcttggctcttgcaacgatgaagaacgcagc
gaaatgcgatacgtagtgtgaattgca-----gaattccgcgaatcatcgagtctttgaa
cgcaagttgcgcccgaggcttgtccaagggcatttccgctagagcgtcaccgcg-ccccc
c---accggcccc-ctccccc-----------aatcgggagtc-gggtcgagtgaaagtg
gccgtcccggtggt------cc--tccttgtcttgt-------cttgcgag-aag----g
-ag----aagggtctaagggtcggctgaaatggaaggaatcgggccgccgtgg---cgac
acagtccgcgatcgggtg-at------------ccgggctcctcc----------gggag
cccggaatttttctaagtgt-tggctgcgtcgcccagtcggtttcccaggtta--cctcg
tgcaggtcga--gcgcg-ccccc------gcgtcgcg-----nnnnnnnnnnnnnnnnnn
nnnnnnnnnnnnnnnnnnnnnnnnnnnnnn
>ap_HyF38
gcacacacaagttgcagccaacccacg-gcgaacgaacacattgt--cccctc----ggc
gggtcgtggcg-cctcgcggcgtcgcggccggccacctcccttcgc-----cacgcgcg-
-----cacgcgc------------------------gcgcggcgg----cgggt----tt
ccacgatgaatcca-cc----ccaag---tgactgagtcccgaattt-gacttcgtgaag
aggagtgagctccgccccccctcga-----------------cttcggctga--gggggc
cggc-----gctggt---tacc--tcg-----cgagttgaaacaa-----tta-------
--acc-aaaacaactctcagcaacggatatcttggctcttgcaacgatgaagaacgcagc
gaaatgcgatacgtagtgtgaattgca-----gaattccgcgaatcatcgagtctttgaa
cgcaagttgcgcccgaggcttgtccaagggcatttccgctagagcgtcaccgcg-ccccc
c---accggcccc-ctccccc-----------aatcgggagtc-gggtcgagtgaaagtg
gccgtcccggtggt------cc--tccttgtcttgt-------cttgcgag-aag----g
-ag----aagggtctaagggtcggctgaaatggaaggaatcgggccgccgtgg---cgac
acagtccgcgatcgggtg-at------------ccgggctcctcc----------gggag
cccggaatttttctaagtgt-tggctgcgtcgcccagtcggtttcccaggtta--cctcg
tgcaggtcga--gcgcg-ccccc------gcgtcgcg-----cgtcacgcatcatacctc
taatcngaaaagactacccgctgnnnnnnn
>fe_Hy1038
gcacacacgagttgcagccaacccacg-gcgaacgaacacattgt--cccctc----ggc
gggtcgtggcg-cctcgcggcgtcgcggccggccacctcccttcgc-----ctcgcgcg-
-----cgcgcgc------------------------tcgcggcgt----cgggt----tt
ccacgatgaatcca-cc----ccaag---tgactgagtcccgaattt-gacttcgtgaag
aggagcgagctccg--ctcccttgg-----------------cttgggctga--ggggac
cggc-----gctggttactacc--tca-----cgagttggaacat-----tta-------
--acc-aaaacaactctcagcaacggatatcttggctcttgcaacgatgaagaacgcagc
gaaatgcgatacgtagtgtgaattgca-----gaattccgcgaatcatcgagtctttgaa
cgcaagttgcgcccgaggcttgtccaagggcatttccgctagagcgtcaccgcg-ccccc
c---accgaccca-ctccccc-----------aatcgggagtc-gggtcgagtgaaagtg
gccgtcccggtggt------cccttccttgtctcgt-------ctcgcgag-aag----g
-a-----agggctttaagggtcggctgaaatggaaggaatcgggccgccgtgg---cgac
acagtccgcgatcgggtg-at------------ccgagctcctcc----------gggag
cccggaatttttctaagtgt-tggctgcgtcgcccagttggcttt---ggatt--cctcg
tgcaggtcga--gcgcgcccccc------gcggcgcg-----cgtcacgcatcagacctc
taatcggaaaagactacccgctgagtttaa
>fe_Hy655
ncacacacgagttgcagccaacccacg-gcgaacgaacacattgt--cccctc----ggc
gggtcgtggcg-cctcgcggcgtcgcggccggccacctcccttcgc-----ctcgcgcg-
-----cgcgcgc------------------------tcgcggcgt----cgggt----tt
ccacgatgaatcca-cc----ccaag---tgactgagtcccgaattt-gacttcgtgaag
aggagcgagctccg--ctcccttgg-----------------cttgggctga--ggggac
cggc-----gctggttactacc--tca-----cgagttggaacatnnnnnnnn-------
--nnn-nnnnnnnctctcannaacggatatcttggntcttgganngangaagancncagn
ganatgcgnnangtagtnngaattgca-----gaattccgcgaatcatcgagtctttgaa
cgcaagttgcgcccgaggcttgtccaagggcatttccgctagagcgtcaccgcg-ccccc
c---accgaccca-ctccccc-----------aatcgggagtc-gggtcgagtgaaagtg
gccgtcccggtggt------cccttccttgtctcgt-------ctcgcgag-aag----g
-a-----agggctttaagggtcggctgaaatggaaggaatcgggccgccgtgg---cgac
acagtccgcgatcgggtg-at------------ccgagctcctcc----------gggag
cccggaatttttctaagtgt-tggctgcgtcgcccagttggcttt---ggatt--cctcg
tgcaggtcga--gcgcgcccccc------gcggcgcg-----cgtcacgcannnnnnnnn
nnnnnnnnnnnnnnnnnnnnnnnnnnnnnn
>fa_Hy17
ncacacacaagttgcagccaacccacg-gcgaacgaacacattgt--cccctc----ggc
gggtcgtggcg-cctcgcggcgtcgcggccggccacctcccttcgc-----ca-------
-------cgcgc------------------------gcgcggcgt----cgggt----tt
ccacgatgaatcca-cc----ccaag---tgactgagtcccgaattc-gactt-------
------------------------------------------------------------
--------------------------------cgagttgaaacac-----tta-------
--acc-aaaacaactctcagcaacggatatcttggctcttgcaacgatgaagaacgcagc
gaaatgcgatacgtagtgtgaattgcagaattgaattccgcgaatcatcgagtctttgaa
cgcaagttgcgcccgaggcttgtccaagggcatttccgctagagcgtcaccgcg-ccccc
c---accgacccacctccccc-----------aagcgggagtc-gggtcgagtgcaagtg
gccgtcccggtggg------cc--tcct-----tgt-------cttgcgag-aag----g
-a-----cgggccttaagggtcggctgaaatggaaggaatcgggccgccgtgg---cgac
acagtccgcgatcgggtg-at------------ccgagctcctcc----------gggag
cccggaatttttctaagtgt-tggctgcgtcgcccagttggcttn---ggatg--cctcg
tgcaggtcgc--gcgcg-ccccc------gcggcgcg-----cgtcnnnnnnnnnnnnnn
nnnnnnnnnnnnnnnnnnnnnnnnnnnnnn
>fa_Hy990
ncacacacaagttgcagccaacccacg-gcgaacgaacacattgt--cccctc----ggc
gggtcgtggcg-cctcgcggcgtcgcggccggccacctcccttcgc-----ca-------
-------cgcgc------------------------gcgcggcgt----cgggt----tt
ccacgatgaatcca-cc----ccaag---tgactgagtcccgaattc-gactt-------
------------------------------------------------------------
--------------------------------cgagttgaaacac-----tta-------
--acc-aaaacaactctcagcaacggatatcttggctcttgcaacgatgaagaacgcagc
gaaatgcgatacgtagtgtgaattgca-----gaattccgcgaatcatcgagtctttgaa
cgcaagttgcgcccgaggcttgtccaagggcatttccgctagagcgtcaccgcg-ccccc
c---accgacccacctccccc-----------aagcgggagtc-gggtcgagtgcaagtg
gccgtcccggtggg------cc--tcct-----tgt-------cttgcgag-aag----g
-a-----cgggccttaagggtcggctgaaatggaaggaatcgggccgccgtgg---cgac
acagtccgcgatcgggtg-at------------ccgagctcctcc----------gggag
cccggaatttttctaagtgt-tggctgcgtcgcccagttggcttc---ggatg--cctcg
tgcaggtcgc--gcgcg-ccccc------gcggcgcg-----cgtcacgcannnnnnnnn
nnnnnnnnnnnnnnnnnnnnnnnnnnnnnn
>Pseudohygrohypnum_fauriei_voucher_CBF_Ignatov_08_226
gcacacacaagttgcagccaacccacg-gcgaacgaacacattgt--cccctc----ggc
gggtcgtggcg-cctcgcggcgtcgcggccggccacctcccttcgc-----ca-------
-------cgcgc------------------------gcgcggcgt----cgggt----tt
ccacgatgaatcca-cc----ccaag---tgactgagtcccgaattc-gactt-------
------------------------------------------------------------
--------------------------------cgagttgaaacac-----tta-------
--acc-aaaacaactctcagcaacggatatcttggctcttgcaacgatgaagaacgcagc
gaaatgcgatacgtagtgtgaattgca-----gaattccgcgaatcatcgagtctttgaa
cgcaagttgcgcccgaggcttgtccaagggcatttccgctagagcgtcaccgcg-ccccc
c---accgacccacctccccc-----------aagcgggagtc-gggtcgagtgcaagtg
gccgtcccggtggg------cc--tcct-----tgt-------cttgcgag-aag----g
-a-----cgggccttaagggtcggctgaaatggaaggaatcgggccgccgtgg---cgac
acagtccgcgatcgggtg-at------------ccgagctcctcc----------gggag
cccggaatttttctaagtgt-tggctgcgtcgcccagttggcttt---ggatg--cctcg
tgcaggtcgc--gcgcg-ccccc------gcggcgcg-----cgtcacgcatcagacctc
taatcggaaaagactacccgctgagtttaa
>de_06_1307
gcacacacaagttgcagccaacccacg-gcgaacgaacacattgt--cccctc----ggc
gggtcgtggcg-cctcgcggcgtcgcggccggccacctcccttcgt-----ca-------
-------cgcgc------------------------gcgtggcgt----cgggt----tt
ccacgatgaatcca-cc----ccaag---tgactgagtcccgaattc-gactt-------
------------------------------------------------------------
--------------------------------cgagttgaaacac-----tta-------
--acc-aaaacaactctcagcaacggatatcttggctcttgcaacgatgaagaacgcagc
gaaatgcgatacgtagtgtgaattgca-----gaattccgcgaatcatcgagtctttgaa
cgcaagttgcgcccgaggcttgtccaagggcatttccgctagagcgtcaccgcg-ccccc
c---accgacccaactccccc-----------aagcgggagtc-gggtcgagtgcaagtg
gccgtcccggtggg------cc--tcct-----tgt-------cttgcgag-aag----g
-a------agggcctaagggtcggctgaaatggaaggaatcgggccgccgtgg---cgac
acagtccgcgatcgggtg-at------------ccgagctcctcc----------gggag
cccggaatttttctaagtgt-tggctgcgtcgcccagttggcttt---ggata--cctcg
tgcaggtcgc--gcgcg-ccccc------gcggcgcg-----cgtcacgcatcagacctc
taatcggaaaagactacccgctgagtttaa
>de_Hy858
nnnnnnnnnngttgcagccaacccacg-gcgaacgaacacattgt--cccctc----ggc
gggtcgtggcg-cctcgcggcgtcgcggccggccacctcccttcgt-----ca-------
-------cgcgc------------------------gcgtggcgt----cgggt----tt
ccacgatgaatcca-cc----ccaag---tgactgagtcccgaattc-gactt-------
------------------------------------------------------------
--------------------------------cgagttgaaacac-----tta-------
--acc-aaaacaactctcagcaacggatatcttggctcttgcaacgatgaagaacgcagc
gaaatgcgatacgtagtgtgaattgca-----gaattccgcgaatcatcgagtctttgaa
cgcaagttgcgcccgaggcttgtccaagggcatttccgctagagcgtcaccgcg-ccccc
c---accgacccaactccccc-----------aagcgggagtc-gggtcgagtgcaagtg
gccgtcccggtggg------cc--tcct-----tgt-------cttgcgag-aag----g
-a------agggcctaagggtcggctgaaatggaaggaatcgggccgccgtgg---cgac
acagtccgcgatcgggtg-at------------ccgagctcctcc----------gggag
cccggaatttttctaagtgt-tggctgcgtcgcccagttggcttt---ggata--cctcg
tgcaggtcgc--gcgcg-ccccc------gcggcgcg-----cgtcacgcatcagacctc
taatcggaaaagactacccnnnnnnnnnnn
>pu_HyF52
nnnnnnnnnnnnnnnngccaacccacg-gcgaacgaacacattgt--cccctc----ggc
gggtcgtggcg-cctcgcggcgtcgcggccggccacctcccttcgc-----cc-------
------------------------------------tcgcggcgt----cgggt----tt
ccacgatgaatcca-cc----ccaag---tgactgagtcccgaattc-gacttcgtgaag
aggagtgagctccg--tcccctcgg-----------------cttcggccga--cggggc
cggc-----gctggt---tacc-tttg-----cgagttgaaacac-----tta-------
--acc-aaaacaactctcagcaacggatatcttggctcttgcaacgatgaagaacgcagc
gaaatgcgatacgtagtgtgaattgca-----gaattccgcgaatcatcgagtctttgaa
cgcaagttgcgcccgaggcttgtccaagggcatttccgctagagcgtcaccgcg-ccccc
c---accggccca-ctccccc-----------aatcgggagtc-gggtcgagtgaaggtg
gccgtcccggtggt------cc--tcct-----tgt-------ctcgcgag-aag---gg
-a-----agggtcctaagggtcggctgaaatggaaggaatcgggccgccgtgg---cgac
acagtccgcgatcgggtg-at------------ccgagctcctcc----------gggag
cccggagtttttctaagtgt-tggctgcgtcgcccagtcggtttcccaggtta--cctcg
tgcaggtcgagcgcgcg-ccccc------gcggcgcgcgtcacgtcacgcatcagacctc
taatcggaaaagactacccgctgagtttaa
>pu_HyF6
gcacacacaagttgcagccaacccacg-gcgaacgaacacattgt--cccctc----ggc
gggtcgtggcg-cctcgcggcgtcgcggccggccacctcccttcgc-----cc-------
------------------------------------tcgcggcgt----cgggt----tt
ccacgatgaatcca-cc----ccaag---tgactgagtcccgaattc-gacttcgtgaag
aggagtgagctccg--tcccctcgg-----------------cttcggccga--cggggc
cggc-----gctggt---tacc-tttg-----cgagttgaaacac-----tta-------
--acc-aaaacaactctcagcaacggatatcttggctcttgcaacgatgaagaacgcagc
gaaatgcgatacgtagtgtgaattgca-----gaattccgcgaatcatcgagtctttgaa
cgcaagttgcgcccgaggcttgtccaagggcatttccgctagagcgtcaccgcg-ccccc
c---accggccca-ctccccc-----------aatcgggagtc-gggtcgagtgaaggtg
gccgtcccggtggt------cc--tcct-----tgt-------ctcgcgag-aag---gg
-a-----agggtcctaagggtcggctgaaatggaaggaatcgggccgccgtgg---cgac
acagtccgcgatcgggtg-at------------ccgagctcctcc----------gggag
cccggagtttttctaagtgt-tggctgcgtcgcccagtcggtttcccaggtta--cctcg
tgcaggtcgagcgcgcg-ccccc------gcggcgcgcgtcacgtcacgcatcagacctc
taatcggaaaagactacccgctgagtttaa
>pu_HyF20
gcacacacaagttgcagccaacccacg-gcgaacgaacacattgt--cccctc----ggc
gggtcgtggcg-cctcgcggcgtcgcggccggccacctcccttcgc-----cc-------
------------------------------------tcgcggcgt----cgggt----tt
ccacgatgaatcca-cc----ccaag---tgactgagtcccgaattc-gacttcgtgaag
aggagtgagctccg--tcccctcgg-----------------cttcggccga--cggggc
cggc-----gctggt---tacc-tttg-----cgagttgaaacac-----tta-------
--acc-aaaacaactctcagcaacggatatcttggctcttgcaacgatgaagaacgcagc
gaaatgcgatacgtagtgtgaattgca-----gaattccgcgaatcatcgagtctttgaa
cgcaagttgcgcccgaggcttgtccaagggcatttccgctagagcgtcaccgcg-ccccc
c---accggccca-ctccccc-----------aatcgggagtc-gggtcgagtgaaggtg
gccgtcccggtggt------cc--tcct-----tgt-------ctcgcgag-aag---gg
-a-----agggtcctaagggtcggctgaaatggaaggaatcgggccgccgtgg---cgac
acagtccgcgatcgggtg-at------------ccgagctcctcc----------gggag
cccggagtttttctaagtgt-tggctgcgtcgcccagtcggtttcccaggtta--cctcg
tgcaggtcgagcgcgcg-ccccc------gcggcgcgcgtcacgtcacgcatcagacctc
taatcggaaaagactacccgctgagtttaa
>pu_HyF61
gcacacacaagttgcagccaacccacg-gcgaacgaacacattgt--cccctc----ggc
gggtcgtggcg-cctcgcggcgtcgcggccggccacctcccttcgc-----cc-------
------------------------------------tcgcggcgt----cgggt----tt
ccacgatgaatcca-cc----ccaag---tgactgagtcccgaattc-gacttcgtgaag
aggagtgagctccg--tcccctcgg-----------------cttcggccga--cggggc
cggc-----gctggt---tacc-tttg-----cgagttgaaacac-----tta-------
--acc-aaaacaactctcagcaacggatatcttggctcttgcaacgatgaagaacgcagc
gaaatgcgatacgtagtgtgaattgca-----gaattccgcgaatcatcgagtctttgaa
cgcaagttgcgcccgaggcttgtccaagggcatttccgctagagcgtcaccgcg-ccccc
c---accggccca-ctccccc-----------aatcgggagtc-gggtcgagtgaaggtg
gccgtcccggtggt------cc--tcct-----tgt-------ctcgcgag--ag---gg
-a-----agggtcctaagggtcggctgaaatggaaggaatcgggccgccgtgg---cgac
acagtccgcgatcgggtg-at------------ccgagctcctcc----------gggag
cccggagtttttctaagtgt-tggctgcgtcgcccagtcggtttcccaggtta--cctcg
tgcaggtcgagcgcgcg-ccccc------gcggcgcgcgtcacgtcacgcatcagacctc
taatcggaaaagactacccgctgagtttaa
>pu_si_Hh1585
gcacacacaagttgcagccaacccacg-gcgaacgaacacattgt--cccctc----ggc
gggtcgtggcg-cctcgcggcgtcgcggccggccacctcccttcgc-----cc-------
------------------------------------tcgcggcgt----cgggt----tt
ccacgatgaatcca-cc----ccaag---tgactgagtcccgaattc-gacttcgtgaag
aggagtgagctccg--tcccctcgg-----------------cttcggccga--cggggc
cggc-----gctggt---tacc-tttg-----cgagttgaaacac-----tta-------
--acc-aaaacaactctcagcaacggatatcttggctcttgcaacgatgaagaacgcagc
gaaatgcgatacgtagtgtgaattgca-----gaattccgcgaatcatcgagtctttgaa
cgcaagttgcgcccgaggcttgtccaagggcatttccgctagagcgtcaccgcg-ccccc
c---accggccca-ctccccc-----------aatcgggagtc-gggtcgagtgaaggtg
gccgtcccggtggt------cc--tcct-----tgt-------ctcgcgag--ag---gg
-a-----agggtcctaagggtcggctgaaatggaaggaatcgggccgccgtgg---cgac
acagtccgcgatcgggtg-at------------ccgagctcctcc----------gggag
cccggagtttttctaagtgt-tggctgcgtcgcccagtcggtttcccaggtta--cctcg
tgcaggtcgagcgcgcg-ccccc------gcggcgcgcgtcacgtcacgcatcagacctc
taatcggaaaagactacccgctgagtttaa
>pu_HyF28
gcacacacaagttgcagccaacccacg-gcgaacgaacacattgt--cccctc----ggc
gggtcgtggcg-cctcgcggcgtcgcggccggccacctcccttcgc-----cc-------
------------------------------------tcgcggcgt----cgggt----tt
ccacgatgaatcca-cc----ccaag---tgactgagtcccgaattc-gacttcgtgaag
aggagtgagctccg--tcccctcgg-----------------cttcggccga--cggggc
cggc-----gctggt---tacc-tttg-----cgagttgaaacac-----tta-------
--acc-aaaacaactctcagcaacggatatcttggctcttgcaacgatgaagaacgcagc
gaaatgcgatacgtagtgtgaattgca-----gaattccgcgaatcatcgagtctttgaa
cgcaagttgcgcccgaggcttgtccaagggcatttccgctagagcgtcaccgcg-ccccc
c---accggccca-ctccccc-----------aatcgggagtc-gggtcgagtgaaggtg
gccgtcccggtggt------cc--tcct-----tgt-------ctcgcgag-aag----g
-a-----aggttcctaagggtcggctgaaatggaaggaatcgggccgccgtgg---cgac
acagtccgcgatcgggtg-at------------ccgagctcctcc----------gggag
cccggagtttttctaagtgt-tggctgcgtcgcccagtcggtttcccaggtta--cctcg
tgcaggtcgagcgcgcg-ccccc------gcggcgcgcgtcacgtcacgcatcagacctc
taatcggaaaagactacccgctgnnnnnnn
>pu_HyF29
gcacacacaagttgcagccaacccacg-gcgaacgaacacattgt--cccctc----ggc
gggtcgtggcg-cctcgcggcgtcgcggccggccacctcccttcgc-----cc-------
------------------------------------tcgcggcgt----cgggt----tt
ccacgatgaatcca-cc----ccaag---tgactgagtcccgaattc-gacttcgtgaag
aggagtgagctccg--tcccctcgg-----------------cttcggccga--cggggc
cggc-----gctggt---tacc-tttg-----cgagttgaaacac-----tta-------
--acc-aaaacaactctcagcaacggatatcttggctcttgcaacgatgaagaacgcagc
gaaatgcgatacgtagtgtgaattgca-----gaattccgcgaatcatcgagtctttgaa
cgcaagttgcgcccgaggcttgtccaagggcatttccgctagagcgtcaccgcg-ccccc
c---accggccca-ctccccc-----------aatcgggagtc-gggtcgagtgaaggtg
gccgtcccggtggt------cc--tcct-----tgt-------ctcgcgag-aag----g
-a-----aggttcctaagggtcggctgaaatggaaggaatcgggccgccgtgg---cgac
acagtccgcgatcgggtg-at------------ccgagctcctcc----------gggag
cccggagtttttctaagtgt-tggctgcgtcgcccagtcggtttcccaggtta--cctcg
tgcaggtcgagcgcgcg-ccccc------gcggcgcgcgtcacgtcangcatcagacctc
taatcggaaannnnnnnnnnnnnnnnnnnn
>pu_HyF44
gcacacacaagttgcagccaacccacg-gcgaacgaacacattgt--cccctc----ggc
gggtcgtggcg-cctcgcggcgtcgcggccggccacctcccttcgc-----cc-------
------------------------------------tcgcggcgt----cgggt----tt
ccacgatgaatcca-cc----ccaag---tgactgagtcccgaattc-gacttcgtgaag
aggagtgagctccg--tcccctcgg-----------------cttcggccga--cggggc
cggc-----gctggt---tacc-tttg-----cgagttgaaacac-----tta-------
--acc-aaaacaactctcagcaacggatatcttggctcttgcaacgatgaagaacgcagc
gaaatgcgatacgtagtgtgaattgca-----gaattccgcgaatcatcgagtctttgaa
cgcaagttgcgcccgaggcttgtccaagggcatttccgctagagcgtcaccgcg-ccccc
c---accggccca-ctccccc-----------aatcgggagtc-gggtcgagtgaaggtg
gccgtcccggtggt------cc--tcct-----tgt-------ctcgcgag-aag----g
-a-----aggttcctaagggtcggctgaaatggaaggaatcgggccgccgtgg---cgac
acagtccgcgatcgggtg-at------------ccgagctcctcc----------gggag
cccggagtttttctaagtgt-tggctgcgtcgcccagtcggtttccagggtta--cctcg
tgcaggtcgagggcgcg-ccccc------gcggcgcgcgtcacgtcacgcatcagacctc
taatcggaaaagactacccgctgagtttnn
>pu_HyF45
gcacacacaagttgcagccaacccacg-gcgaacgaacacattgt--cccctc----ggc
gggtcgtggcg-cctcgcggcgtcgcggccggccacctcccttcgc-----cc-------
------------------------------------tcgcggcgt----cgggt----tt
ccacgatgaatcca-cc----ccaag---tgactgagtcccgaattc-gacttcgtgaag
aggagtgagctccg--tcccctcgg-----------------cttcggccga--cggggc
cggc-----gctggt---tacc-tttg-----cgagttgaaacac-----tta-------
--acc-aaaacaactctcagcaacggatatcttggctcttgcaacgatgaagaacgcagc
gaaatgcgatacgtagtgtgaattgca-----gaattccgcgaatcatcgagtctttgaa
cgcaagttgcgcccgaggcttgtccaagggcatttccgctagagcgtcaccgcg-ccccc
c---accggccca-ctccccc-----------aatcgggagtc-gggtcgagtgaaggtg
gccgtcccggtggt------cc--tcct-----tgt-------ctcgcgag-aag----g
-a-----aggttcctaagggtcggctgaaatggaaggaatcgggccgccgtgg---cgac
acagtccgcgatcgggtg-at------------ccgagctcctcc----------gggag
cccggagtttttctaagtgt-tggctgcgtcgcccagtcggtttccagggtta--cctcg
tgcaggtcgagggcgcg-ccccc------gcggcgcgcgtcacgtcacgcatcagacctc
taatcggaaaagactacccgctgagtttnn
>sk_18033
gcacacacaagttgcagccaacccacg-gcgaacgaacacattgt--cccctc----ggc
gggtcgtggcg-cctcacggcgtcgcggccggccacctcccttcgc-----cg-------
-----cgcgcga------------------------gcgcggcgt----cgggt----tt
ccacgatgaatcca-cc----ctaag---tgactgagtcccgaattt-gacttcgcgaag
aggagtaagctccg-cccccctcgg-----------------cctcggctga--gggggc
cggc-----gctggt---tacc--ttg-----cgagttgaaacac-----tta-------
--acc-aaaacaactctcagcaacggatatcttggctcttgcaacgatgaagaacgcagc
gaaatgcgatacgtagtgtgaattgca-----gaattccgcgaatcatcgagtctttgaa
cgcaagttgcgcccgaggcttgtccaagggcatttccgctagagcgtcaccgcg-ccccc
c---accgaccca-ctccccc-----------aatcgggagtc-gggtcgagtgaaagtg
gccgtcccggtggg------cc--tcct-----tgt-------cttgcgag-aag----g
-a-----aagggtctaagggtcggctgaaatggaaggaatcgggccgccgtgg---cgac
acagtccgcgatcgggtg-at------------ccgagctcctcc----------gggag
cccggaatttttctaagtgt-tggctgcgtcgccctgtcggtttcccaggtta--cctca
tgcaggtcga--gcgcg-ccccc------gcggcgcg-----cgtcacgcatcagacctc
taatcggaaaagactacccgctgagtttaa
>sk_18489
gcacacacaagttgcagccaacccacg-gcgaacgaacacattgt--cccctc----ggc
gggtcgtggcg-cctcacggcgtcgcggccggccacctcccttcgc-----cg-------
-----cgcgcga------------------------gcgcggcgt----cgggt----tt
ccacgatgaatcca-cc----ctaag---tgactgagtcccgaattt-gacttcgcgaag
aggagtaagctccg-cccccctcgg-----------------cctcggctga--gggggc
cggc-----gctggt---tacc--ttg-----cgagttgaaacac-----tta-------
--acc-aaaacaactctcagcaacggatatcttggctcttgcaacgatgaagaacgcagc
gaaatgcgatacgtagtgtgaattgca-----gaattccgcgaatcatcgagtctttgaa
cgcaagttgcgcccgaggcttgtccaagggcatttccgctagagcgtcaccgcg-ccccc
c---accgaccca-ctccccc-----------aatcgggagtc-gggtcgagtgaaagtg
gccgtcccggtggg------cc--tcct-----tgt-------cttgcgag-aag----g
-a-----aagggtctaagggtcggctgaaatggaaggaatcgggccgccgtgg---cgac
acagtccgcgatcgggtg-at------------ccgagctcctcc----------gggag
cccggaatttttctaagtgt-tggctgcgtcgccctgtcggtttcccaggtta--cctca
tgcaggtcga--gcgcg-ccccc------gcggcgcg-----cgtcacgcatcagacctc
taatcggaaaagactacccgctgagtttaa
>su_P2274I
gcacacacaagttgcagccaacccacg-gcgaacgaacacattgt--cccctc----ggc
gggtcgtggcg-cctcgcggcgtcgcggccggccacctcccttcgc-----cc-------
------------------------------------tcgcggcgt----cgggt----tt
ccacgatgaatcca-cc----ccaag---tgactgagtcccgaattc-gacttcgtgaag
aggagtgagctccg--tcccctcgg-----------------cttcggcgga--gggggc
cggc-----gctggt---tacc--ttg-----cgagttgaaacac-----tta-------
--accaaaaacaactctcagcaacggatatcttggctcttgcaacgatgaagaacgcagc
gaaatgcgatacgtagtgtgaattgca-----gaattccgcgaatcatcgagtctttgaa
cgcaagttgcgcccgaggcttgtccaagggcatttccgctagagcgtcaccgcg-ccccc
c---accggccca-ctccccc-----------aatcgggagtc-gggtcgagtgaaggtg
gccgtcccggcggt------cc--tcct-----cgt-------ctcgcggg-aag----g
-ag---gaagggtccaagggtcggctgaaatggaaggaatcgggccgccgtgg---cgac
acagtccgcgatcgggtg-at------------ccgagctcctcc----------gggag
cccggagtttttctaagtgt-tggctgcgtcgcccagtcggtttcccaggtta--cctcg
tgcaggtcgagcgcgcg-ccccc------gcggcgcgcgtcacgtcacgcatcagacctc
taatcggaaaagactacccgctgagtttaa
>su_HyF35
gcacacacaagttgcagccaacccacg-gcgaacgaacacattgt--cccctc----ggc
gggtcgtggcg-cctcgcggcgtcgcggccggccacctcccttcgc-----cc-------
------------------------------------tcgcggcgt----cgggt----tt
ccacgatgaatcca-cc----ccaag---tgactgagtcccgaattc-gacttcgtgaag
aggagtgagctccg--tcccctcgg-----------------cttcggcgga--gggggc
cggc-----gctggt---tacc--ttg-----cgagttgaaacac-----tta-------
--accaaaaacaactctcagcaacggatatcttggctcttgcaacgatgaagaacgcagc
gaaatgcgatacgtagtgtgaattgca-----gaattccgcgaatcatcgagtctttgaa
cgcaagttgcgcccgaggcttgtccaagggcatttccgctagagcgtcaccgcg-ccccc
c---accggccca-ctccccc-----------aatcgggagtc-gggtcgagtgaaggtg
gccgtcccggcggt------cc--tcct-----cgt-------ctcgcggg-aag----g
-ag---gaagggtccaagggtcggctgaaatggaaggaatcgggccgccgtgg---cgac
acagtccgcgatcgggtg-at------------ccgagctcctcc----------gggag
cccggagtttttctaagtgt-tggctgcgtcgcccagtcggtttcccaggtta--cctcg
tgcaggtcgagcgcgcg-ccccc------gcggcgcgcgtcacgtcacgcatcagacctc
taatcggaaaagactacccgctgagtttaa
>su_HyF36
gcacacacaagttgcagccaacccacg-gcgaacgaacacattgt--cccctc----ggc
gggtcgtggcg-cctcgcggcgtcgcggccggccacctcccttcgc-----cc-------
------------------------------------tcgcggcgt----cgggt----tt
ccacgatgaatcca-cc----ccaag---tgactgagtcccgaattc-gacttcgtgaag
aggagtgagctccg--tcccctcgg-----------------cttcggcgga--gggggc
cggc-----gctggt---tacc--ttg-----cgagttgaaacac-----tta-------
--accaaaaacaactctcagcaacggatatcttggctcttgcaacgatgaagaacgcagc
gaaatgcgatacgtagtgtgaattgca-----gaattccgcgaatcatcgagtctttgaa
cgcaagttgcgcccgaggcttgtccaagggcatttccgctagagcgtcaccgcg-ccccc
c---accggccca-ctccccc-----------aatcgggagtc-gggtcgagtgaaggtg
gccgtcccggcggt------cc--tcct-----cgt-------ctcgcggg-aag----g
-ag---gaagggtccaagggtcggctgaaatggaaggaatcgggccgccgtgg---cgac
acagtccgcgatcgggtg-at------------ccgagctcctcc----------gggag
cccggagtttttctaagtgt-tggctgcgtcgcccagtcggtttcccaggtta--cctcg
tgcaggtcgagcgcgcg-ccccc------gcggcgcgcgtcacgtcacgcatcagacctc
taatcggaaaagactacccgctgagttnnn
>su_HyF37
gcacacacaagttgcagccaacccacg-gcgaacgaacacattgt--cccctc----ggc
gggtcgtggcg-cctcgcggcgtcgcggccggccacctcccttcgc-----cc-------
------------------------------------tcgcggcgt----cgggt----tt
ccacgatgaatcca-cc----ccaag---tgactgagtcccgaattc-gacttcgtgaag
aggagtgagctccg--tcccctcgg-----------------cttcggcgga--gggggc
cggc-----gctggt---tacc--ttg-----cgagttgaaacac-----tta-------
--accaaaaacaactctcagcaacggatatcttggctcttgcaacgatgaagaacgcagc
gaaatgcgatacgtagtgtgaattgca-----gaattccgcgaatcatcgagtctttgaa
cgcaagttgcgcccgaggcttgtccaagggcatttccgctagagcgtcaccgcg-ccccc
c---accggccca-ctccccc-----------aatcgggagtc-gggtcgagtgaaggtg
gccgtcccggcggt------cc--tcct-----cgt-------ctcgcggg-aag----g
-ag---gaagggtccaagggtcggctgaaatggaaggaatcgggccgccgtgg---cgac
acagtccgcgatcgggtg-at------------ccgagctcctcc----------gggag
cccggagtttttctaagtgt-tggctgcgtcgcccagtcggtttcccaggtta--cctcg
tgcaggtcgagcgcgcg-ccccc------gcggcgcgcgtcacgtcacgcatcagacctc
taatcggaaaagactacccgnnnnnnnnnn
>su_HyF40
gcacacacaagttgcaggcaacccacg-gcgaacgaacacattgt--cccctc----ggc
gggtcgtggcg-cctcgcggcgtcgcggccggccacctcccttcgc-----cc-------
------------------------------------tcgcggcgt----cgggt----tt
ccacgatgaatcca-cc----ccaag---tgactgagtcccgaattc-gacttcgtgaag
aggagtgagctccg--tcccctcgg-----------------cttcggcgga--gggggc
cggc-----gctggt---tacc--ttg-----cgagttgaaacac-----tta-------
--accaaaaacaactctcagcaacggatatcttggctcttgcaacgatgaagaacgcagc
gaaatgcgatacgtagtgtgaattgca-----gaattccgcgaatcatcgagtctttgaa
cgcaagttgcgcccgaggcttgtccaagggcatttccgctagagcgtcaccgcg-ccccc
c---accggccca-ctccccc-----------aatcgggagtc-gggtcgagtgaaggtg
gccgtcccngcggt------cc--tcct-----cgt-------ctcgcggg-aag----g
-ag---gaagggtccaagggtcggctgaaatggaaggaatcgggccgccgtgg---cgac
acagtccgcgatcgggtg-at------------ccgagctcctcc----------gggag
cccggagtttttctaagtgt-tggctgcgtcgcccagtcggtttcccaggtta--cctcg
tgcaggtcgagcgcgcg-ccccc------gcggcgcgcgtcacgtcacgcatcagacctc
taatcggaaaagactacccgctgagtttaa
>su_HyF41
gcacacacaagttgcagccaacccacg-gcgaacgaacacattgt--cccctc----ggc
gggtcgtggcg-cctcgcggcgtcgcggccggccacctcccttcgc-----cc-------
------------------------------------tcgcggcgt----cgggt----tt
ccacgatgaatcca-cc----ccaag---tgactgagtcccgaattc-gacttcgtgaag
aggagtgagctccg--tcccctcgg-----------------cttcggcgga--gggggc
cggc-----gctggt---tacc--ttg-----cgagttgaaacac-----tta-------
--accaaaaacaactctcagcaacggatatcttggctcttgcaacgatgaagaacgcagc
gaaatgcgatacgtagtgtgaattgca-----gaattccgcgaatcatcgagtctttgaa
cgcaagttgcgcccgaggcttgtccaagggcatttccgctagagcgtcaccgcg-ccccc
c---accggccca-ctccccc-----------aatcgggagtc-gggtcgagtgaaggtg
gccgtcccggcggt------cc--tcct-----cgt-------ctcgcggg-aag----g
-ag---gaagggtccaagggtcggctgaaatggaaggaatcgggccgccgtgg---cgac
acagtccgcgatcgggtg-at------------ccgagctcctcc----------gggag
cccggagtttttctaagtgt-tggctgcgtcgcccagtcggtttcccaggtta--cctcg
tgcaggtcgagcgcgcg-ccccc------gcggcgcgcgtcacgnnnnnnnnnnnnnnnn
nnnnnnnnnnnnnnnnnnnnnnnnnnnnnn
>su_H
gcacacacaagttgcagccaacccacg-gcgaacgaacacattgt--cccctc----ggc
gggtcgtggcg-cctcgcggcgtcgcggccggccacctcccttcgc-----cc-------
------------------------------------tcgcggcgt----cgggt----tt
ccacgatgaatcca-cc----ccaag---tgactgagtcccgaattc-gacttcgtgaag
aggagtgagctccg--tcccctcgg-----------------cttcggcgga--gggggc
cggc-----gctggt---tacc--ttg-----cgagttgaaacac-----tta-------
--accaaaaacaactctcagcaacggatatcttggctcttgcaacgatgaagaacgcagc
gaaatgcgatacgtagtgtgaattgca-----gaattccgcgaatcatcgagtctttgaa
cgcaagttgcgcccgaggcttgtccaagggcatttccgctagagcgtcaccgcg-ccccc
c---accggccca-ctccccc-----------aatcgggagtc-gggtcgagtgaaggtg
gccgtcccggcggt------cc--tcct-----cgt-------ctcgcggg-aag----g
-ag---gaagggtccaagggtcggctgaaatggaaggaatcgggccgccgtgg---cgac
acagtccgcgatcgggtg-at------------ccgagctcctcc----------gggag
cccggagtttttctaagtgt-tggctgcgtcgcccagtcggtttcccaggtta--cctcg
tgcaggtcgagcgcgcg-ccccc------gcggcgcgcgnnncgtcacnnnnnnnnnnnn
nnnnnnnnnnnnnnnnnnnnnnnnnnnnnn
>si_HyF4
gcacacacaagttgcagccaacccacg-gcgaacgaacacattgt--cccctc----ggc
gggtcgtggcg-cctcgcggcgtcgcggccggccacctcccttcg------cc-------
------------------------------------tcgcggcgt----cgggt----tt
ccacgatgaatcca-cc----ccaag---tgactgagtcccgaattc-gacttcgtgaag
aggagtgagctccg--tcccctcgg-----------------cttcggcgga--gggggc
cggc-----gctggt---tacc--ttg-----cgagttgaaacac-----tta-------
--accgaaaacaactctcagcaacggatatcttggctcttgcaacgatgaagaacgcagc
gaaatgcgatacgtagtgtgaattgca-----gaattccgcgaatcatcgagtctttgaa
cgcaagttgcgcccgaggcttgtccaagggcatttccgctagagcgtcaccgcg-ccccc
c---actggccca-ctccccc-----------aatcgggagtc-gagtcgagtgaaggtg
gccgtcccggtggt------cc--tcct-----tgt-------ctcgcgag-aag----g
-aa----agggttctaagggtcggctgaaatggaaggaatcgggccgccgtgg---cgac
acagtccgcgatcgggtg-at------------ccgagctcttcc----------gggag
cccggagtttttctaagtgt-tggctgcgtcgcccagtcggtttcccaggtta--cctcg
tgcaggtcgagcgcgcg-ccccc------gcggcgcgcgtcacgtcacgcatcagacctc
taatcggaaaagactacccgctgagtttaa
>si_HyF18
gcacacacaagttgcagccaacccacg-gcgaacgaacacattgt--cccctc----ggc
gggtcgtggcg-cctcgcggcgtcgcggccggccacctcccttcg------cc-------
------------------------------------tcgcggcgt----cgggt----tt
ccacgatgaatcca-cc----ccaag---tgactgagtcccgaattc-gacttcgtgaag
aggagtgagctccg--tcccctcgg-----------------cttcggcgga--gggggc
cggc-----gctggt---tacc--ttg-----cgagttgaaacac-----tta-------
--accgaaaacaactctcagcaacggatatcttggctcttgcaacgatgaagaacgcagc
gaaatgcgatacgtagtgtgaattgca-----gaattccgcgaatcatcgagtctttgaa
cgcaagttgcgcccgaggcttgtccaagggcatttccgctagagcgtcaccgcg-ccccc
c---actggccca-ctccccc-----------aatcgggagtc-gagtcgagtgaaggtg
gccgtcccggtggt------cc--tcct-----tgt-------ctcgcgag-aag----g
-aa----agggttctaagggtcggctgaaatggaaggaatcgggccgccgtgg---cgac
acagtccgcgatcgggtg-at------------ccgagctcttcc----------gggag
cccggagtttttctaagtgt-tggctgcgtcncccagtcggtttcccaggtta--cctcg
tgcaggtcgagcgcnnn-nnnnn------nnnnnnnnnnnnnnnnnnnnnnnnnnnnnnn
nnnnnnnnnnnnnnnnnnnnnnnnnnnnnn
>si_HyF47
gcacacacaagttgcagccaacccacg-gcgaacgaacacattgt--cccctc----ggc
gggtcgtggcg-cctcgcggcgtcgcggccggccacctcccttcg------cc-------
------------------------------------tcgcggcgt----cgggt----tt
ccacgatgaatcca-cc----ccaag---tgactgagtcccgaattc-gacttcgtgaag
aggagtgagctccg--tcccctcgg-----------------cttcggcgga--gggggc
cggc-----gctggt---tacc--ttg-----cgagttgaaacac-----tta-------
--accgaaaacaactctcagcaacggatatcttggctcttgcaacgatgaagaacgcagc
gaaatgcgatacgtagtgtgaattgca-----gaattccgcgaatcatcgagtctttgaa
cgcaagttgcgcccgaggcttgtccaagggcatttccgctagagcgtcaccgcg-ccccc
c---actggccca-ctccccc-----------aatcgggagtc-gagtcgagtgaaggtg
gccgtcccggtggt------cc--tcct-----tgt-------ctcgcgag-aag----g
-aa----agggttctaagggtcggctgaaatggaaggaatcgggccgccgtgg---cgac
acagtccgcgatcgggtg-at------------ccgagctcttcc----------gggag
cccggagtttttctaagtgt-tggctgcgtcgcccagtcggtttcccaggtta--cctcg
tgcaggtcgagcgcgcg-ccccc------gcggcgcgcgtcnnnnnnnnnnnnnnnnnnn
nnnnnnnnnnnnnnnnnnnnnnnnnnnnnn
>si_HyF7
gcacacacaagttgcagccaacccacg-gcgaacgaacacattgt--cccctc----ggc
gggtcgtggcg-cctcgcggcgtcgcggccgggcacctcccttcg------cc-------
------------------------------------tcgcggcgt----cgggt----tt
ccacgatgaatcca-cc----ccaag---tgactgagtcccgaattc-gacttcgtgaag
aggagtgagctccg--tcccctcgg-----------------cttcggcgga--gggggc
cggc-----gctggt---tacc--ttg-----cgagttgaaacac-----tta-------
--accgaaaacaactctcagcaacggatatcttggctcttgcaacgatgaagaacgcatc
gaaatgcgatacgtagtgtgaattgca-----gaattccgcgaatcatcgagtctttgaa
cgcaagttgcgcccgaggcttgtccaagggcatttccgctagagcgtcaccgcg-ccccc
c---actggccca-ctccccc-----------aatcgggagtc-gagtcgagtgaaggtg
gccgtcccggtggt------cc--tcct-----tgt-------ctcgcgag-aag----g
-aa----agggttctaagggtcggctgaaatggaaggaatcgggccgccgtgg---cgac
acagtccgcgatcgggtg-at------------ccgagctcttcc----------gggag
cccggagtttttctaagtgt-tggctgcgtcgcccagtcggtttcccaggtta--cctcg
tgcaggtcgagcgcgcg-ccccc------gcggcgcgcgtcacgtcacgcatcagacctc
taatcggaaaagactacccgctgagtnnnn
>si_HyF12
gcacacacaagttgcagccaacccacg-gcgaacgaacacattgt--cccctc----ggc
gggtcgtggcg-cctcgcggcgtcgcggccggccacctcccttcg------cc-------
------------------------------------tcgcggcgt----cgggt----tt
ccacgatgaatcca-cc----ccaag---tgactgagtcccgaattc-gacttcgtgaag
aggagtgagctccg--tcccctcgg-----------------cntcggcgga--gggggc
cggc-----gctggt---tacc--ttg-----cgagttgaaacac-----tta-------
--accgaaaacaactctcagcaacggatatcttggctcttgcaacgatgaagaacgcagc
gaaatgcgatacgtagtgtgaattgca-----gaattccgcgaatcatcgagtctttgaa
cgcaagttgcgcccgaggcttgtccaagggcatttccgctagagcgtcaccgcg-ccccc
c---actggccca-ctccccc-----------aatcgggagtc-gagtcgagtgaaggtg
gccgtcccggtggt------cc--tcct-----tgt-------ctcgcgag-aag----g
-aa----agggttctaagggtcggctgaaatggaaggaatcgggccgccgtgg---cgac
acagtccgcgatcgggtg-at------------ccgagctcttcc----------gggag
cccggagtttttctaagtgt-tggctgcgtcgcccagtcggtttcccaggtta--cctcg
tgcaggtcgagcgcgcg-ccccc------gcggcgcgcgtcacgtcacgcatcagacctc
taatcggaaaagactacccgctgagtttaa
>si_HyF19
gcacacacaagttgcagccaacccacg-gcgaacgaacacattgt--cccctc----ggc
gggtcgtggcg-cctcgcggcgtcgcggccggccacctcccttcg------cc-------
------------------------------------tcgcggcgt----cgggt----tt
ccacgatgaatcca-cc----ccaag---tgactgagtcccgaattc-gacttcgtgaag
aggagtgagctccg--tcccctcgg-----------------cttcggcgga--gggggc
cggc-----gctggt---tacc--ttg-----cgagttgaaacac-----tta-------
--accgaaaacaactctcagcaacggatatcttggctcttgcaacgatgaagaacgcagc
gaaatgcgatacgtagtgtgaattgca-----gaattccgcgaatcatcgagtctttgaa
cgcaagttgcgcccgaggcttgtccaagggcatttccgctagagcgtcaccgcg-ccccc
c---actggccca-ctccccc-----------aatcgggagtc-gagtcgagtgaaggtg
gccgtcccggtggt------cc--tcct-----tgt-------ctcgcgag-aag----g
-aa----agggttctaagggtcggctgaaatggaaggaatcgggccgccgtgg---cgac
acagtccgcgatcgggtg-at------------ccgagctcttcc----------gggag
cccggagtttttctaagtgt-tggctgcgtcgcccagtcggtttcccaggtta--cctcg
tgcaggtcgagcgcgcg-ccccc------gcggcgcgcgtcacgtcacgcatcagacctc
taatcggaaaagactacccgctgagtttaa
>si_HyF60
gcacacacaagttgcagccaacccacg-gcgaacgaacacattgt--cccctc----ggc
gggtcgtggcg-cctcgcggcgtcgcggccggccacctcccttcg------cc-------
------------------------------------tcgcggcgt----cgggt----tt
ccacgatgaatcca-cc----ccaag---tgactgagtcccgaattc-gacttcgtgaag
aggagtgagctccg--tcccctcgg-----------------cttcggcgga--gggggc
cggc-----gctggt---tacc--ttg-----cgagttgaaacac-----tta-------
--accgaaaacaactctcagcaacggatatcttggctcttgcaacgatgaagaacgcagc
gaaatgcgatacgtagtgtgaattgca-----gaattccgcgaatcatcgagtctttgaa
cgcaagttgcgcccgaggcttgtccaagggcatttccgctagagcgtcaccgcg-ccccc
c---actggccca-ctccccc-----------aatcgggagtc-gagtcgagtgaaggtg
gccgtcccggtggt------cc--tcct-----tgt-------ctcgcgag-aag----g
-aa----agggttctaagggtcggctgaaatggaaggaatcgggccgccgtgg---cgac
acagtccgcgatcgggtg-at------------ccgagctcttcc----------gggag
cccggagtttttctaagtgt-tggctgcgtcgcccagtcggtttcccaggtta--cctcg
tgcaggtcgagcgcgcg-ccccc------gcggcgcgcgtcacgtcacgcatcagacctc
taatcggaaaagactacccgctgagtttaa
>si_HyF50
gcacacacaagttgcagccaacccacg-gcgaacgaacacattgt--cccctc----ggc
gggtcgtggcg-cctcgcggcgtcgcggccggccacctcccttcg------cc-------
------------------------------------tcgcggcgt----cgggt----tt
ccacgatgaatcca-cc----ccaag---tgactgagtcccgaattc-gacttcgtgaag
aggagtgagctccg--tcccctcgg-----------------cttcggcgga--gggggc
cggc-----gctggt---tacc--ttg-----cgagttgaaacac-----tta-------
--accgaaaacaactctcagcaacggatatcttggctcttgcaacgatgaagaacgcagc
gaaatgcgatacgtagtgtgaattgca-----gaattccgcgaatcatcgagtctttgaa
cgcaagttgcgcccgaggcttgtccaagggcatttccgctagagcgtcaccgcg-ccccc
c---actggccca-ctccccc-----------aatcgggagtc-gagtcgagtgaaggtg
gccgtcccggtggt------cc--tcct-----tgt-------ctcgcgag-aag----g
-aa----agggttctaagggtcggctgaaatggaaggaatcgggccgccgtgg---cgac
acagtccgcgatcgggtg-at------------ccgagctcttcc----------gggag
cccggagtttttctaagtgt-tggctgcgtcgcccagtcggtttcccaggtta--cctcg
tgcaggtcgagcgcgcg-ccccc------gcggcgcgcgtcacgtcacgcatcagacctc
taatcggaaaagactacccgctgagtttaa
>si_HyF25
gcacacacaagttgcagccaacccacg-gcgaacgaacacattgt--cccctc----ggc
gggtcgtggcg-cctcgcggcgtcgcggccggccacctcccttcg------cc-------
------------------------------------tcgcggcgt----cgggt----tt
ccacgatgaatcca-cc----ccaag---tgactgagtcccgaattc-gacttcgtgaag
aggagtgagctccg--tcccctcgg-----------------cttcggcgga--gggggc
cggc-----gctggt---tacc--ttg-----cgagttgaaacac-----tta-------
--accgaaaacaactctcagcaacggatatcttggctcttgcaacgatgaagaacgcagc
gaaatgcgatacgtagtgtgaattgca-----gaattccgcgaatcatcgagtctttgaa
cgcaagttgcgcccgaggcttgtccaagggcatttccgctagagcgtcaccgcg-ccccc
c---actggccca-ctccccc-----------aatcgggagtc-gagtcgagtgaaggtg
gccgtcccggtggt------cc--tcct-----tgt-------ctcgcgag-aag----g
-aa----agggttctaagggtcggctgaaatggaaggaatcgggccgccgtgg---cgac
acagtccgcgatcgggtg-at------------ccgagctcttcc----------gggag
cccggagtttttctaagtgt-tggctgcgtcgcccagtcggtttcccaggtta--cctcg
tgcaggtcgagcgcgcg-ccccc------gcggcgcgcgtcacgtcacgcatcagacctc
taatcggaaaagactacccgctgannnnnn
>si_HyF46
gcacacacaagttgcagccaacccacg-gcgaacgaacacattgt--cccctc----ggc
gggtcgtggcg-cctcgcggcgtcgcggccggccacctcccttcg------cc-------
------------------------------------tcgcggcgt----cgggt----tt
ccacgatgaatcca-cc----ccaag---tgactgagtcccgaattc-gacttcgtgaag
aggagtgagctccg--tcccctcgg-----------------cttcggcgga--gggggc
cggc-----gctggt---tacc--ttg-----cgagttgaaacac-----tta-------
--accgaaaacaactctcagcaacggatatcttggctcttgcaacgatgaagaacgcagc
gaaatgcgatacgtagtgtgaattgca-----gaattccgcgaatcatcgagtctttgaa
cgcaagttgcgcccgaggcttgtccaagggcatttccgctagagcgtcaccgcg-ccccc
c---actggccca-ctccccc-----------aatcgggagtc-gagtcgagtgaaggtg
gccgtcccggtggt------cc--tcct-----tgt-------ctcgcgag-aag----g
-aa----agggttctaagggtcggctgaaatggaaggaatcgggccgccgtgg---cgac
acagtccgcgatcgggtg-at------------ccgagctcttcc----------gggag
cccggagtttttctaagtgt-tggctgcgtcgccaagtcggtttcccaggtta--cctcg
tgcaggtcgagcgcgcg-ccccc------gcggcgcgcgtcacgtcacgcatcagacctc
taatcggaaaagactacccgctgagtttaa
>sa_HyF3
gcacacacaagttgcagccaacccacg-gcgaacgaacacattgt--cccctc----ggc
gggtcgtggtg-cctcgcggcgtcgcggccggccacctcccttcgt-----cgcg-----
-----cgcgcgc------------------------gcgcggcgt----cgggt----tt
ccacgatgaatcca-cc----ctgag---tgactgagtcccgaattt-gacttt------
------------------------------------------------------------
--------------------------------cgagttgaaacac-----tta-------
--acc-aaaacaactctcagcaacggatatcttggctcttgcaacgatgaagaacgcagc
gaaatgcgatacgtagtgtgaattgca-----gaattccgcgaatcatcgagtctttgaa
cgcaagttgcgcccgaggcttgtccaagggcatttccgctagagcgtcaccgcg-ccccc
c---accgaccca-ctccccc-----------aatcgggagtc-gtgtcgagtggaagtg
gccgtcccggtggg------cc--gccttgccttgt-------cttgcgag-aag----g
-ga----agggccttaagggtcggctgaaatggaaggaatcgggccgccgtgg---cgac
acagtccgcgatcgggtg-at------------ccgagctcctcc----------gggag
cccggaatttttctaagtgt-tggctgcgtcgcccagttggcttt---ggatg--cctcg
tgcaggtcga--gcgcg-ccccc------gcggcgcg-----cntcacgcatcagacctc
taatcggaaaagactacccgctgagtttaa
>sa_HyF21
gcacacacaagttgcagccaacccacg-gcgaacgaacacattgt--cccctc----ggc
gggtcgtggtg-cctcgcggcgtcgcggccggccacctcccttcgt-----cgcg-----
-----cgcgcgc------------------------gcgcggcgt----cgggt----tt
ccacgatgaatcca-cc----ctgag---tgactgagtcccgaattt-gacttt------
------------------------------------------------------------
--------------------------------cgagttgaaacac-----tta-------
--acc-aaaacaactctcagcaacggatatcttggctcttgcaacgatgaagaacgcagc
gaaatgcgatacgtagtgtgaattgca-----gaattccgcgaatcatcgagtctttgaa
cgcaagttgcgcccgaggcttgtccaagggcatttccgctagagcgtcaccgcg-ccccc
c---accgaccca-ctccccc-----------aatcgggagtc-gtgtcgagtggaagtg
gccgtcccggtggg------cc--gccttgccttgt-------cttgcgag-aag----g
-ga----agggccttaagggtcggctgaaatggaaggaatcgggccgccgtgg---cgac
acagtccgcgatcgggtg-at------------ccgagctcctcc----------gggag
cccggaatttttctaagtgt-tggctgcgtcgcccagttggcttt---ggatg--cctcg
tgcaggtcga--gcgcg-ccccc------gcggcgcg-----cgtcacgcatcagacctc
taatcggaaaagactacccgctgagtttaa
>sa_HyF24
gcacacacaagttgcagccaacccacg-gcgaacgaacacattgt--cccctc----ggc
gggtcgtggcg-cctcgcggcgtcgcggccggccacctcccttcgt-----cgcg-----
-----cgcgcgc------------------------gcgcggcgt----cgggt----tt
ccacgatgaatcca-cc----ctgag---tgactgagtcccgaattt-gacttt------
------------------------------------------------------------
--------------------------------cgagttgaaacac-----tta-------
--acc-aaaacaactctcagcaacggatatcttggctcttgcaacgatgaagaacgcagc
gaaatgcgatacgtagtgtgaattgca-----gaattccgcgaatcatcgagtctttgaa
cgcaagttgcgcccgaggcttgtccaagggcatttccgctagagcgtcaccgcg-ccccc
c---accgaccca-ctccccc-----------aatcgggagtc-gtgtcgagtggaagtg
gccgtcccggtggg------cc--gccttgccttgt-------cttgcgag-aag----g
-ga----agggccttaagggtcggctgaaatggaaggaatcgggccgccgtgg---cgac
acagtccgcgatcgggtg-at------------ccgagctcctcc----------gggag
cccggaatttttctaagtgt-tggctgcgtcgcccagttggcttt---ggatg--cctcg
tgcaggtcga--gcgcg-ccccc------gcggcgcg-----cgtcacgcatcagacctc
taatcggaaaagactacccgctgagtttaa
>sa_HyF23
gcacacacaagttgcagccaacccacg-gcgaacgaacacattgt--cccctc----ggc
gggtcgtggcg-cctcgcggcgtcgcggccggccacctcccttcgt-----cgcg-----
-----cgcgcgc------------------------gcgcggcgt----cgggt----tt
ccacgatgaatcca-cc----ctgag---tgactgagtcccgaattt-gacttt------
------------------------------------------------------------
--------------------------------cgagttgaaacac-----tta-------
--acc-aaaacaactctcagcaacggatatcttggctcttgcaacgatgaagaacgcagc
gaaatgcgatacgtagtgtgaattgca-----gaattccgcgaatcatcgagtctttgaa
cgcaagttgcgcccgaggcttgtccaagggcatttccgctagagcgtcaccgcg-ccccc
c---accgaccca-ctccccc-----------aatcgggagtc-gtgtcgagtggaagtg
gccgtcccggtggg------cc--gccttgccttgt-------cttgcgag-aag----g
-ga----agggccttaagggtcggctgaaatggaaggaatcgggccgccgtgg---cgac
acagtccgcgatcgggtg-at------------ccgagctcctcc----------gggag
cccggaatttttctaagtgt-tggctgcgtcgcccagttggcttt---ggatg--cctcg
tgcaggtcga--gcgcg-ccccc------gcggcgcg-----cgtcacgcatcagacctc
taatcggaaaagactacccgctgagtttaa
>sa_HyF54
gcacacacaagttgcagccaacccacg-gngaangaacacattgt--cccctc----ggc
gggtcgtggcg-cctcgcggcgtcgcggccggccacctcccttcgt-----cgcg-----
-----cgcgcgc------------------------gcgcggcgt----cgggt----tt
ccacgatgaatcca-cc----ctgag---tgactgagtcccgaattt-gacttt------
------------------------------------------------------------
--------------------------------cgagttgaaacac-----tta-------
--acc-aaaacaactctcagcaacggatatcttggctcttgcaacgatgaagaacgcagc
gaaatgcgatacgtagtgtgaattgca-----gaattccgcgaatcatcgagtctttgaa
cgcaagttgcgcccgaggcttgtccaagggcatttccgctagagcgtcaccgcg-ccccc
c---accgaccca-ctccccc-----------aatcgggagtc-gtgtcgagtggaagtg
gccgtcccggtggg------cc--gccttgccttgt-------cttgcgag-aag----g
-ga----agggccttaagggtcggctgaaatggaaggaatcgggccgccgtgg---cgac
acagtccgcgatcgggtg-at------------ccgagctcctcc----------gggag
cccggaatttttctaagtgt-tggctgcgtcgcccagttggcttt---ggatg--cctcg
tgcaggtcga--gcgcg-ccccc------gcggcgcg-----cgtcacgcatcagacctc
taatcggaaaagactacccgctgagtttaa
>sa_HyF56
gcacacacaagttgcagccaacccacg-gcgaacgaacacattgt--cccctc----ggc
gggtcgtggcg-cctcgcggcgtcgcggccggccacctcccttcgt-----cgcg-----
-----cgcgcgc------------------------gcgcggcgt----cgggt----tt
ccacgatgaatcca-cc----ctgag---tgactgagtcccgaattt-gacttt------
------------------------------------------------------------
--------------------------------cgagttgaaacac-----tta-------
--acc-aaaacaactctcagcaacggatatcttggctcttgcaacgatgaagaacgcagc
gaaatgcgatacgtagtgtgaattgca-----gaattccgcgaatcatcgagtctttgaa
cgcaagttgcgcccgaggcttgtccaagggcatttccgctagagcgtcaccgcg-ccccc
c---accgaccca-ctccccc-----------aatcgggagtc-gtgtcgagtggaagtg
gccgtcccggtggg------cc--gccttgccttgt-------cttgcgag-aag----g
-ga----agggccttaagggtcggctgaaatggaaggaatcgggccgccgtgg---cgac
acagtccgcgatcgggtg-at------------ccgagctcctcc----------gggag
cccggaatttttctaagtgt-tggctgcgtcgcccagttggcttt---ggatg--cctcg
tgcaggtcga--gcgcg-ccccc------gcggcgcg-----cgtcacgcatcagacctc
taatcggaaaagactacccgctgagtttaa
>sa_n_HyF5
gcacacacaagttgcagccaacccacg-gcgaacgaacacattgt--cccctc----ggc
gggtcgtggcg-cctcgcggcgtcgcggccggccacctcccttcgt-----cgcg-----
-----cgcgcgc------------------------gcgcggcgt----cgggt----tt
ccacgatgaatcca-cc----ctgag---tgactgagtcccgaattt-gacttt------
------------------------------------------------------------
--------------------------------cgagttgaaacac-----tta-------
--acc-aaaacaactctcagcaacggatatcttggctcttgcaacgatgaagaacgcagc
gaaatgcgatacgtagtgtgaattgca-----gaattccgcgaatcatcgagtctttgaa
cgcaagttgcgcccgaggcttgtccaagggcatttccgctagagcgtcaccgcg-ccccc
c---accgaccca-ctccccc-----------aatcgggagtc-gtgtcgagtggaagtg
gccgtcccggtggg------cc--gccttgccttgt-------cttgcgag-aag----g
-ga----agggccttaagggtcggctgaaatggaaggaatcgggccgccgtgg---cgac
acagtccgcgatcgggtg-at------------ccgagctcctcc----------gggag
cccggaatttttctaagtgt-tggctgcgtcgcccagttggcttt---ggatg--cctcg
tgcaggtcga--gcgcg-ccccc------gcggcgcg-----cntcacgcatcagacctc
taatcggaaaagactacccgctgagtttaa
>sa_n_HyF55
gcacacacaagttgcagccaacccacg-gcgaacgaacacattgt--cccctc----ggc
gggtcgtggcg-cctcgcggcgtcgcggccggccacctcccttcgt-----cgcg-----
-----cgcgcgc------------------------gcgcggcgt----cgggt----tt
ccacgatgaatcca-cc----ctgag---tgactgagtcccgaattt-gacttt------
------------------------------------------------------------
--------------------------------cgagttgaaacac-----tta-------
--acc-aaaacaactctcagcaacggatatcttggctcttgcaacgatgaagaacgcagc
gaaatgcgatacgtagtgtgaattgca-----gaattccgcgaatcatcgagtctttgaa
cgcaagttgcgcccgaggcttgtccaagggcatttccgctagagcgtcaccgcg-ccccc
c---accgaccca-ctccccc-----------aatcgggagtc-gtgtcgagtggaagtg
gccgtcccggtggg------cc--gccttgccttgt-------cttgcgag-aag----g
-ga----agggccttaagggtcggctgaaatggaaggaatcgggccgccgtgg---cgac
acagtccgcgatcgggtg-at------------ccgagctcctcc----------gggag
cccggaatttttctaagtgt-tggctgcgtcgcccagttggcttt---ggatg--cctcg
tgcaggtcga--gcgcg-ccccc------gcggcgcg-----cgtcacgcatcagacctc
taatcggaaaagactacccgctgagtttaa
