# Supplementary material for: Need for split: integrative taxonomy reveals unnoticed diversity in the subaquatic species of Pseudohygrohypnum (Pylaisiaceae, Bryophyta)
Source: PeerJ. 2022 Apr 26;10:e13260. doi: 10.7717/peerj.13260 (PMC9053303; doi:10.7717/peerj.13260)
Supplement: Supplemental Information 12 [file peerj-10-13260-s012.fas]

>ca_HyF51
gcacacacaagttgcagccaacccacg-gcgaacgaacacattgt--cccctc----ggc
gggtcgtggcg-cctcgcggcgtcgcggccggccacctcccttcgc-----cgcg-----
-----cgcgcgc------------------------gcggggcgt----cgggt----tt
ccacgatgaatcca-cc----ccaag---tgactgagtcccgaattt-gacttcgtgaag
aggactgagctccg--ccccctcgg-----------------cctcggctga--gggggt
cggc-----gctggt---tacc--ttg-----cgagttgaaacac-----tta-------
--acc-aaaacaactctcagcaacggatatcttggctcttgcaacgatgaagaacgcagc
gaaatgcgatacgtagtgtgaattgca-----gaattccgcgaatcatcgagtctttgaa
cgcaagttgcgcccgaggcttgtccaagggcatttccgctagagcgtcaccgcg-ccccc
c---accggccca-ctccccc-----------aatcgggagtc-gggtcgagtgaaagtg
gccgtcccggtggt------cc--ctct--ccttgt-------ctcgcgag-aag----g
-gga-aggaggtcttgagggtcggctgaaatggaaggaatcgggccgccgtgg---cgac
acagtccgcgatcgggtg-at------------ccgagctcctcc----------gggag
cccggaatttttctaagtgt-tggctgcgtcgcccagttggcttt---ggata--cctcg
tgcaggtcga--gcgcg-ccccc------gcggcgcg-----cgtcacgcatnnnnnnnn
nnnnnnnnnnnnnnnnnnnnnnnnnnnnnn
>ca_Hy657
nnnnnnnnnnnnnnnnnnnnnnnnncg-gcgaacgaacacattgt--cccctc----ggc
gggtcgtggcg-cctcgcggcgtcgcggccggccacctcccttcgc-----cgcgcgcg-
-----cgcgcgc------------------------gcggggcgt----cgggt----tt
ccacgatgaatccaccc----ccaag---tgactgagtcccgaattt-gacttcgtgaag
aggastgagctccg--ccccctcgg-----------------cctcggctga--gagggt
cggc-----gctggt---tacc--ttg-----cgagttgaaacac-----tta-------
--acc-aaaacaactctcagcaacggatatcttggctcttgcaacgatgaagaacgcagc
gaagtgcgatacgtagtgtgaattgca-----aaattccgcgaatcatcgagtctttgaa
cgcaagttgcgcccgaggcttgtccaagggcatttccgctagagcgtcaccgcg-ccccc
c---accggccca-ctccccc-----------aatcgggagtc-gggtcgagtgaaagtg
gccgtcccggtggt------cc--ctct--ccttgt-------ctcgcgag-aag----g
-gga-aggaggtcttgagggtcggctgaaatggaaggaatcgggccgccgtgg---cgac
acagtccgcgatcgggtg-at------------ccgagctcctcc----------gggag
cccggaatttttctaagtgt-tggctgcgtcgcccagttggcttt---ggata--cctcg
tgcaggtcga--gcgcg-ccccc------gcggcgcg-----cgtcacgcannnnnnnnn
nnnnnnnnnnnnnnnnnnnnnnnnnnnnnn
>or_HyF53
gcacacacgagttgcagccaacccacg-gcgaacgaacacattgt--cccctc----ggc
gggtcgtggcg-cctcgcggcgtcgcggccggccacctcccttcgc-----cacgcg---
-----cgcgcgc------------------------gcgcggcgt----cgggt----tt
ccacgatgaatcca-cc----ctaag---tgactgagtcccgaattt-gacttcgtgaag
aggagtgagctccg--cccccttgg-----------------cttcggctga--gggggc
cggc-----gctggt---tacc--ttg-----cgagttgaaacac-----tta-------
--acc-aaaacaactctcagcaacggatatcttggctcttgcaacgatgaagaacgcagc
gaaatgcgatacgtagtgtgaattgca-----gaattccgcgaatcatcgagtctttgaa
cgcaagttgcgcccgaggcttgtccaagggcatttccgctagagcgtcaccgcg-ccccc
c---accggccca-ctccccc-----------aatcgggagtc-gggtcgagtgaaggtg
gccgtcccggtggt------cc--tcct--cctcgt-------ctcgcgag-aag----g
-a-----aagggtctaagggtcggctgaaatggaaggaatcgagccgccgtgg---cgac
acagtccgcgatcgggtg-at------------ccgagctcctcc----------gggag
cccggagtttttctaagtgt-tggctgcgtcgcccagttggcttc---ggata--cctcg
tgcaggtcga--gcgcg-ccccc------gcggcgcg-----cgtcacgcannnnnnnnn
nnnnnnnnnnnnnnnnnnnnnnnnnnnnnn
>or_HyF49
nnnnnnnnnnnnnnnnnnnnnnnnnnn-nnnnnnnnnnnnnnnnn--nnnnnn----nnn
nnnnnnnnnnn-nnnnnnggcgtcgcggccggccacctcccttcgc-----cacgcg---
-----cgcgcgc------------------------gcgcggcgt----cgggt----tt
ncacgatgaatnca-cc----ctaag---tgactgagtcccgaattt-gacttcgtgaag
aggagtgagctccg--cccccttgg-----------------cttcggctga--gggggc
cggc-----gctggt---tacc--ttg-----cgagttgaaacac-----tta-------
--acc-aaaacaactctcagcaacggatatcttggctcttgcaacgatgaagaacgcagc
gaaatgcgatacgtagtgtgaattgca-----gaattccgcgaatcatcgagtctttgaa
cgcaagttgcgcccgaggcttgtccaagggcatttccgctagagcgtcaccgcg-ccccc
c---accggccca-ctccccc-----------aatcgggagtc-gggtcgagtgaaggtg
gccgtcccggtggt------cc--tcct--cctcgt-------ctcgcgag-aag----g
-a-----aagggtctaagggtcggctgaaatggaaggaatcgagccgccgtgg---cgac
acagtccgcgatcgggtg-at------------ccgagctcctcc----------gggag
cccggagtttttctaagtgt-tggctgcgtcgcccagttggcttc---ggata--cctcg
tgcaggtcga--gcgcg-ccccc------gcggcgcg-----cgtcacgcatcagacctc
taatcggaaaagactacccgctgagtttaa
>or_HyF2
gcacacacgagttgcagccaacccacg-gcgaacgaacacattgt--cccctc----ggc
gggtcgtggcg-cctcgcggcgtcgcggccggccacctcccttcgc-----cacgcg---
-----cgcgcgc------------------------gcgcggcgt----cgggt----tt
ccacgatgaatcca-cc----ctaag---tgactgagtcccgaattt-gacttcgtgaag
aggagtgagctccg--cccccttgg-----------------cttcggctga--gggggc
cggc-----gctggt---tacc--ttg-----cgagttgaaacac-----tta-------
--acc-aaaacaactctcagcaacggatatcttggctcttgcaacgatgaagaacgcagc
gaaatgcgatacgtagtgtgaattgca-----gaattccgcgaatcatcgagtctttgaa
cgcaagttgcgcccgaggcttgtccaagggcatttccgctagagcgtcaccgcg-ccccc
c---accggccca-ctccccc-----------aatcgggagtc-gggtcgagtgaaggtg
gccgtcccggtggt------cc--tcct--cctcgt-------ctcgcgag-aag----g
-a-----aagggtctaagggtcggctgaaatggaaggaatcgagccgccgtgg---cgac
acagtccgcgatcgggtg-at------------ccgagctcctcc----------gggag
cccggagtttttctaagtgt-tggctgcgtcgcccagttggcttc---ggata--cctcg
tgcaggtcga--gcgcg-ccccc------gcggcgcg-----cgtcacgcatcagacctc
taatcggaaaagactacccgctgagtttaa
>or_HyF1
gcacacacgagttgcagccaacccacg-gcgaacgaacacattgt--cccctc----ggc
gggtcgtggcg-cctcgcggcgtcgcggccggccacctcccttcgc-----cacgcg---
-----cgcgcgc------------------------gcgcggcgt----cgggt----tt
ccacgatgaatcca-cc----ctaag---tgactgagtcccgaattt-gacttcgtgaag
aggagtgagctccg--cccccttgg-----------------cttcggctga--gggggc
cggc-----gctggt---tacc--ttg-----cgagttgaaacac-----tta-------
--acc-aaaacaactctcagcaacggatatcttggctcttgcaacgatgaagaacgcagc
gaaatgcgatacgtagtgtgaattgca-----gaattccgcgaatcatcgagtctttgaa
cgcaagttgcgcccgaggcttgtccaagggcatttccgctagagcgtcaccgcg-ccccc
c---accggccca-ctccccc-----------aatcgggagtc-gggtcgagtgaaggtg
gccgtcccggtggt------cc--tcct--cctcgt-------ctcgcgag-aag----g
-a-----aagggtctaagggtcggctgaaatggaaggaatcgagccgccgtgg---cgac
acagtccgcgatcgggtg-at------------ccgagctcctcc----------gggag
cccggagtttttctaagtgt-tggctgcgtcgcccagttggcttc---ggata--cctcg
tgcaggtcga--gcgcg-ccccc------gcggcgcg-----cgtcacgcatcagacctc
taatcggaaaagactacccgctgagtttaa
>Hh1898I_Pseudohygrohypnum_orientale_Russia_Primorsky_Elomovsky_Klyuch_Kucera_21474
gcacacacgagttgcagccaacccacg-gcgaacgaacacattgt--cccctc----ggc
gggtcgtggcg-cctcgcggcgtcgcggccggccacctcccttcgc-----cacgcg---
-----cgcgcgc------------------------gcgcggcgt----cgggt----tt
ccacgatgaatcca-cc----ctaag---tgactgagtcccgaattt-gacttcgtgaag
aggagtgagctccg--cccccttgg-----------------cttcggctga--gggggc
cggc-----gctggt---tacc--ttg-----cgagttgaaacac-----tta-------
--acc-aaaacaactctcagcaacggatatcttggctcttgcaacgatgaagaacgcagc
gaaatgcgatacgtagtgtgaattgca-----gaattccgcgaatcatcgagtctttgaa
cgcaagttgcgcccgaggcttgtccaagggcatttccgctagagcgtcaccgcg-ccccc
c---accggccca-ctccccc-----------aatcgggagtc-gggtcgagtgaaggtg
gccgtcccggtggt------cc--tcct--cctcgt-------ctcgcgag-aag----g
-a-----aagggtctaagggtcggctgaaatggaaggaatcgagccgccgtgg---cgac
acagtccgcgatcgggtg-at------------ccgagctcctcc----------gggag
cccggagtttttctaagtgt-tggctgcgtcgcccagttggcttc---ggata--cctcg
tgcaggtcga--gcgcg-ccccc------gcggcgcg-----cgtcacgcatcagacctc
taatcggaaaagactacccgctgagtttaa
>or_HyF62_Shikotan
nnnnnnnnnnGTTGCAGCCAACCCACG-GCGAACGAACACATTGT--CCCCTC----GGC
GGGTCGTGGCG-CCTCGCGGCGTCGCGGCCGGCCACCTCCCTTCGC-----CACG-----
-----CGCGCGC------------------------GCGCGGCGT----CGGGT----TT
CCACGATGAATCCA-CC----CTAAG---TGACTGAGTCCCGAATTTTGACTTCGTGAAG
AGGAGTGAGCTCCG--CCCCCTTGG-----------------CTTCGGCTGA--GGGGGC
CGGC-----GCTGGT---TACC--TTG-----CGAGTTGAAACAC-----TTA-------
--ACC-AAAACAACTCTCAGCAACGGATATCTTGGCTCTTGCAACGATGAAGAACGCAGC
GAAATGCGATACGTAGTGTGAATTGCA-----GAATTCCGCGAATCATCGAGTCTTTGAA
CGCAAGTTGCGCCCGAGGCTTGTCCAAGGGCATTTCCGCTAGAGCGTCACCGCG-CCCCC
C---ACCGGCCCA-CTCCCCC-----------AATCGGGAGTC-GGGTCGAGTGAAGGTG
GCCGTCCCGGTGGT------CC--TCCT--CCTCGT-------CTCGCGAG-AAG----G
-A-----AAGGGTCTAAGGGTCGGCTGAAATGGAAGGAATCGAGCCGCCGTGG---CGAC
ACAGTCCGCGATCGGGTG-AT------------CCGAGCTCCTCC----------GGGAG
CCCGGAGTTTTTCTAAGTGT-TGGCTGCGTCGCCCAGTTGGCTTC---GGATA--CCTCG
TGCAGGTCGA--GCGCG-CCCCC------GCGGCGCG-----CGnnnnnnnnnnnnnnnn
nnnnnnnnnnnnnnnnnnnnnnnnnnnnnn
>or_HyF63_Shikotan
nnnnnnnnnnnnnnnnnnnAACCCACG-GCGAACGAACACATTGT--CCCCTC----GGC
GGGTCGTGGCG-CCTCGCGGCGTCGCGGCCGGCCACCTCCCTTCGC-----CACG-----
-----CGCGCGC------------------------GCGCGGCGT----CGGGT----TT
CCACGATGAATCCA-CC----CTAAG---TGACTGAGTCCCGAATTTTGACTTCGTGAAG
AGGAGTGAGCTCCG--CCCCCTTGG-----------------CTTCGGCTGA--GGGGGC
CGGC-----GCTGGT---TACC--TTG-----CGAGTTGAAACAC-----TTA-------
--ACC-AAAACAACTCTCAGCAACGGATATCTTGGCTCTTGCAACGATGAAGAACGCAGC
GAAATGCGATACGTAGTGTGAATTGCA-----GAATTCCGCGAATCATCGAGTCTTTGAA
CGCAAGTTGCGCCCGAGGCTTGTCCAAGGGCATTTCCGCTAGAGCGTCACCGCG-CCCCC
C---ACCGGCCCA-CTCCCCC-----------AATCGGGAGTC-GGGTCGAGTGAAGGTG
GCCGTCCCGGTGGT------CC--TCCT--CCTCGT-------CTCGCGAG-AAG----G
-A-----AAGGGTCTAAGGGTCGGCTGAAATGGAAGGAATCGAGCCGCCGTGG---CGAC
ACAGTCCGCGATCGGGTG-AT------------CCGAGCTCCTCC----------GGGAG
CCCGGAGTTTTTCTAAGTGT-TGGCTGCGTCGCCCAGTTGGCTTC---GGATA--CCTCG
TGCAGGTCGA--GCGCG-CCCCC------GCGGCGCG-----CGnnnnnnnnnnnnnnnn
nnnnnnnnnnnnnnnnnnnnnnnnnnnnnn
>or_HyF64_Shikotan
nnnnnnnnnnnnnnnnnnCAACCCACG-GCGAACGAACACATTGT--CCCCTC----GGC
GGGTCGTGGCG-CCTCGCGGCGTCGCGGCCGGCCACCTCCCTTCGC-----CACGCG---
-----CGCGCGC------------------------GCGCGGCGT----CGGGT----TT
CCACGATGAATCCA-CC----CTAAG---TGACTGAGYCCCGAATTT-GACTTCGTGAAG
AGGAGTGAGCTCCG--CCCCCTTGG-----------------CTTYGGCTGA--GGGGGC
CGGC-----GCTGGT---TACC--TTG-----CGAGTTGAAACAC-----TTA-------
--ACC-AAAACAACTCTCAGCAACGGATATCTTGGCTCTTGCAACGATGAAGAACGCAGC
GAAATGCGATACGTAGTGTGAATTGCA-----GAATTCCGCGAATCATCGAGTCTTTGAA
CGCAAGTTGCGCCCGAGGCTTGTCCAAGGGCATTTCCGCTAGAGCGTCACCGCG-CCCCC
C---ACCGGCCCA-CTCCCCC-----------AATCGGGAGTC-GGGTCGAGTGAAAGTG
GCCGTCCCGGTGGT------CC--TCCT--CCTCGT-------CTCGCGAG-AAG----G
-A-----AAGGGTCTAAGGGTCGGCTGAAATGGAAGGAATCGAGCCGCCGTGG---CGAC
ACAGTCCGCGATCGGGTG-AT------------CCGAGCTCCTCC----------GGGAG
CCCGGAGTTTTTCTAAGTGT-TGGCTGCGTCGCCCAGTTGGCTTC---GGATA--CCTCG
TGCAGGTCGA--GCGCG-CCCCC------GCGGCGCG-----CGnnnnnnnnnnnnnnnn
nnnnnnnnnnnnnnnnnnnnnnnnnnnnnn
>or_HyF65_Shikotan
nnnnnnnnnnnnnnnnnCCAACCCACG-GCGAACGAACACATTGT--CCCCTC----GGC
GGGTCGTGGCG-CCTCGCGGCGTCGCGGCCGGCCACCTCCCTTCGC-----CACGCG---
-----CGCGCGC------------------------GCGCGGCGT----CGGGT----TT
CCACGATGAATCCA-CC----CTAAG---TGACTGAGCCCCGAATTT-GACTTCGTGAAG
AGGAGTGAGCTCCG--CCCCCTTGG-----------------CTTYGGCTGA--GGGGGC
CGGC-----GCTGGT---TACC--TTG-----CGAGTTGAAACAC-----TTA-------
--ACC-AAAACAACTCTCAGCAACGGATATCTTGGCTCTTGCAACGATGAAGAACGCAGC
GAAATGCGATACGTAGTGTGAATTGCA-----GAATTCCGCGAATCATCGAGTCTTTGAA
CGCAAGTTGCGCCCGAGGCTTGTCCAAGGGCATTTCCGCTAGAGCGTCACCGCG-CCCCC
C---ACCGGCCCA-CTCCCCC-----------AATCGGGAGTC-GGGTCGAGTGAAAGTG
GCCGTCCCGGTGGT------CC--TCCT--CCTCGT-------CTCGCGAG-AAG----G
-A-----AAGGGTCTAAGGGTCGGCTGAAATGGAAGGAATCGAGCCGCCGTGG---CGAC
ACAGTCCGCGATCGGGTG-AT------------CCGAGCTCCTCC----------GGGAG
CCCGGAGTTTTTCTAAGTGT-TGGCTGCGTCGCCCAGTTGGCTTC---GGATA--CCTCG
TGCAGGTCGA--GCGCG-CCCCC------GCGGCGCG-----CGnnnnnnnnnnnnnnnn
nnnnnnnnnnnnnnnnnnnnnnnnnnnnnn
>n_HyF17
gcacacacaagttgcagccaacccacg-gcgaacgaacacattgt--cccctc----ggc
gggtcgtggcg-cctcgcggcgtcgcggccggccacctcccttcg------cc-------
------------------------------------tcgcggcgt----tgggt----tt
ccacgatgaatcca-cc----ccaag---tgactgagtcccgaattt-gacttcgtgaag
aggagtgagctccg--tcccctcgg-----------------cttcggccga--aggggc
cggc-----gctggt---tacc--ttg-----cgagttgaaacac-----tta-------
--acc-aaaacaactctcagcaacggatatcttggctcttgcaacgatgaagaacgcagc
gaaatgcgatacgtagtgtgaattgca-----gaattccgcgaatcatcgagtctttgaa
cgcaagttgcgcccgaggcttgtccaagggcatttccgctagagcgtcaccgcg-ccccc
c---accggccca-ctccccc-----------aatcgggagtc-gggtcgagtgaaggtg
gccgtcccggtggt------cc--tcct-----tgt-------ctcgcgag-aag----g
-g-----aagggtctaagggtcggctgaaatggaaggaatcgggccgccgtgg---cgac
acagtccgcgatcgggtg-at------------ccgagctcctcc----------gggag
cccggagtttttctaagtgt-tggctgcgtcgcccagtcggtttcccaggtta--cctcg
tgcaggtcgagcgcgcg-ccccc------gcggcgcgcgtcacgtcacgcatcagacctc
taatcggaaaagactacccgctgagtttaa
>n_HyF27
gcacacacaagttgcagccaacccacg-gcgaacgaacacattgt--cccctc----ggc
gggtcgtggcg-cctcgcggcgttgcggccggccacctcccttcg------cc-------
------------------------------------tcgcggcgt----tgggt----tt
ccacgatgaatcca-cc----ccaag---tgactgagtcccgaattt-gacttcgtgaag
aggagtgagctccg--tcccctcgg-----------------cttcggccga--aggggc
cggc-----gctggt---tacc--ttg-----cgagttgaaacac-----tta-------
--acc-aaaacaactctcagcaacggatatcttggctcttgcaacgatgaagaacgcagc
gaaatgcgatacgtagtgtgaattgca-----gaattccgcgaatcatcgagtctttgaa
cgcaagttgcgcccgaggcttgtccaagggcatttccgctagagcgtcaccgcg-ccccc
c---accggccca-ctccccc-----------aatcgggagtc-gggtcgagtgaaggtg
gccgtcccggtggt------cc--tcct-----tgt-------ctcgcgag-aag----g
-a-----aggggtctaagggtcggctgaaatggaaggaatcgggccgccgtgg---cgac
acagtccgcgatcgggtg-at------------ccgagctcctcc----------gggag
cccggagtttttctaagtgt-tggctgcgtcgcccagtcggtttcccaggtta--cctcg
tgcaggtcgagcgcgcg-ccccc------gcggcgcgcgtcacgtcacgcatcagacctc
taatcggaaaagactacccgctgannnnnn
>n_HyF43
gcacacacaagttgcagccaacccacg-gcgaacgaacacattgt--cccctc----ggc
gggtcgtggcg-cctcgcggcgttgcggccggccacctcccttcg------cc-------
------------------------------------tcgcggcgt----tgggt----tt
ccacgatgaatcca-cc----ccaag---tgactgagtcccgaattt-gacttcgtgaag
aggagtgagctccg--tcccctcgg-----------------cttcggccga--cggggc
cggc-----gctggt---tacc--ttg-----cgagttgaaacac-----tta-------
--acc-aaaacaactctcagcaacggatatcttggctcttgcaacgatgaagaacgcagc
gaaatgcgatacgtagtgtgaattgca-----gaattccgcgaatcatcgagtctttgaa
cgcaagttgcgcccgaggcttgtccaagggcatttccgctagagcgtcaccgcg-ccccc
c---accggccca-ctccccc-----------aatcgggagtc-gggtcgagtgaaggtg
gccgtcccggtggt------cc--tcct-----tgt-------ctcgcgag-aag----g
-a-----aggggtctaagggtcggctgaaatggaaggaatcgggccgccgtgg---cgac
acagtccgcgatcgggtg-at------------ccgagctcctcc----------gggag
cccggagtttttctaagtgt-tggctgcgtcgcccagtcggtttcccaggtta--cctcg
tgcaggtcgagcgcgcg-ccccc------gcggcgcgcgtcacgtcacgcatcagannnn
nnnnnnnnnnnnnnnnnnnnnnnnnnnnnn
>n_HyF58
gcacacacaagttgcagccaacccacg-gcgaaagaacacattgt--cccctc----ggc
gggtcgtggcg-cctcgcggcgttgcggccggccacctcccttcg------cc-------
------------------------------------tcgcggcgt----tgggt----tt
ccacgatgaatcca-cc----ccaag---tgactgagtcccgaattt-gacttcgtgaag
aggagtgagctccg--tcccctcgg-----------------cttcggccga--cggggc
cggc-----gctggt---tacc--ttg-----cgagttgaaacac-----tta-------
--acc-aaaacaactctcagcaacggatatcttggctcttgcaacgatgaagaacgcagc
gaaatgcgatacgtagtgtgaattgca-----gaattccgcgaatcatcgagtctttgaa
cgcaagttgcgcccgaggcttgtccaagggcatttccgctagagcgtcaccgcg-ccccc
c---accggccca-ctccccc-----------aatcgggagtc-gggtcgagtgaaggtg
gccgtcccggtggt------cc--tcct-----tgt-------ctcgcgag-aag----g
-a-----aggggtctaagggtcggctgaaatggaaggaatcgggccgccgtgg---cgac
acagtccgcgatcgggtg-at------------ccgagctcctcc----------gggag
cccggagtttttctaagtgt-tggctgcgtcgcccagtcggtttcccaggtta--cctcg
tgcaggtcgagcgcgcg-ccccc------gcggcgcgcatcacgtcacgcatcagacctc
taatcggaaaagnnnnnnnnnnnnnnnnnn
>eu_H
gcacacacaagttgcagccaacccacg-gcgaacgaacacattgt--cccctc----ggc
gggtcgtggcg-cctcgcggcgtcgcggccggccacctcccttcgc-----cacgcgcg-
-----cacgcgc------------------------gcgcggcgt----cgggt----tt
ccacgatgaatcca-cc----ccaag---tgactgagtcccgaattt-gacttcgtgaag
aggagtgagctccgtcccccctcga-----------------cttcggctgagggggggc
cggc-----gctggt---tacc--tcg-----cgagttgaaacac-----tta-------
--acc-aaaacaactctcagcaacggatatcttggctcttgcaacgatgaagaacgcagc
gaaatgcgatacgtagtgtgaattgca-----gaattccgcgaatcatcgagtctttgaa
cgcaagttgcgcccgaggcttgtccaagggcatttccgctagagcgtcaccgcgcccccc
c---accgtcccc-ctccccc-----------aatcgggagtc-gggtcgagtgaaagtg
gccgtcccggtgat------cc--tccttgtcttgt-------cttgcgag-aag----g
-ag----aagggtctaagggtcggctgaaatggaaggaatcgggccgccgtgg---cgac
acagtccgcgatcgggtg-at------------ccgggctcctcc----------gggag
cccggaatttttctaagtgt-tggctgcgtcgcccagtcggtttcccaggtta--cctcg
tgcaggtcga--gcgtgcccccc------gcggcgcg-----cgtcacnnnnnnnnnnnn
nnnnnnnnnnnnnnnnnnnnnnnnnnnnnn
>eu_HyF15
gcacacacaagttgcagccaacccacg-gcgaacgaacacattgt--cccctc----ggc
gggtcgtggcg-cctcgcggcgtcgcggccggccacctcccttcgc-----cacgcgcg-
-----cacgcgc------------------------gcgcggcgt----cgggt----tt
ccacgatgaatcca-cc----ccaag---tgactgagtcccgaattt-gacttcgtgaag
aggagtgagctccgtcccccctcga-----------------cttcggctgagggggggc
cggc-----gctggt---tacc--tcg-----cgagttgaaacac-----tta-------
--acc-aaaacaactctcagcaacggatatcttggctcttgcaacgatgaagaacgcagc
gaaatgcgatacgtagtgtgaattgca-----gaattccgcgaatcatcgagtctttgaa
cgcaagttgcgcccgaggcttgtccaagggcatttccgctagagcgtcaccgcgcccccc
c---accgtcccc-ctccccc-----------aatcgggagtc-gggtcgagtgaaagtg
gccgtcccggtgat------cc--tccttgtcttgt-------cttgcgag-aag----g
-ag----aagggtctaagggtcggctgaaatggaaggaatcgggccgccgtgg---cgac
acagtccgcgatcgggtg-at------------ccgggctcctcc----------gggag
cccggaatttttctaagtgt-tggctgcgtcgcccagtcggtttcccaggtta--cctcg
tgcaggtcga--gcgtg-ccccc------gcggcgcg-----cgtcacgcatcagacctc
taatcggaaaagactacccgctgagtttaa
>eu_HyF16
gcacacacaagttgcagccaacccacg-gcgaacgaacacattgt--cccctc----ggc
gggtcgtggcg-cctcgcggcgtcgcggccggccacctcccttcgc-----cacgcgcg-
-----cacgcgc------------------------gcgcggcgt----cgggt----tt
ccacgatgaatcca-cc----ccaag---tgactgagtcccgaattt-gacttcgtgaag
aggagtgagctccgtcccccctcga-----------------cttcggctgagggggggc
cggc-----gctggt---tacc--tcg-----cgagttgaaacac-----tta-------
--acc-aaaacaactctcagcaacggatatcttggctcttgcaacgatgaagaacgcagc
gaaatgcgatacgtagtgtgaattgca-----gaattccgcgaatcatcgagtctttgaa
cgcaagttgcgcccgaggcttgtccaagggcatttccgctagagcgtcaccgcgcccccc
c---accgtcccc-ctccccc-----------aatcgggagtc-gggtcgagtgaaagtg
gccgtcccggtgat------cc--tccttgtcttgt-------cttgcgag-aag----g
-ag----aagggtctaagggtcggctgaaatggaaggaatcgggccgccgtgg---cgac
acagtccgcgatcgggtg-at------------ccgggctcctcc----------gggag
cccggaatttttctaagtgt-tggctgcgtcgcccagtcggtttcccaggtta--cctcg
tgcaggtcga--gcgtgcccccc------gcggcgcg-----cgtcacnnnnnnnnnnnn
nnnnnnnnnnnnnnnnnnnnnnnnnnnnnn
>eu_HyF31
gcacacacaagttgcagccaacccacg-gcgaacgaacacattgt--cccctc----ggc
gggtcgtggcg-cctcgcggcgtcgcggccggccacctcccttcgc-----cacgcgcg-
-----cacgcgc------------------------gcgcggcgt----cgggt----tt
ccacgatgaatcca-cc----ccaag---tgactgagtcccgaattt-gacttcgtgaag
aggagtgagctccgtcccccctcga-----------------cttcggctgagggggggc
cggc-----gctggt---tacc--tcg-----cgagttgaaacac-----tta-------
--acc-aaaacaactctcagcaacggatatcttggctcttgcaacgatgaagaacgcagc
gaaatgcgatacgtagtgtgaattgca-----gaattccgcgaatcatcgagtctttgaa
cgcaagttgcgcccgaggcttgtccaagggcatttccgctagagcgtcaccgcgcccccc
c---accgtcccc-ctccccc-----------aatcgggagtc-gggtcgagtgaaagtg
gccgtcccggtgat------cc--tccttgtcttgt-------cttgcgag-aag----g
-ag----aagggtctaagggtcggctgaaatggaaggaatcgggccgccgtgg---cgac
acagtccgcgatcgggtg-at------------ccgggctcctcc----------gggag
cccggaatttttctaagtgt-tggctgcgtcgcccagtcggtttcccaggttn--nnnnn
nnnnnnnnnn--nnnnnnnnnnn------nnnnnnnn-----nnnnnnnnnnnnnnnnnn
nnnnnnnnnnnnnnnnnnnnnnnnnnnnnn
>ap_Hh2273I
gcacacacaagttgcagccaacccacg-gcgaacgaacacattgt--cccctc----ggc
gggtcgtggcg-cctcgcggcgtcgcggccggccacctcccttcgc-----cacgcgcg-
-----cacgcgc------------------------gcgcggcgg----cgggt----tt
ccacgatgaatcca-cc----ccaag---tgactgagtcccgaattt-gacttcgtgaag
aggagtgagctccgccccccctcga-----------------cttcggctga--gggggc
cggc-----gctggt---tacc--tcg-----cgagttgaaacaa-----tta-------
--acc-aaaacaactctcagcaacggatatcttggctcttnnnnnnnnnnnnnnnnnnnn
nnnnngcgatacgtagtgtgaattgca-----gaattccgcgaatcatcgagtctttgaa
cgcaagttgcgcccgaggcttgtccaagggcatttccgctagagcgtcaccgcg-ccccc
c---accggcccc-ctccccc-----------aatcgggagtc-gggtcgagtgaaagtg
gccgtcccggtggt------cc--tccttgtcttgt-------cttgcgag-aag----g
-ag----aagggtctaagggtcggctgaaatggaaggaatcgggccgccgtgg---cgac
acagtccgcgatcgggtg-at------------ccgggctcctcc----------gggag
cccggaatttttctaagtgt-tggctgcgtcgcccagtcggtttcccaggtta--cctcg
tgcaggtcga--gcgcg-ccccc------gcggcgcg-----cgtcacgcatcagacctc
taatcggaaaagactacccgctgagtttaa
>ap_HyF39
gcacacacaagttgcagccaacccacg-gcgaacgaacacattgt--cccctc----ggc
gggtcgtggcg-cctcgcggcgtcgcggccggccacctcccttcgc-----cacgcgcg-
-----cacgcgc------------------------gcgcggcgg----cgggt----tt
ccacgatgaatcca-cc----ccaag---tgactgagtcccgaattt-gacttcgtgaag
aggagtgagctccgccccccctcga-----------------cttcggctga--gggggc
cggc-----gctggt---tacc--tcg-----cgagttgaaacaa-----tta-------
--acc-aaaacaactctcagcaacggatatcttggctcttgcaacgatgaagaacgcagc
gaaatgcgatacgtagtgtgaattgca-----gaattccgcgaatcatcgagtctttgaa
cgcaagttgcgcccgaggcttgtccaagggcatttccgctagagcgtcaccgcg-ccccc
c---accggcccc-ctccccc-----------aatcgggagtc-gggtcgagtgaaagtg
gccgtcccggtggt------cc--tccttgtcttgt-------cttgcgag-aag----g
-ag----aagggtctaagggtcggctgaaatggaaggaatcgggccgccgtgg---cgac
acagtccgcgatcgggtg-at------------ccgggctcctcc----------gggag
cccggaatttttctaagtgt-tggctgcgtcgcccagtcggtttcccaggtta--cctcg
tgcaggtcga--gcgcg-ccccc------gcgtcgcg-----nnnnnnnnnnnnnnnnnn
nnnnnnnnnnnnnnnnnnnnnnnnnnnnnn
>ap_HyF38
gcacacacaagttgcagccaacccacg-gcgaacgaacacattgt--cccctc----ggc
gggtcgtggcg-cctcgcggcgtcgcggccggccacctcccttcgc-----cacgcgcg-
-----cacgcgc------------------------gcgcggcgg----cgggt----tt
ccacgatgaatcca-cc----ccaag---tgactgagtcccgaattt-gacttcgtgaag
aggagtgagctccgccccccctcga-----------------cttcggctga--gggggc
cggc-----gctggt---tacc--tcg-----cgagttgaaacaa-----tta-------
--acc-aaaacaactctcagcaacggatatcttggctcttgcaacgatgaagaacgcagc
gaaatgcgatacgtagtgtgaattgca-----gaattccgcgaatcatcgagtctttgaa
cgcaagttgcgcccgaggcttgtccaagggcatttccgctagagcgtcaccgcg-ccccc
c---accggcccc-ctccccc-----------aatcgggagtc-gggtcgagtgaaagtg
gccgtcccggtggt------cc--tccttgtcttgt-------cttgcgag-aag----g
-ag----aagggtctaagggtcggctgaaatggaaggaatcgggccgccgtgg---cgac
acagtccgcgatcgggtg-at------------ccgggctcctcc----------gggag
cccggaatttttctaagtgt-tggctgcgtcgcccagtcggtttcccaggtta--cctcg
tgcaggtcga--gcgcg-ccccc------gcgtcgcg-----cgtcacgcatcatacctc
taatcngaaaagactacccgctgnnnnnnn
>fe_Hy1038
gcacacacgagttgcagccaacccacg-gcgaacgaacacattgt--cccctc----ggc
gggtcgtggcg-cctcgcggcgtcgcggccggccacctcccttcgc-----ctcgcgcg-
-----cgcgcgc------------------------tcgcggcgt----cgggt----tt
ccacgatgaatcca-cc----ccaag---tgactgagtcccgaattt-gacttcgtgaag
aggagcgagctccg--ctcccttgg-----------------cttgggctga--ggggac
cggc-----gctggttactacc--tca-----cgagttggaacat-----tta-------
--acc-aaaacaactctcagcaacggatatcttggctcttgcaacgatgaagaacgcagc
gaaatgcgatacgtagtgtgaattgca-----gaattccgcgaatcatcgagtctttgaa
cgcaagttgcgcccgaggcttgtccaagggcatttccgctagagcgtcaccgcg-ccccc
c---accgaccca-ctccccc-----------aatcgggagtc-gggtcgagtgaaagtg
gccgtcccggtggt------cccttccttgtctcgt-------ctcgcgag-aag----g
-a-----agggctttaagggtcggctgaaatggaaggaatcgggccgccgtgg---cgac
acagtccgcgatcgggtg-at------------ccgagctcctcc----------gggag
cccggaatttttctaagtgt-tggctgcgtcgcccagttggcttt---ggatt--cctcg
tgcaggtcga--gcgcgcccccc------gcggcgcg-----cgtcacgcatcagacctc
taatcggaaaagactacccgctgagtttaa
>fe_Hy655
ncacacacgagttgcagccaacccacg-gcgaacgaacacattgt--cccctc----ggc
gggtcgtggcg-cctcgcggcgtcgcggccggccacctcccttcgc-----ctcgcgcg-
-----cgcgcgc------------------------tcgcggcgt----cgggt----tt
ccacgatgaatcca-cc----ccaag---tgactgagtcccgaattt-gacttcgtgaag
aggagcgagctccg--ctcccttgg-----------------cttgggctga--ggggac
cggc-----gctggttactacc--tca-----cgagttggaacatnnnnnnnn-------
--nnn-nnnnnnnctctcannaacggatatcttggntcttgganngangaagancncagn
ganatgcgnnangtagtnngaattgca-----gaattccgcgaatcatcgagtctttgaa
cgcaagttgcgcccgaggcttgtccaagggcatttccgctagagcgtcaccgcg-ccccc
c---accgaccca-ctccccc-----------aatcgggagtc-gggtcgagtgaaagtg
gccgtcccggtggt------cccttccttgtctcgt-------ctcgcgag-aag----g
-a-----agggctttaagggtcggctgaaatggaaggaatcgggccgccgtgg---cgac
acagtccgcgatcgggtg-at------------ccgagctcctcc----------gggag
cccggaatttttctaagtgt-tggctgcgtcgcccagttggcttt---ggatt--cctcg
tgcaggtcga--gcgcgcccccc------gcggcgcg-----cgtcacgcannnnnnnnn
nnnnnnnnnnnnnnnnnnnnnnnnnnnnnn
>fa_Hy17
ncacacacaagttgcagccaacccacg-gcgaacgaacacattgt--cccctc----ggc
gggtcgtggcg-cctcgcggcgtcgcggccggccacctcccttcgc-----ca-------
-------cgcgc------------------------gcgcggcgt----cgggt----tt
ccacgatgaatcca-cc----ccaag---tgactgagtcccgaattc-gactt-------
------------------------------------------------------------
--------------------------------cgagttgaaacac-----tta-------
--acc-aaaacaactctcagcaacggatatcttggctcttgcaacgatgaagaacgcagc
gaaatgcgatacgtagtgtgaattgcagaattgaattccgcgaatcatcgagtctttgaa
cgcaagttgcgcccgaggcttgtccaagggcatttccgctagagcgtcaccgcg-ccccc
c---accgacccacctccccc-----------aagcgggagtc-gggtcgagtgcaagtg
gccgtcccggtggg------cc--tcct-----tgt-------cttgcgag-aag----g
-a-----cgggccttaagggtcggctgaaatggaaggaatcgggccgccgtgg---cgac
acagtccgcgatcgggtg-at------------ccgagctcctcc----------gggag
cccggaatttttctaagtgt-tggctgcgtcgcccagttggcttn---ggatg--cctcg
tgcaggtcgc--gcgcg-ccccc------gcggcgcg-----cgtcnnnnnnnnnnnnnn
nnnnnnnnnnnnnnnnnnnnnnnnnnnnnn
>fa_Hy990
ncacacacaagttgcagccaacccacg-gcgaacgaacacattgt--cccctc----ggc
gggtcgtggcg-cctcgcggcgtcgcggccggccacctcccttcgc-----ca-------
-------cgcgc------------------------gcgcggcgt----cgggt----tt
ccacgatgaatcca-cc----ccaag---tgactgagtcccgaattc-gactt-------
------------------------------------------------------------
--------------------------------cgagttgaaacac-----tta-------
--acc-aaaacaactctcagcaacggatatcttggctcttgcaacgatgaagaacgcagc
gaaatgcgatacgtagtgtgaattgca-----gaattccgcgaatcatcgagtctttgaa
cgcaagttgcgcccgaggcttgtccaagggcatttccgctagagcgtcaccgcg-ccccc
c---accgacccacctccccc-----------aagcgggagtc-gggtcgagtgcaagtg
gccgtcccggtggg------cc--tcct-----tgt-------cttgcgag-aag----g
-a-----cgggccttaagggtcggctgaaatggaaggaatcgggccgccgtgg---cgac
acagtccgcgatcgggtg-at------------ccgagctcctcc----------gggag
cccggaatttttctaagtgt-tggctgcgtcgcccagttggcttc---ggatg--cctcg
tgcaggtcgc--gcgcg-ccccc------gcggcgcg-----cgtcacgcannnnnnnnn
nnnnnnnnnnnnnnnnnnnnnnnnnnnnnn
>Pseudohygrohypnum_fauriei_voucher_CBF_Ignatov_08_226
gcacacacaagttgcagccaacccacg-gcgaacgaacacattgt--cccctc----ggc
gggtcgtggcg-cctcgcggcgtcgcggccggccacctcccttcgc-----ca-------
-------cgcgc------------------------gcgcggcgt----cgggt----tt
ccacgatgaatcca-cc----ccaag---tgactgagtcccgaattc-gactt-------
------------------------------------------------------------
--------------------------------cgagttgaaacac-----tta-------
--acc-aaaacaactctcagcaacggatatcttggctcttgcaacgatgaagaacgcagc
gaaatgcgatacgtagtgtgaattgca-----gaattccgcgaatcatcgagtctttgaa
cgcaagttgcgcccgaggcttgtccaagggcatttccgctagagcgtcaccgcg-ccccc
c---accgacccacctccccc-----------aagcgggagtc-gggtcgagtgcaagtg
gccgtcccggtggg------cc--tcct-----tgt-------cttgcgag-aag----g
-a-----cgggccttaagggtcggctgaaatggaaggaatcgggccgccgtgg---cgac
acagtccgcgatcgggtg-at------------ccgagctcctcc----------gggag
cccggaatttttctaagtgt-tggctgcgtcgcccagttggcttt---ggatg--cctcg
tgcaggtcgc--gcgcg-ccccc------gcggcgcg-----cgtcacgcatcagacctc
taatcggaaaagactacccgctgagtttaa
>de_06_1307
gcacacacaagttgcagccaacccacg-gcgaacgaacacattgt--cccctc----ggc
gggtcgtggcg-cctcgcggcgtcgcggccggccacctcccttcgt-----ca-------
-------cgcgc------------------------gcgtggcgt----cgggt----tt
ccacgatgaatcca-cc----ccaag---tgactgagtcccgaattc-gactt-------
------------------------------------------------------------
--------------------------------cgagttgaaacac-----tta-------
--acc-aaaacaactctcagcaacggatatcttggctcttgcaacgatgaagaacgcagc
gaaatgcgatacgtagtgtgaattgca-----gaattccgcgaatcatcgagtctttgaa
cgcaagttgcgcccgaggcttgtccaagggcatttccgctagagcgtcaccgcg-ccccc
c---accgacccaactccccc-----------aagcgggagtc-gggtcgagtgcaagtg
gccgtcccggtggg------cc--tcct-----tgt-------cttgcgag-aag----g
-a------agggcctaagggtcggctgaaatggaaggaatcgggccgccgtgg---cgac
acagtccgcgatcgggtg-at------------ccgagctcctcc----------gggag
cccggaatttttctaagtgt-tggctgcgtcgcccagttggcttt---ggata--cctcg
tgcaggtcgc--gcgcg-ccccc------gcggcgcg-----cgtcacgcatcagacctc
taatcggaaaagactacccgctgagtttaa
>de_Hy858
nnnnnnnnnngttgcagccaacccacg-gcgaacgaacacattgt--cccctc----ggc
gggtcgtggcg-cctcgcggcgtcgcggccggccacctcccttcgt-----ca-------
-------cgcgc------------------------gcgtggcgt----cgggt----tt
ccacgatgaatcca-cc----ccaag---tgactgagtcccgaattc-gactt-------
------------------------------------------------------------
--------------------------------cgagttgaaacac-----tta-------
--acc-aaaacaactctcagcaacggatatcttggctcttgcaacgatgaagaacgcagc
gaaatgcgatacgtagtgtgaattgca-----gaattccgcgaatcatcgagtctttgaa
cgcaagttgcgcccgaggcttgtccaagggcatttccgctagagcgtcaccgcg-ccccc
c---accgacccaactccccc-----------aagcgggagtc-gggtcgagtgcaagtg
gccgtcccggtggg------cc--tcct-----tgt-------cttgcgag-aag----g
-a------agggcctaagggtcggctgaaatggaaggaatcgggccgccgtgg---cgac
acagtccgcgatcgggtg-at------------ccgagctcctcc----------gggag
cccggaatttttctaagtgt-tggctgcgtcgcccagttggcttt---ggata--cctcg
tgcaggtcgc--gcgcg-ccccc------gcggcgcg-----cgtcacgcatcagacctc
taatcggaaaagactacccnnnnnnnnnnn
>pu_HyF52
nnnnnnnnnnnnnnnngccaacccacg-gcgaacgaacacattgt--cccctc----ggc
gggtcgtggcg-cctcgcggcgtcgcggccggccacctcccttcgc-----cc-------
------------------------------------tcgcggcgt----cgggt----tt
ccacgatgaatcca-cc----ccaag---tgactgagtcccgaattc-gacttcgtgaag
aggagtgagctccg--tcccctcgg-----------------cttcggccga--cggggc
cggc-----gctggt---tacc-tttg-----cgagttgaaacac-----tta-------
--acc-aaaacaactctcagcaacggatatcttggctcttgcaacgatgaagaacgcagc
gaaatgcgatacgtagtgtgaattgca-----gaattccgcgaatcatcgagtctttgaa
cgcaagttgcgcccgaggcttgtccaagggcatttccgctagagcgtcaccgcg-ccccc
c---accggccca-ctccccc-----------aatcgggagtc-gggtcgagtgaaggtg
gccgtcccggtggt------cc--tcct-----tgt-------ctcgcgag-aag---gg
-a-----agggtcctaagggtcggctgaaatggaaggaatcgggccgccgtgg---cgac
acagtccgcgatcgggtg-at------------ccgagctcctcc----------gggag
cccggagtttttctaagtgt-tggctgcgtcgcccagtcggtttcccaggtta--cctcg
tgcaggtcgagcgcgcg-ccccc------gcggcgcgcgtcacgtcacgcatcagacctc
taatcggaaaagactacccgctgagtttaa
>pu_HyF6
gcacacacaagttgcagccaacccacg-gcgaacgaacacattgt--cccctc----ggc
gggtcgtggcg-cctcgcggcgtcgcggccggccacctcccttcgc-----cc-------
------------------------------------tcgcggcgt----cgggt----tt
ccacgatgaatcca-cc----ccaag---tgactgagtcccgaattc-gacttcgtgaag
aggagtgagctccg--tcccctcgg-----------------cttcggccga--cggggc
cggc-----gctggt---tacc-tttg-----cgagttgaaacac-----tta-------
--acc-aaaacaactctcagcaacggatatcttggctcttgcaacgatgaagaacgcagc
gaaatgcgatacgtagtgtgaattgca-----gaattccgcgaatcatcgagtctttgaa
cgcaagttgcgcccgaggcttgtccaagggcatttccgctagagcgtcaccgcg-ccccc
c---accggccca-ctccccc-----------aatcgggagtc-gggtcgagtgaaggtg
gccgtcccggtggt------cc--tcct-----tgt-------ctcgcgag-aag---gg
-a-----agggtcctaagggtcggctgaaatggaaggaatcgggccgccgtgg---cgac
acagtccgcgatcgggtg-at------------ccgagctcctcc----------gggag
cccggagtttttctaagtgt-tggctgcgtcgcccagtcggtttcccaggtta--cctcg
tgcaggtcgagcgcgcg-ccccc------gcggcgcgcgtcacgtcacgcatcagacctc
taatcggaaaagactacccgctgagtttaa
>pu_HyF20
gcacacacaagttgcagccaacccacg-gcgaacgaacacattgt--cccctc----ggc
gggtcgtggcg-cctcgcggcgtcgcggccggccacctcccttcgc-----cc-------
------------------------------------tcgcggcgt----cgggt----tt
ccacgatgaatcca-cc----ccaag---tgactgagtcccgaattc-gacttcgtgaag
aggagtgagctccg--tcccctcgg-----------------cttcggccga--cggggc
cggc-----gctggt---tacc-tttg-----cgagttgaaacac-----tta-------
--acc-aaaacaactctcagcaacggatatcttggctcttgcaacgatgaagaacgcagc
gaaatgcgatacgtagtgtgaattgca-----gaattccgcgaatcatcgagtctttgaa
cgcaagttgcgcccgaggcttgtccaagggcatttccgctagagcgtcaccgcg-ccccc
c---accggccca-ctccccc-----------aatcgggagtc-gggtcgagtgaaggtg
gccgtcccggtggt------cc--tcct-----tgt-------ctcgcgag-aag---gg
-a-----agggtcctaagggtcggctgaaatggaaggaatcgggccgccgtgg---cgac
acagtccgcgatcgggtg-at------------ccgagctcctcc----------gggag
cccggagtttttctaagtgt-tggctgcgtcgcccagtcggtttcccaggtta--cctcg
tgcaggtcgagcgcgcg-ccccc------gcggcgcgcgtcacgtcacgcatcagacctc
taatcggaaaagactacccgctgagtttaa
>pu_HyF61
gcacacacaagttgcagccaacccacg-gcgaacgaacacattgt--cccctc----ggc
gggtcgtggcg-cctcgcggcgtcgcggccggccacctcccttcgc-----cc-------
------------------------------------tcgcggcgt----cgggt----tt
ccacgatgaatcca-cc----ccaag---tgactgagtcccgaattc-gacttcgtgaag
aggagtgagctccg--tcccctcgg-----------------cttcggccga--cggggc
cggc-----gctggt---tacc-tttg-----cgagttgaaacac-----tta-------
--acc-aaaacaactctcagcaacggatatcttggctcttgcaacgatgaagaacgcagc
gaaatgcgatacgtagtgtgaattgca-----gaattccgcgaatcatcgagtctttgaa
cgcaagttgcgcccgaggcttgtccaagggcatttccgctagagcgtcaccgcg-ccccc
c---accggccca-ctccccc-----------aatcgggagtc-gggtcgagtgaaggtg
gccgtcccggtggt------cc--tcct-----tgt-------ctcgcgag--ag---gg
-a-----agggtcctaagggtcggctgaaatggaaggaatcgggccgccgtgg---cgac
acagtccgcgatcgggtg-at------------ccgagctcctcc----------gggag
cccggagtttttctaagtgt-tggctgcgtcgcccagtcggtttcccaggtta--cctcg
tgcaggtcgagcgcgcg-ccccc------gcggcgcgcgtcacgtcacgcatcagacctc
taatcggaaaagactacccgctgagtttaa
>pu_si_Hh1585
gcacacacaagttgcagccaacccacg-gcgaacgaacacattgt--cccctc----ggc
gggtcgtggcg-cctcgcggcgtcgcggccggccacctcccttcgc-----cc-------
------------------------------------tcgcggcgt----cgggt----tt
ccacgatgaatcca-cc----ccaag---tgactgagtcccgaattc-gacttcgtgaag
aggagtgagctccg--tcccctcgg-----------------cttcggccga--cggggc
cggc-----gctggt---tacc-tttg-----cgagttgaaacac-----tta-------
--acc-aaaacaactctcagcaacggatatcttggctcttgcaacgatgaagaacgcagc
gaaatgcgatacgtagtgtgaattgca-----gaattccgcgaatcatcgagtctttgaa
cgcaagttgcgcccgaggcttgtccaagggcatttccgctagagcgtcaccgcg-ccccc
c---accggccca-ctccccc-----------aatcgggagtc-gggtcgagtgaaggtg
gccgtcccggtggt------cc--tcct-----tgt-------ctcgcgag--ag---gg
-a-----agggtcctaagggtcggctgaaatggaaggaatcgggccgccgtgg---cgac
acagtccgcgatcgggtg-at------------ccgagctcctcc----------gggag
cccggagtttttctaagtgt-tggctgcgtcgcccagtcggtttcccaggtta--cctcg
tgcaggtcgagcgcgcg-ccccc------gcggcgcgcgtcacgtcacgcatcagacctc
taatcggaaaagactacccgctgagtttaa
>pu_HyF28
gcacacacaagttgcagccaacccacg-gcgaacgaacacattgt--cccctc----ggc
gggtcgtggcg-cctcgcggcgtcgcggccggccacctcccttcgc-----cc-------
------------------------------------tcgcggcgt----cgggt----tt
ccacgatgaatcca-cc----ccaag---tgactgagtcccgaattc-gacttcgtgaag
aggagtgagctccg--tcccctcgg-----------------cttcggccga--cggggc
cggc-----gctggt---tacc-tttg-----cgagttgaaacac-----tta-------
--acc-aaaacaactctcagcaacggatatcttggctcttgcaacgatgaagaacgcagc
gaaatgcgatacgtagtgtgaattgca-----gaattccgcgaatcatcgagtctttgaa
cgcaagttgcgcccgaggcttgtccaagggcatttccgctagagcgtcaccgcg-ccccc
c---accggccca-ctccccc-----------aatcgggagtc-gggtcgagtgaaggtg
gccgtcccggtggt------cc--tcct-----tgt-------ctcgcgag-aag----g
-a-----aggttcctaagggtcggctgaaatggaaggaatcgggccgccgtgg---cgac
acagtccgcgatcgggtg-at------------ccgagctcctcc----------gggag
cccggagtttttctaagtgt-tggctgcgtcgcccagtcggtttcccaggtta--cctcg
tgcaggtcgagcgcgcg-ccccc------gcggcgcgcgtcacgtcacgcatcagacctc
taatcggaaaagactacccgctgnnnnnnn
>pu_HyF29
gcacacacaagttgcagccaacccacg-gcgaacgaacacattgt--cccctc----ggc
gggtcgtggcg-cctcgcggcgtcgcggccggccacctcccttcgc-----cc-------
------------------------------------tcgcggcgt----cgggt----tt
ccacgatgaatcca-cc----ccaag---tgactgagtcccgaattc-gacttcgtgaag
aggagtgagctccg--tcccctcgg-----------------cttcggccga--cggggc
cggc-----gctggt---tacc-tttg-----cgagttgaaacac-----tta-------
--acc-aaaacaactctcagcaacggatatcttggctcttgcaacgatgaagaacgcagc
gaaatgcgatacgtagtgtgaattgca-----gaattccgcgaatcatcgagtctttgaa
cgcaagttgcgcccgaggcttgtccaagggcatttccgctagagcgtcaccgcg-ccccc
c---accggccca-ctccccc-----------aatcgggagtc-gggtcgagtgaaggtg
gccgtcccggtggt------cc--tcct-----tgt-------ctcgcgag-aag----g
-a-----aggttcctaagggtcggctgaaatggaaggaatcgggccgccgtgg---cgac
acagtccgcgatcgggtg-at------------ccgagctcctcc----------gggag
cccggagtttttctaagtgt-tggctgcgtcgcccagtcggtttcccaggtta--cctcg
tgcaggtcgagcgcgcg-ccccc------gcggcgcgcgtcacgtcangcatcagacctc
taatcggaaannnnnnnnnnnnnnnnnnnn
>pu_HyF44
gcacacacaagttgcagccaacccacg-gcgaacgaacacattgt--cccctc----ggc
gggtcgtggcg-cctcgcggcgtcgcggccggccacctcccttcgc-----cc-------
------------------------------------tcgcggcgt----cgggt----tt
ccacgatgaatcca-cc----ccaag---tgactgagtcccgaattc-gacttcgtgaag
aggagtgagctccg--tcccctcgg-----------------cttcggccga--cggggc
cggc-----gctggt---tacc-tttg-----cgagttgaaacac-----tta-------
--acc-aaaacaactctcagcaacggatatcttggctcttgcaacgatgaagaacgcagc
gaaatgcgatacgtagtgtgaattgca-----gaattccgcgaatcatcgagtctttgaa
cgcaagttgcgcccgaggcttgtccaagggcatttccgctagagcgtcaccgcg-ccccc
c---accggccca-ctccccc-----------aatcgggagtc-gggtcgagtgaaggtg
gccgtcccggtggt------cc--tcct-----tgt-------ctcgcgag-aag----g
-a-----aggttcctaagggtcggctgaaatggaaggaatcgggccgccgtgg---cgac
acagtccgcgatcgggtg-at------------ccgagctcctcc----------gggag
cccggagtttttctaagtgt-tggctgcgtcgcccagtcggtttccagggtta--cctcg
tgcaggtcgagggcgcg-ccccc------gcggcgcgcgtcacgtcacgcatcagacctc
taatcggaaaagactacccgctgagtttnn
>pu_HyF45
gcacacacaagttgcagccaacccacg-gcgaacgaacacattgt--cccctc----ggc
gggtcgtggcg-cctcgcggcgtcgcggccggccacctcccttcgc-----cc-------
------------------------------------tcgcggcgt----cgggt----tt
ccacgatgaatcca-cc----ccaag---tgactgagtcccgaattc-gacttcgtgaag
aggagtgagctccg--tcccctcgg-----------------cttcggccga--cggggc
cggc-----gctggt---tacc-tttg-----cgagttgaaacac-----tta-------
--acc-aaaacaactctcagcaacggatatcttggctcttgcaacgatgaagaacgcagc
gaaatgcgatacgtagtgtgaattgca-----gaattccgcgaatcatcgagtctttgaa
cgcaagttgcgcccgaggcttgtccaagggcatttccgctagagcgtcaccgcg-ccccc
c---accggccca-ctccccc-----------aatcgggagtc-gggtcgagtgaaggtg
gccgtcccggtggt------cc--tcct-----tgt-------ctcgcgag-aag----g
-a-----aggttcctaagggtcggctgaaatggaaggaatcgggccgccgtgg---cgac
acagtccgcgatcgggtg-at------------ccgagctcctcc----------gggag
cccggagtttttctaagtgt-tggctgcgtcgcccagtcggtttccagggtta--cctcg
tgcaggtcgagggcgcg-ccccc------gcggcgcgcgtcacgtcacgcatcagacctc
taatcggaaaagactacccgctgagtttnn
>sk_18033
gcacacacaagttgcagccaacccacg-gcgaacgaacacattgt--cccctc----ggc
gggtcgtggcg-cctcacggcgtcgcggccggccacctcccttcgc-----cg-------
-----cgcgcga------------------------gcgcggcgt----cgggt----tt
ccacgatgaatcca-cc----ctaag---tgactgagtcccgaattt-gacttcgcgaag
aggagtaagctccg-cccccctcgg-----------------cctcggctga--gggggc
cggc-----gctggt---tacc--ttg-----cgagttgaaacac-----tta-------
--acc-aaaacaactctcagcaacggatatcttggctcttgcaacgatgaagaacgcagc
gaaatgcgatacgtagtgtgaattgca-----gaattccgcgaatcatcgagtctttgaa
cgcaagttgcgcccgaggcttgtccaagggcatttccgctagagcgtcaccgcg-ccccc
c---accgaccca-ctccccc-----------aatcgggagtc-gggtcgagtgaaagtg
gccgtcccggtggg------cc--tcct-----tgt-------cttgcgag-aag----g
-a-----aagggtctaagggtcggctgaaatggaaggaatcgggccgccgtgg---cgac
acagtccgcgatcgggtg-at------------ccgagctcctcc----------gggag
cccggaatttttctaagtgt-tggctgcgtcgccctgtcggtttcccaggtta--cctca
tgcaggtcga--gcgcg-ccccc------gcggcgcg-----cgtcacgcatcagacctc
taatcggaaaagactacccgctgagtttaa
>sk_18489
gcacacacaagttgcagccaacccacg-gcgaacgaacacattgt--cccctc----ggc
gggtcgtggcg-cctcacggcgtcgcggccggccacctcccttcgc-----cg-------
-----cgcgcga------------------------gcgcggcgt----cgggt----tt
ccacgatgaatcca-cc----ctaag---tgactgagtcccgaattt-gacttcgcgaag
aggagtaagctccg-cccccctcgg-----------------cctcggctga--gggggc
cggc-----gctggt---tacc--ttg-----cgagttgaaacac-----tta-------
--acc-aaaacaactctcagcaacggatatcttggctcttgcaacgatgaagaacgcagc
gaaatgcgatacgtagtgtgaattgca-----gaattccgcgaatcatcgagtctttgaa
cgcaagttgcgcccgaggcttgtccaagggcatttccgctagagcgtcaccgcg-ccccc
c---accgaccca-ctccccc-----------aatcgggagtc-gggtcgagtgaaagtg
gccgtcccggtggg------cc--tcct-----tgt-------cttgcgag-aag----g
-a-----aagggtctaagggtcggctgaaatggaaggaatcgggccgccgtgg---cgac
acagtccgcgatcgggtg-at------------ccgagctcctcc----------gggag
cccggaatttttctaagtgt-tggctgcgtcgccctgtcggtttcccaggtta--cctca
tgcaggtcga--gcgcg-ccccc------gcggcgcg-----cgtcacgcatcagacctc
taatcggaaaagactacccgctgagtttaa
>su_P2274I
gcacacacaagttgcagccaacccacg-gcgaacgaacacattgt--cccctc----ggc
gggtcgtggcg-cctcgcggcgtcgcggccggccacctcccttcgc-----cc-------
------------------------------------tcgcggcgt----cgggt----tt
ccacgatgaatcca-cc----ccaag---tgactgagtcccgaattc-gacttcgtgaag
aggagtgagctccg--tcccctcgg-----------------cttcggcgga--gggggc
cggc-----gctggt---tacc--ttg-----cgagttgaaacac-----tta-------
--accaaaaacaactctcagcaacggatatcttggctcttgcaacgatgaagaacgcagc
gaaatgcgatacgtagtgtgaattgca-----gaattccgcgaatcatcgagtctttgaa
cgcaagttgcgcccgaggcttgtccaagggcatttccgctagagcgtcaccgcg-ccccc
c---accggccca-ctccccc-----------aatcgggagtc-gggtcgagtgaaggtg
gccgtcccggcggt------cc--tcct-----cgt-------ctcgcggg-aag----g
-ag---gaagggtccaagggtcggctgaaatggaaggaatcgggccgccgtgg---cgac
acagtccgcgatcgggtg-at------------ccgagctcctcc----------gggag
cccggagtttttctaagtgt-tggctgcgtcgcccagtcggtttcccaggtta--cctcg
tgcaggtcgagcgcgcg-ccccc------gcggcgcgcgtcacgtcacgcatcagacctc
taatcggaaaagactacccgctgagtttaa
>su_HyF35
gcacacacaagttgcagccaacccacg-gcgaacgaacacattgt--cccctc----ggc
gggtcgtggcg-cctcgcggcgtcgcggccggccacctcccttcgc-----cc-------
------------------------------------tcgcggcgt----cgggt----tt
ccacgatgaatcca-cc----ccaag---tgactgagtcccgaattc-gacttcgtgaag
aggagtgagctccg--tcccctcgg-----------------cttcggcgga--gggggc
cggc-----gctggt---tacc--ttg-----cgagttgaaacac-----tta-------
--accaaaaacaactctcagcaacggatatcttggctcttgcaacgatgaagaacgcagc
gaaatgcgatacgtagtgtgaattgca-----gaattccgcgaatcatcgagtctttgaa
cgcaagttgcgcccgaggcttgtccaagggcatttccgctagagcgtcaccgcg-ccccc
c---accggccca-ctccccc-----------aatcgggagtc-gggtcgagtgaaggtg
gccgtcccggcggt------cc--tcct-----cgt-------ctcgcggg-aag----g
-ag---gaagggtccaagggtcggctgaaatggaaggaatcgggccgccgtgg---cgac
acagtccgcgatcgggtg-at------------ccgagctcctcc----------gggag
cccggagtttttctaagtgt-tggctgcgtcgcccagtcggtttcccaggtta--cctcg
tgcaggtcgagcgcgcg-ccccc------gcggcgcgcgtcacgtcacgcatcagacctc
taatcggaaaagactacccgctgagtttaa
>su_HyF36
gcacacacaagttgcagccaacccacg-gcgaacgaacacattgt--cccctc----ggc
gggtcgtggcg-cctcgcggcgtcgcggccggccacctcccttcgc-----cc-------
------------------------------------tcgcggcgt----cgggt----tt
ccacgatgaatcca-cc----ccaag---tgactgagtcccgaattc-gacttcgtgaag
aggagtgagctccg--tcccctcgg-----------------cttcggcgga--gggggc
cggc-----gctggt---tacc--ttg-----cgagttgaaacac-----tta-------
--accaaaaacaactctcagcaacggatatcttggctcttgcaacgatgaagaacgcagc
gaaatgcgatacgtagtgtgaattgca-----gaattccgcgaatcatcgagtctttgaa
cgcaagttgcgcccgaggcttgtccaagggcatttccgctagagcgtcaccgcg-ccccc
c---accggccca-ctccccc-----------aatcgggagtc-gggtcgagtgaaggtg
gccgtcccggcggt------cc--tcct-----cgt-------ctcgcggg-aag----g
-ag---gaagggtccaagggtcggctgaaatggaaggaatcgggccgccgtgg---cgac
acagtccgcgatcgggtg-at------------ccgagctcctcc----------gggag
cccggagtttttctaagtgt-tggctgcgtcgcccagtcggtttcccaggtta--cctcg
tgcaggtcgagcgcgcg-ccccc------gcggcgcgcgtcacgtcacgcatcagacctc
taatcggaaaagactacccgctgagttnnn
>su_HyF37
gcacacacaagttgcagccaacccacg-gcgaacgaacacattgt--cccctc----ggc
gggtcgtggcg-cctcgcggcgtcgcggccggccacctcccttcgc-----cc-------
------------------------------------tcgcggcgt----cgggt----tt
ccacgatgaatcca-cc----ccaag---tgactgagtcccgaattc-gacttcgtgaag
aggagtgagctccg--tcccctcgg-----------------cttcggcgga--gggggc
cggc-----gctggt---tacc--ttg-----cgagttgaaacac-----tta-------
--accaaaaacaactctcagcaacggatatcttggctcttgcaacgatgaagaacgcagc
gaaatgcgatacgtagtgtgaattgca-----gaattccgcgaatcatcgagtctttgaa
cgcaagttgcgcccgaggcttgtccaagggcatttccgctagagcgtcaccgcg-ccccc
c---accggccca-ctccccc-----------aatcgggagtc-gggtcgagtgaaggtg
gccgtcccggcggt------cc--tcct-----cgt-------ctcgcggg-aag----g
-ag---gaagggtccaagggtcggctgaaatggaaggaatcgggccgccgtgg---cgac
acagtccgcgatcgggtg-at------------ccgagctcctcc----------gggag
cccggagtttttctaagtgt-tggctgcgtcgcccagtcggtttcccaggtta--cctcg
tgcaggtcgagcgcgcg-ccccc------gcggcgcgcgtcacgtcacgcatcagacctc
taatcggaaaagactacccgnnnnnnnnnn
>su_HyF40
gcacacacaagttgcaggcaacccacg-gcgaacgaacacattgt--cccctc----ggc
gggtcgtggcg-cctcgcggcgtcgcggccggccacctcccttcgc-----cc-------
------------------------------------tcgcggcgt----cgggt----tt
ccacgatgaatcca-cc----ccaag---tgactgagtcccgaattc-gacttcgtgaag
aggagtgagctccg--tcccctcgg-----------------cttcggcgga--gggggc
cggc-----gctggt---tacc--ttg-----cgagttgaaacac-----tta-------
--accaaaaacaactctcagcaacggatatcttggctcttgcaacgatgaagaacgcagc
gaaatgcgatacgtagtgtgaattgca-----gaattccgcgaatcatcgagtctttgaa
cgcaagttgcgcccgaggcttgtccaagggcatttccgctagagcgtcaccgcg-ccccc
c---accggccca-ctccccc-----------aatcgggagtc-gggtcgagtgaaggtg
gccgtcccngcggt------cc--tcct-----cgt-------ctcgcggg-aag----g
-ag---gaagggtccaagggtcggctgaaatggaaggaatcgggccgccgtgg---cgac
acagtccgcgatcgggtg-at------------ccgagctcctcc----------gggag
cccggagtttttctaagtgt-tggctgcgtcgcccagtcggtttcccaggtta--cctcg
tgcaggtcgagcgcgcg-ccccc------gcggcgcgcgtcacgtcacgcatcagacctc
taatcggaaaagactacccgctgagtttaa
>su_HyF41
gcacacacaagttgcagccaacccacg-gcgaacgaacacattgt--cccctc----ggc
gggtcgtggcg-cctcgcggcgtcgcggccggccacctcccttcgc-----cc-------
------------------------------------tcgcggcgt----cgggt----tt
ccacgatgaatcca-cc----ccaag---tgactgagtcccgaattc-gacttcgtgaag
aggagtgagctccg--tcccctcgg-----------------cttcggcgga--gggggc
cggc-----gctggt---tacc--ttg-----cgagttgaaacac-----tta-------
--accaaaaacaactctcagcaacggatatcttggctcttgcaacgatgaagaacgcagc
gaaatgcgatacgtagtgtgaattgca-----gaattccgcgaatcatcgagtctttgaa
cgcaagttgcgcccgaggcttgtccaagggcatttccgctagagcgtcaccgcg-ccccc
c---accggccca-ctccccc-----------aatcgggagtc-gggtcgagtgaaggtg
gccgtcccggcggt------cc--tcct-----cgt-------ctcgcggg-aag----g
-ag---gaagggtccaagggtcggctgaaatggaaggaatcgggccgccgtgg---cgac
acagtccgcgatcgggtg-at------------ccgagctcctcc----------gggag
cccggagtttttctaagtgt-tggctgcgtcgcccagtcggtttcccaggtta--cctcg
tgcaggtcgagcgcgcg-ccccc------gcggcgcgcgtcacgnnnnnnnnnnnnnnnn
nnnnnnnnnnnnnnnnnnnnnnnnnnnnnn
>su_H
gcacacacaagttgcagccaacccacg-gcgaacgaacacattgt--cccctc----ggc
gggtcgtggcg-cctcgcggcgtcgcggccggccacctcccttcgc-----cc-------
------------------------------------tcgcggcgt----cgggt----tt
ccacgatgaatcca-cc----ccaag---tgactgagtcccgaattc-gacttcgtgaag
aggagtgagctccg--tcccctcgg-----------------cttcggcgga--gggggc
cggc-----gctggt---tacc--ttg-----cgagttgaaacac-----tta-------
--accaaaaacaactctcagcaacggatatcttggctcttgcaacgatgaagaacgcagc
gaaatgcgatacgtagtgtgaattgca-----gaattccgcgaatcatcgagtctttgaa
cgcaagttgcgcccgaggcttgtccaagggcatttccgctagagcgtcaccgcg-ccccc
c---accggccca-ctccccc-----------aatcgggagtc-gggtcgagtgaaggtg
gccgtcccggcggt------cc--tcct-----cgt-------ctcgcggg-aag----g
-ag---gaagggtccaagggtcggctgaaatggaaggaatcgggccgccgtgg---cgac
acagtccgcgatcgggtg-at------------ccgagctcctcc----------gggag
cccggagtttttctaagtgt-tggctgcgtcgcccagtcggtttcccaggtta--cctcg
tgcaggtcgagcgcgcg-ccccc------gcggcgcgcgnnncgtcacnnnnnnnnnnnn
nnnnnnnnnnnnnnnnnnnnnnnnnnnnnn
>si_HyF4
gcacacacaagttgcagccaacccacg-gcgaacgaacacattgt--cccctc----ggc
gggtcgtggcg-cctcgcggcgtcgcggccggccacctcccttcg------cc-------
------------------------------------tcgcggcgt----cgggt----tt
ccacgatgaatcca-cc----ccaag---tgactgagtcccgaattc-gacttcgtgaag
aggagtgagctccg--tcccctcgg-----------------cttcggcgga--gggggc
cggc-----gctggt---tacc--ttg-----cgagttgaaacac-----tta-------
--accgaaaacaactctcagcaacggatatcttggctcttgcaacgatgaagaacgcagc
gaaatgcgatacgtagtgtgaattgca-----gaattccgcgaatcatcgagtctttgaa
cgcaagttgcgcccgaggcttgtccaagggcatttccgctagagcgtcaccgcg-ccccc
c---actggccca-ctccccc-----------aatcgggagtc-gagtcgagtgaaggtg
gccgtcccggtggt------cc--tcct-----tgt-------ctcgcgag-aag----g
-aa----agggttctaagggtcggctgaaatggaaggaatcgggccgccgtgg---cgac
acagtccgcgatcgggtg-at------------ccgagctcttcc----------gggag
cccggagtttttctaagtgt-tggctgcgtcgcccagtcggtttcccaggtta--cctcg
tgcaggtcgagcgcgcg-ccccc------gcggcgcgcgtcacgtcacgcatcagacctc
taatcggaaaagactacccgctgagtttaa
>si_HyF18
gcacacacaagttgcagccaacccacg-gcgaacgaacacattgt--cccctc----ggc
gggtcgtggcg-cctcgcggcgtcgcggccggccacctcccttcg------cc-------
------------------------------------tcgcggcgt----cgggt----tt
ccacgatgaatcca-cc----ccaag---tgactgagtcccgaattc-gacttcgtgaag
aggagtgagctccg--tcccctcgg-----------------cttcggcgga--gggggc
cggc-----gctggt---tacc--ttg-----cgagttgaaacac-----tta-------
--accgaaaacaactctcagcaacggatatcttggctcttgcaacgatgaagaacgcagc
gaaatgcgatacgtagtgtgaattgca-----gaattccgcgaatcatcgagtctttgaa
cgcaagttgcgcccgaggcttgtccaagggcatttccgctagagcgtcaccgcg-ccccc
c---actggccca-ctccccc-----------aatcgggagtc-gagtcgagtgaaggtg
gccgtcccggtggt------cc--tcct-----tgt-------ctcgcgag-aag----g
-aa----agggttctaagggtcggctgaaatggaaggaatcgggccgccgtgg---cgac
acagtccgcgatcgggtg-at------------ccgagctcttcc----------gggag
cccggagtttttctaagtgt-tggctgcgtcncccagtcggtttcccaggtta--cctcg
tgcaggtcgagcgcnnn-nnnnn------nnnnnnnnnnnnnnnnnnnnnnnnnnnnnnn
nnnnnnnnnnnnnnnnnnnnnnnnnnnnnn
>si_HyF47
gcacacacaagttgcagccaacccacg-gcgaacgaacacattgt--cccctc----ggc
gggtcgtggcg-cctcgcggcgtcgcggccggccacctcccttcg------cc-------
------------------------------------tcgcggcgt----cgggt----tt
ccacgatgaatcca-cc----ccaag---tgactgagtcccgaattc-gacttcgtgaag
aggagtgagctccg--tcccctcgg-----------------cttcggcgga--gggggc
cggc-----gctggt---tacc--ttg-----cgagttgaaacac-----tta-------
--accgaaaacaactctcagcaacggatatcttggctcttgcaacgatgaagaacgcagc
gaaatgcgatacgtagtgtgaattgca-----gaattccgcgaatcatcgagtctttgaa
cgcaagttgcgcccgaggcttgtccaagggcatttccgctagagcgtcaccgcg-ccccc
c---actggccca-ctccccc-----------aatcgggagtc-gagtcgagtgaaggtg
gccgtcccggtggt------cc--tcct-----tgt-------ctcgcgag-aag----g
-aa----agggttctaagggtcggctgaaatggaaggaatcgggccgccgtgg---cgac
acagtccgcgatcgggtg-at------------ccgagctcttcc----------gggag
cccggagtttttctaagtgt-tggctgcgtcgcccagtcggtttcccaggtta--cctcg
tgcaggtcgagcgcgcg-ccccc------gcggcgcgcgtcnnnnnnnnnnnnnnnnnnn
nnnnnnnnnnnnnnnnnnnnnnnnnnnnnn
>si_HyF7
gcacacacaagttgcagccaacccacg-gcgaacgaacacattgt--cccctc----ggc
gggtcgtggcg-cctcgcggcgtcgcggccgggcacctcccttcg------cc-------
------------------------------------tcgcggcgt----cgggt----tt
ccacgatgaatcca-cc----ccaag---tgactgagtcccgaattc-gacttcgtgaag
aggagtgagctccg--tcccctcgg-----------------cttcggcgga--gggggc
cggc-----gctggt---tacc--ttg-----cgagttgaaacac-----tta-------
--accgaaaacaactctcagcaacggatatcttggctcttgcaacgatgaagaacgcatc
gaaatgcgatacgtagtgtgaattgca-----gaattccgcgaatcatcgagtctttgaa
cgcaagttgcgcccgaggcttgtccaagggcatttccgctagagcgtcaccgcg-ccccc
c---actggccca-ctccccc-----------aatcgggagtc-gagtcgagtgaaggtg
gccgtcccggtggt------cc--tcct-----tgt-------ctcgcgag-aag----g
-aa----agggttctaagggtcggctgaaatggaaggaatcgggccgccgtgg---cgac
acagtccgcgatcgggtg-at------------ccgagctcttcc----------gggag
cccggagtttttctaagtgt-tggctgcgtcgcccagtcggtttcccaggtta--cctcg
tgcaggtcgagcgcgcg-ccccc------gcggcgcgcgtcacgtcacgcatcagacctc
taatcggaaaagactacccgctgagtnnnn
>si_HyF12
gcacacacaagttgcagccaacccacg-gcgaacgaacacattgt--cccctc----ggc
gggtcgtggcg-cctcgcggcgtcgcggccggccacctcccttcg------cc-------
------------------------------------tcgcggcgt----cgggt----tt
ccacgatgaatcca-cc----ccaag---tgactgagtcccgaattc-gacttcgtgaag
aggagtgagctccg--tcccctcgg-----------------cntcggcgga--gggggc
cggc-----gctggt---tacc--ttg-----cgagttgaaacac-----tta-------
--accgaaaacaactctcagcaacggatatcttggctcttgcaacgatgaagaacgcagc
gaaatgcgatacgtagtgtgaattgca-----gaattccgcgaatcatcgagtctttgaa
cgcaagttgcgcccgaggcttgtccaagggcatttccgctagagcgtcaccgcg-ccccc
c---actggccca-ctccccc-----------aatcgggagtc-gagtcgagtgaaggtg
gccgtcccggtggt------cc--tcct-----tgt-------ctcgcgag-aag----g
-aa----agggttctaagggtcggctgaaatggaaggaatcgggccgccgtgg---cgac
acagtccgcgatcgggtg-at------------ccgagctcttcc----------gggag
cccggagtttttctaagtgt-tggctgcgtcgcccagtcggtttcccaggtta--cctcg
tgcaggtcgagcgcgcg-ccccc------gcggcgcgcgtcacgtcacgcatcagacctc
taatcggaaaagactacccgctgagtttaa
>si_HyF19
gcacacacaagttgcagccaacccacg-gcgaacgaacacattgt--cccctc----ggc
gggtcgtggcg-cctcgcggcgtcgcggccggccacctcccttcg------cc-------
------------------------------------tcgcggcgt----cgggt----tt
ccacgatgaatcca-cc----ccaag---tgactgagtcccgaattc-gacttcgtgaag
aggagtgagctccg--tcccctcgg-----------------cttcggcgga--gggggc
cggc-----gctggt---tacc--ttg-----cgagttgaaacac-----tta-------
--accgaaaacaactctcagcaacggatatcttggctcttgcaacgatgaagaacgcagc
gaaatgcgatacgtagtgtgaattgca-----gaattccgcgaatcatcgagtctttgaa
cgcaagttgcgcccgaggcttgtccaagggcatttccgctagagcgtcaccgcg-ccccc
c---actggccca-ctccccc-----------aatcgggagtc-gagtcgagtgaaggtg
gccgtcccggtggt------cc--tcct-----tgt-------ctcgcgag-aag----g
-aa----agggttctaagggtcggctgaaatggaaggaatcgggccgccgtgg---cgac
acagtccgcgatcgggtg-at------------ccgagctcttcc----------gggag
cccggagtttttctaagtgt-tggctgcgtcgcccagtcggtttcccaggtta--cctcg
tgcaggtcgagcgcgcg-ccccc------gcggcgcgcgtcacgtcacgcatcagacctc
taatcggaaaagactacccgctgagtttaa
>si_HyF60
gcacacacaagttgcagccaacccacg-gcgaacgaacacattgt--cccctc----ggc
gggtcgtggcg-cctcgcggcgtcgcggccggccacctcccttcg------cc-------
------------------------------------tcgcggcgt----cgggt----tt
ccacgatgaatcca-cc----ccaag---tgactgagtcccgaattc-gacttcgtgaag
aggagtgagctccg--tcccctcgg-----------------cttcggcgga--gggggc
cggc-----gctggt---tacc--ttg-----cgagttgaaacac-----tta-------
--accgaaaacaactctcagcaacggatatcttggctcttgcaacgatgaagaacgcagc
gaaatgcgatacgtagtgtgaattgca-----gaattccgcgaatcatcgagtctttgaa
cgcaagttgcgcccgaggcttgtccaagggcatttccgctagagcgtcaccgcg-ccccc
c---actggccca-ctccccc-----------aatcgggagtc-gagtcgagtgaaggtg
gccgtcccggtggt------cc--tcct-----tgt-------ctcgcgag-aag----g
-aa----agggttctaagggtcggctgaaatggaaggaatcgggccgccgtgg---cgac
acagtccgcgatcgggtg-at------------ccgagctcttcc----------gggag
cccggagtttttctaagtgt-tggctgcgtcgcccagtcggtttcccaggtta--cctcg
tgcaggtcgagcgcgcg-ccccc------gcggcgcgcgtcacgtcacgcatcagacctc
taatcggaaaagactacccgctgagtttaa
>si_HyF50
gcacacacaagttgcagccaacccacg-gcgaacgaacacattgt--cccctc----ggc
gggtcgtggcg-cctcgcggcgtcgcggccggccacctcccttcg------cc-------
------------------------------------tcgcggcgt----cgggt----tt
ccacgatgaatcca-cc----ccaag---tgactgagtcccgaattc-gacttcgtgaag
aggagtgagctccg--tcccctcgg-----------------cttcggcgga--gggggc
cggc-----gctggt---tacc--ttg-----cgagttgaaacac-----tta-------
--accgaaaacaactctcagcaacggatatcttggctcttgcaacgatgaagaacgcagc
gaaatgcgatacgtagtgtgaattgca-----gaattccgcgaatcatcgagtctttgaa
cgcaagttgcgcccgaggcttgtccaagggcatttccgctagagcgtcaccgcg-ccccc
c---actggccca-ctccccc-----------aatcgggagtc-gagtcgagtgaaggtg
gccgtcccggtggt------cc--tcct-----tgt-------ctcgcgag-aag----g
-aa----agggttctaagggtcggctgaaatggaaggaatcgggccgccgtgg---cgac
acagtccgcgatcgggtg-at------------ccgagctcttcc----------gggag
cccggagtttttctaagtgt-tggctgcgtcgcccagtcggtttcccaggtta--cctcg
tgcaggtcgagcgcgcg-ccccc------gcggcgcgcgtcacgtcacgcatcagacctc
taatcggaaaagactacccgctgagtttaa
>si_HyF25
gcacacacaagttgcagccaacccacg-gcgaacgaacacattgt--cccctc----ggc
gggtcgtggcg-cctcgcggcgtcgcggccggccacctcccttcg------cc-------
------------------------------------tcgcggcgt----cgggt----tt
ccacgatgaatcca-cc----ccaag---tgactgagtcccgaattc-gacttcgtgaag
aggagtgagctccg--tcccctcgg-----------------cttcggcgga--gggggc
cggc-----gctggt---tacc--ttg-----cgagttgaaacac-----tta-------
--accgaaaacaactctcagcaacggatatcttggctcttgcaacgatgaagaacgcagc
gaaatgcgatacgtagtgtgaattgca-----gaattccgcgaatcatcgagtctttgaa
cgcaagttgcgcccgaggcttgtccaagggcatttccgctagagcgtcaccgcg-ccccc
c---actggccca-ctccccc-----------aatcgggagtc-gagtcgagtgaaggtg
gccgtcccggtggt------cc--tcct-----tgt-------ctcgcgag-aag----g
-aa----agggttctaagggtcggctgaaatggaaggaatcgggccgccgtgg---cgac
acagtccgcgatcgggtg-at------------ccgagctcttcc----------gggag
cccggagtttttctaagtgt-tggctgcgtcgcccagtcggtttcccaggtta--cctcg
tgcaggtcgagcgcgcg-ccccc------gcggcgcgcgtcacgtcacgcatcagacctc
taatcggaaaagactacccgctgannnnnn
>si_HyF46
gcacacacaagttgcagccaacccacg-gcgaacgaacacattgt--cccctc----ggc
gggtcgtggcg-cctcgcggcgtcgcggccggccacctcccttcg------cc-------
------------------------------------tcgcggcgt----cgggt----tt
ccacgatgaatcca-cc----ccaag---tgactgagtcccgaattc-gacttcgtgaag
aggagtgagctccg--tcccctcgg-----------------cttcggcgga--gggggc
cggc-----gctggt---tacc--ttg-----cgagttgaaacac-----tta-------
--accgaaaacaactctcagcaacggatatcttggctcttgcaacgatgaagaacgcagc
gaaatgcgatacgtagtgtgaattgca-----gaattccgcgaatcatcgagtctttgaa
cgcaagttgcgcccgaggcttgtccaagggcatttccgctagagcgtcaccgcg-ccccc
c---actggccca-ctccccc-----------aatcgggagtc-gagtcgagtgaaggtg
gccgtcccggtggt------cc--tcct-----tgt-------ctcgcgag-aag----g
-aa----agggttctaagggtcggctgaaatggaaggaatcgggccgccgtgg---cgac
acagtccgcgatcgggtg-at------------ccgagctcttcc----------gggag
cccggagtttttctaagtgt-tggctgcgtcgccaagtcggtttcccaggtta--cctcg
tgcaggtcgagcgcgcg-ccccc------gcggcgcgcgtcacgtcacgcatcagacctc
taatcggaaaagactacccgctgagtttaa
>Hh1896I_Pseudohygrohypnum_sibiricum_Russia_Primorsky_Elomovsky_Klyuch_Kucera_21478
gcacacacaagttgcagccaacccacg-gcgaacgaacacattgt--cccctc----ggc
gggtcgtggcg-cctcgcggcgtcgcggccggccacctcccttcg------cc-------
------------------------------------tcgcggcgt----cgggt----tt
ccacgatgaatcca-cc----ccaag---tgactgagtcccgaattc-gacttcgtgaag
aggagtgagctccg--tcccctcgg-----------------cttcggcgga--gggggc
cggc-----gctggt---tacc--ttg-----cgagttgaaacac-----tta-------
--accgaaaacaactctcagcaacggatatcttggctcttgcaacgatgaagaacgcagc
gaaatgcgatacgtagtgtgaattgca-----gaattccgcgaatcatcgagtctttgaa
cgcaagttgcgcccgaggcttgtccaagggcatttccgctagagcgtcaccgcg-ccccc
c---actggccca-ctccccc-----------aatcgggagtc-gagtcgagtgaaggtg
gccgtcccggtggt------cc--tcct-----tgt-------ctcgcgag-aag----g
-aa----agggttctaagggtcggctgaaatggaaggaatcgggccgccgtgg---cgac
acagtccgcgatcgggtg-at------------ccgagctcttcc----------gggag
cccggagtttttctaagtgt-tggctgcgtcgcccagtcggtttcccaggtta--cctcg
tgcaggtcgagcgcgcg-ccccc------gcggcgcgcgtcacgtcacgcatcagacctc
taatcggaaaagactacccgctgagtttaa
>Hh1900I_Pseudohygrohypnum_sibiricum_Russia_Primorsky_Elomovsky_Klyuch_Kucera_21434
gcacacacaagttgcagccaacccacg-gcgaacgaacacattgt--cccctc----ggc
gggtcgtggcg-cctcgcggcgtcgcggccggccacctcccttcg------cc-------
------------------------------------tcgcggcgt----cgggt----tt
ccacgatgaatcca-cc----ccaag---tgactgagtcccgaattc-gacttcgtgaag
aggagtgagctccg--tcccctcgg-----------------cttcggcgga--gggggc
cggc-----gctggt---tacc--ttg-----cgagttgaaacac-----tta-------
--accgaaaacaactctcagcaacggatatcttggctcttgcaacgatgaagaacgcagc
gaaatgcgatacgtagtgtgaattgca-----gaattccgcgaatcatcgagtctttgaa
cgcaagttgcgcccgaggcttgtccaagggcatttccgctagagcgtcaccgcg-ccccc
c---actggccca-ctccccc-----------aatcgggagtc-gagtcgagtgaaggtg
gccgtcccggtggt------cc--tcct-----tgt-------ctcgcgag-aag----g
-aa----agggttctaagggtcggctgaaatggaaggaatcgggccgccgtgg---cgac
acagtccgcgatcgggtg-at------------ccgagctcttcc----------gggag
cccggagtttttctaagtgt-tggctgcgtcgcccagtcggtttcccaggtta--cctcg
tgcaggtcgagcgcgcg-ccccc------gcggcgcgcgtcacgtcacgcatcagacctc
taatcggaaaagactacccgctgagtttaa
>Hh2513I_Pseudohygrohypnum_sibiricum_Russia_Primorsky_Pidan_Kucera_21737_CBFS
gcacacacaagttgcagccaacccacg-gcgaacgaacacattgt--cccctc----ggc
gggtcgtggcg-cctcgcggcgtcgcggccggccacctcccttcg------cc-------
------------------------------------tcgcggcgt----cgggt----tt
ccacgatgaatcca-cc----ccaag---tgactgagtcccgaattc-gacttcgtgaag
aggagtgagctccg--tcccctcgg-----------------cttcggcgga--gggggc
cggc-----gctggt---tacc--ttg-----cgagttgaaacac-----tta-------
--accgaaaacaactctcagcaacggatatcttggctcttgcaacgatgaagaacgcagc
gaaatgcgatacgtagtgtgaattgca-----gaattccgcgaatcatcgagtctttgaa
cgcaagttgcgcccgaggcttgtccaagggcatttccgctagagcgtcaccgcg-ccccc
c---actggccca-ctccccc-----------aatcgggagtc-gagtcgagtgaaggtg
gccgtcccggtggt------cc--tcct-----tgt-------ctcgcgag-aag----g
-aa----agggttctaagggtcggctgaaatggaaggaatcgggccgccgtgg---cgac
acagtccgcgatcgggtg-at------------ccgagctcttcc----------gggag
cccggagtttttctaagtgt-tggctgcgtcgcccagtcggtttcccaggtta--cctcg
tgcaggtcgagcgcgcg-ccccc------gcggcgcgcgtcacgtcacgcatcagacctc
taatcggaaaagactacccgctgagtttaa
>Hh2514I_Pseudohygrohypnum_sibiricum_Russia_Primorsky_Pidan_Kucera_21701_CBFS
gcacacacaagttgcagccaacccacg-gcgaacgaacacattgt--cccctc----ggc
gggtcgtggcg-cctcgcggcgtcgcggccggccacctcccttcg------cc-------
------------------------------------tcgcggcgt----cgggt----tt
ccacgatgaatcca-cc----ccaag---tgactgagtcccgaattc-gacttcgtgaag
aggagtgagctccg--tcccctcgg-----------------cttcggcgga--gggggc
cggc-----gctggt---tacc--ttg-----cgagttgaaacac-----tta-------
--accgaaaacaactctcagcaacggatatcttggctcttgcaacgatgaagaacgcagc
gaaatgcgatacgtagtgtgaattgca-----gaattccgcgaatcatcgagtctttgaa
cgcaagttgcgcccgaggcttgtccaagggcatttccgctagagcgtcaccgcg-ccccc
c---actggccca-ctccccc-----------aatcgggagtc-gagtcgagtgaaggtg
gccgtcccggtggt------cc--tcct-----tgt-------ctcgcgag-aag----g
-aa----agggttctaagggtcggctgaaatggaaggaatcgggccgccgtgg---cgac
acagtccgcgatcgggtg-at------------ccgagctcttcc----------gggag
cccggagtttttctaagtgt-tggctgcgtcgcccagtcggtttcccaggtta--cctcg
tgcaggtcgagcgcgcg-ccccc------gcggcgcgcgtcacgtcacgcatcagacctc
taatcggaaaagactacccgctgagtttaa
>sa_HyF3
gcacacacaagttgcagccaacccacg-gcgaacgaacacattgt--cccctc----ggc
gggtcgtggtg-cctcgcggcgtcgcggccggccacctcccttcgt-----cgcg-----
-----cgcgcgc------------------------gcgcggcgt----cgggt----tt
ccacgatgaatcca-cc----ctgag---tgactgagtcccgaattt-gacttt------
------------------------------------------------------------
--------------------------------cgagttgaaacac-----tta-------
--acc-aaaacaactctcagcaacggatatcttggctcttgcaacgatgaagaacgcagc
gaaatgcgatacgtagtgtgaattgca-----gaattccgcgaatcatcgagtctttgaa
cgcaagttgcgcccgaggcttgtccaagggcatttccgctagagcgtcaccgcg-ccccc
c---accgaccca-ctccccc-----------aatcgggagtc-gtgtcgagtggaagtg
gccgtcccggtggg------cc--gccttgccttgt-------cttgcgag-aag----g
-ga----agggccttaagggtcggctgaaatggaaggaatcgggccgccgtgg---cgac
acagtccgcgatcgggtg-at------------ccgagctcctcc----------gggag
cccggaatttttctaagtgt-tggctgcgtcgcccagttggcttt---ggatg--cctcg
tgcaggtcga--gcgcg-ccccc------gcggcgcg-----cntcacgcatcagacctc
taatcggaaaagactacccgctgagtttaa
>sa_HyF21
gcacacacaagttgcagccaacccacg-gcgaacgaacacattgt--cccctc----ggc
gggtcgtggtg-cctcgcggcgtcgcggccggccacctcccttcgt-----cgcg-----
-----cgcgcgc------------------------gcgcggcgt----cgggt----tt
ccacgatgaatcca-cc----ctgag---tgactgagtcccgaattt-gacttt------
------------------------------------------------------------
--------------------------------cgagttgaaacac-----tta-------
--acc-aaaacaactctcagcaacggatatcttggctcttgcaacgatgaagaacgcagc
gaaatgcgatacgtagtgtgaattgca-----gaattccgcgaatcatcgagtctttgaa
cgcaagttgcgcccgaggcttgtccaagggcatttccgctagagcgtcaccgcg-ccccc
c---accgaccca-ctccccc-----------aatcgggagtc-gtgtcgagtggaagtg
gccgtcccggtggg------cc--gccttgccttgt-------cttgcgag-aag----g
-ga----agggccttaagggtcggctgaaatggaaggaatcgggccgccgtgg---cgac
acagtccgcgatcgggtg-at------------ccgagctcctcc----------gggag
cccggaatttttctaagtgt-tggctgcgtcgcccagttggcttt---ggatg--cctcg
tgcaggtcga--gcgcg-ccccc------gcggcgcg-----cgtcacgcatcagacctc
taatcggaaaagactacccgctgagtttaa
>sa_HyF24
gcacacacaagttgcagccaacccacg-gcgaacgaacacattgt--cccctc----ggc
gggtcgtggcg-cctcgcggcgtcgcggccggccacctcccttcgt-----cgcg-----
-----cgcgcgc------------------------gcgcggcgt----cgggt----tt
ccacgatgaatcca-cc----ctgag---tgactgagtcccgaattt-gacttt------
------------------------------------------------------------
--------------------------------cgagttgaaacac-----tta-------
--acc-aaaacaactctcagcaacggatatcttggctcttgcaacgatgaagaacgcagc
gaaatgcgatacgtagtgtgaattgca-----gaattccgcgaatcatcgagtctttgaa
cgcaagttgcgcccgaggcttgtccaagggcatttccgctagagcgtcaccgcg-ccccc
c---accgaccca-ctccccc-----------aatcgggagtc-gtgtcgagtggaagtg
gccgtcccggtggg------cc--gccttgccttgt-------cttgcgag-aag----g
-ga----agggccttaagggtcggctgaaatggaaggaatcgggccgccgtgg---cgac
acagtccgcgatcgggtg-at------------ccgagctcctcc----------gggag
cccggaatttttctaagtgt-tggctgcgtcgcccagttggcttt---ggatg--cctcg
tgcaggtcga--gcgcg-ccccc------gcggcgcg-----cgtcacgcatcagacctc
taatcggaaaagactacccgctgagtttaa
>sa_HyF23
gcacacacaagttgcagccaacccacg-gcgaacgaacacattgt--cccctc----ggc
gggtcgtggcg-cctcgcggcgtcgcggccggccacctcccttcgt-----cgcg-----
-----cgcgcgc------------------------gcgcggcgt----cgggt----tt
ccacgatgaatcca-cc----ctgag---tgactgagtcccgaattt-gacttt------
------------------------------------------------------------
--------------------------------cgagttgaaacac-----tta-------
--acc-aaaacaactctcagcaacggatatcttggctcttgcaacgatgaagaacgcagc
gaaatgcgatacgtagtgtgaattgca-----gaattccgcgaatcatcgagtctttgaa
cgcaagttgcgcccgaggcttgtccaagggcatttccgctagagcgtcaccgcg-ccccc
c---accgaccca-ctccccc-----------aatcgggagtc-gtgtcgagtggaagtg
gccgtcccggtggg------cc--gccttgccttgt-------cttgcgag-aag----g
-ga----agggccttaagggtcggctgaaatggaaggaatcgggccgccgtgg---cgac
acagtccgcgatcgggtg-at------------ccgagctcctcc----------gggag
cccggaatttttctaagtgt-tggctgcgtcgcccagttggcttt---ggatg--cctcg
tgcaggtcga--gcgcg-ccccc------gcggcgcg-----cgtcacgcatcagacctc
taatcggaaaagactacccgctgagtttaa
>sa_HyF54
gcacacacaagttgcagccaacccacg-gngaangaacacattgt--cccctc----ggc
gggtcgtggcg-cctcgcggcgtcgcggccggccacctcccttcgt-----cgcg-----
-----cgcgcgc------------------------gcgcggcgt----cgggt----tt
ccacgatgaatcca-cc----ctgag---tgactgagtcccgaattt-gacttt------
------------------------------------------------------------
--------------------------------cgagttgaaacac-----tta-------
--acc-aaaacaactctcagcaacggatatcttggctcttgcaacgatgaagaacgcagc
gaaatgcgatacgtagtgtgaattgca-----gaattccgcgaatcatcgagtctttgaa
cgcaagttgcgcccgaggcttgtccaagggcatttccgctagagcgtcaccgcg-ccccc
c---accgaccca-ctccccc-----------aatcgggagtc-gtgtcgagtggaagtg
gccgtcccggtggg------cc--gccttgccttgt-------cttgcgag-aag----g
-ga----agggccttaagggtcggctgaaatggaaggaatcgggccgccgtgg---cgac
acagtccgcgatcgggtg-at------------ccgagctcctcc----------gggag
cccggaatttttctaagtgt-tggctgcgtcgcccagttggcttt---ggatg--cctcg
tgcaggtcga--gcgcg-ccccc------gcggcgcg-----cgtcacgcatcagacctc
taatcggaaaagactacccgctgagtttaa
>sa_HyF56
gcacacacaagttgcagccaacccacg-gcgaacgaacacattgt--cccctc----ggc
gggtcgtggcg-cctcgcggcgtcgcggccggccacctcccttcgt-----cgcg-----
-----cgcgcgc------------------------gcgcggcgt----cgggt----tt
ccacgatgaatcca-cc----ctgag---tgactgagtcccgaattt-gacttt------
------------------------------------------------------------
--------------------------------cgagttgaaacac-----tta-------
--acc-aaaacaactctcagcaacggatatcttggctcttgcaacgatgaagaacgcagc
gaaatgcgatacgtagtgtgaattgca-----gaattccgcgaatcatcgagtctttgaa
cgcaagttgcgcccgaggcttgtccaagggcatttccgctagagcgtcaccgcg-ccccc
c---accgaccca-ctccccc-----------aatcgggagtc-gtgtcgagtggaagtg
gccgtcccggtggg------cc--gccttgccttgt-------cttgcgag-aag----g
-ga----agggccttaagggtcggctgaaatggaaggaatcgggccgccgtgg---cgac
acagtccgcgatcgggtg-at------------ccgagctcctcc----------gggag
cccggaatttttctaagtgt-tggctgcgtcgcccagttggcttt---ggatg--cctcg
tgcaggtcga--gcgcg-ccccc------gcggcgcg-----cgtcacgcatcagacctc
taatcggaaaagactacccgctgagtttaa
>sa_n_HyF5
gcacacacaagttgcagccaacccacg-gcgaacgaacacattgt--cccctc----ggc
gggtcgtggcg-cctcgcggcgtcgcggccggccacctcccttcgt-----cgcg-----
-----cgcgcgc------------------------gcgcggcgt----cgggt----tt
ccacgatgaatcca-cc----ctgag---tgactgagtcccgaattt-gacttt------
------------------------------------------------------------
--------------------------------cgagttgaaacac-----tta-------
--acc-aaaacaactctcagcaacggatatcttggctcttgcaacgatgaagaacgcagc
gaaatgcgatacgtagtgtgaattgca-----gaattccgcgaatcatcgagtctttgaa
cgcaagttgcgcccgaggcttgtccaagggcatttccgctagagcgtcaccgcg-ccccc
c---accgaccca-ctccccc-----------aatcgggagtc-gtgtcgagtggaagtg
gccgtcccggtggg------cc--gccttgccttgt-------cttgcgag-aag----g
-ga----agggccttaagggtcggctgaaatggaaggaatcgggccgccgtgg---cgac
acagtccgcgatcgggtg-at------------ccgagctcctcc----------gggag
cccggaatttttctaagtgt-tggctgcgtcgcccagttggcttt---ggatg--cctcg
tgcaggtcga--gcgcg-ccccc------gcggcgcg-----cntcacgcatcagacctc
taatcggaaaagactacccgctgagtttaa
>sa_n_HyF55
gcacacacaagttgcagccaacccacg-gcgaacgaacacattgt--cccctc----ggc
gggtcgtggcg-cctcgcggcgtcgcggccggccacctcccttcgt-----cgcg-----
-----cgcgcgc------------------------gcgcggcgt----cgggt----tt
ccacgatgaatcca-cc----ctgag---tgactgagtcccgaattt-gacttt------
------------------------------------------------------------
--------------------------------cgagttgaaacac-----tta-------
--acc-aaaacaactctcagcaacggatatcttggctcttgcaacgatgaagaacgcagc
gaaatgcgatacgtagtgtgaattgca-----gaattccgcgaatcatcgagtctttgaa
cgcaagttgcgcccgaggcttgtccaagggcatttccgctagagcgtcaccgcg-ccccc
c---accgaccca-ctccccc-----------aatcgggagtc-gtgtcgagtggaagtg
gccgtcccggtggg------cc--gccttgccttgt-------cttgcgag-aag----g
-ga----agggccttaagggtcggctgaaatggaaggaatcgggccgccgtgg---cgac
acagtccgcgatcgggtg-at------------ccgagctcctcc----------gggag
cccggaatttttctaagtgt-tggctgcgtcgcccagttggcttt---ggatg--cctcg
tgcaggtcga--gcgcg-ccccc------gcggcgcg-----cgtcacgcatcagacctc
taatcggaaaagactacccgctgagtttaa
>sa_n_Hh2520
GCACACACAAGTTGCAGCCAACCCACG-GCGAACGAACACATTGT--CCCCTC----GGC
GGGTCGTGGCG-CCTCGCGGCGTCGCGGCCGGCCACCTCCCTTCGT-----CGCG-----
-----CGCGCGC------------------------GCGCGGCGT----CGGGT----TT
CCACGATGAATCCA-CC----CTGAG---TGACTGAGTCCCGAATTT-GACTTT------
------------------------------------------------------------
--------------------------------CGAGTTGAAACAC-----TTA-------
--ACC-AAAACAACTCTCAGCAACGGATATCTTGGCTCTTGCAACGATGAAGAACGCAGC
GAAATGCGATACGTAGTGTGAATTGCA-----GAATTCCGCGAATCATCGAGTCTTTGAA
CGCAAGTTGCGCCCGAGGCTTGTCCAAGGGCATTTCCGCTAGAGCGTCACCGCG-CCCCC
C---ACCGACCCA-CTCCCCC-----------AATCGGGAGTC-GTGTCGAGTGGAAGTG
GCCGTCCCGGTGGG------CC--GCCTTGCCTTGT-------CTTGCGAG-AAG----G
-GA----AGGGCCTTAAGGGTCGGCTGAAATGGAAGGAATCGGGCCGCCGTGG---CGAC
ACAGTCCGCGATCGGGTG-AT------------CCGAGCTCCTCC----------GGGAG
CCCGGAATTTTTCTAAGTGT-TGGCTGCGTCGCCCAGTTGGCTTT---GGATG--CCTCG
TGCAGGTCGA--GCGCG-CCCCC------GCGGCGCG-----CGTCACGCATCAGACCTC
TAATCGGAAAAGACTACCCGCTGAGTTTAA
>Calliergonella_cuspidata_isolate_Cl1193
gcacacacaagttgcagccaaccttcgcgtgaacgaacacattgt--ccctcccgtcggt
gggtcgtggcg-cctcgcggcgtcgcggccggccgcgcctccctgc-----ctccggcg-
----tcgcgctctctcccggggcgcgcggcgtcggatcgcggggt----ctggt----tt
ccactctgcaccca-cg---accatc---tgactgagtcccgaattc-gacttgttaccg
a-----------------------------------------------------------
------------ggt---tacc--ttcgagatcgagttgattcgt-----------cata
acacc-gaaacaactctcagcaacggatatcttggctcttgcaacgatgaagaacgcagc
gaaatgcgatacgtagtgtgaattgca-----gaattccgcgaatcatcgagtctttgaa
cgcaagttgcgcccgaggcttgtccaagggcatttccgctagagcgtcaccgcgcccccc
c---accgttcca-ctcc---ggtccttcgcgggtcgggagtc-ggttcgagtgaaagtg
gccgtcccgttcgg------acg--cgtgggttcgtc-----cccaagtcg--------g
-a-------------tcgggtcggctgaaatggaaggaatcgggccgccgtgg---cgac
acagtccgcgatcgggtg-atg----------ctccggtcaccgctccctcgggagagtg
ccggagttttttctaagtgcgtgtctgcgtctcccagttggtccg---ggttc-ccctgt
tgcaggtcga--gcgcg-ccccc------gcggcgcg-----cgtcacgcatcagacctc
taatcggaaaagactacccgctgagtttaa
>Calliergonella_lindbergii_voucher_CBFS_Kucera_20331
gcacacacaagttgcagtcaaccttgc-gtgaacgaacacattgt--ccctctcgtcggt
gggtcgtggcg-cctcgcggcgtcgcggccggccgcgcctccctgc------tccggcg-
----tcgcgctcccctccggggcgcgcggcgtcg--gcgcggggt----cgggt----tt
ccacgctgcaccca-cg---accatc---tgactgagtcccgaattc-gacttgttaccg
a-----------------------------------------------------------
------------ggt---tacc--ttc--gagcgagttgattcgt-----------cata
acacc-gaaacaactctcagcaacggatatcttggctcttgcaacgatgaagaacgcagc
gaaatgcgatacgtagtgtgaattgca-----gaattccgcgaatcatcgagtctttgaa
cgcaagttgcgcccgaggcttgtccgagggcatttccgctagagcgtcaccgcg-ccccc
c---accgttcca-ctcc---cgtccttcgcgggtcgggagtc-gggtcgagtgaaagtg
gccgtcccgttcgg------acg--cgtgggtccttt---gggctcccgcg--------g
-a-------------tcgggtcggctgaaatggaaggaatcgggccgccgtgg---cgac
acagtccgcgatcgggtg-atg----------ctccggccgctcc-------------gg
ccggagttttttctaagtgcgtggctgcgtctcccagttggtccg---ggttc-ccctgt
tgcaggtcga--gcgcg-ccccc------gcggcgcg-----cgtcacgcatcagacctc
taatcggaaaagactacccgctgagtttaa
>Calliergonella_lindbergii_isolate_Cl1035I
nnnnnnnnnagttgcagccaaccttgg-gtgaacgaacacattgt--ccctctcgtcggt
gggtcgtggcg-cctcgcggcgtcgcggccggccgcgcctccctgc------tccggcg-
----tcgcgctctcctccggggcgcgcggcgtct--gcgcggggt----cgggt----tt
ccacgctgta-cca-cg---accatc---tgactgagtcccgaattc-gacttgttaccg
a-----------------------------------------------------------
------------ggt---tacc--ttcgagagcgagttgattcgt-----------cata
acacc-gaaacaactctcagcaacggatatcttggctcttgcaacgatgaagaacgcagc
gaaatgcgatacgtagtgtgaattgca-----gaattccgcgaatcatcgagtctttgaa
cgcaagttgcgcccgaggcttgtccgagggcatttccgctagagcgtcaccgcg-ccccc
c---accgwtcca-ctctctgcatccttcgcgggtcgggagtc-ggttcgagtgaaagtg
gccgtcccgttcgg------acg--cgtgggtcctcttgggggctcccgcg--------g
-a-------------tcgggtcggctgaaatggaaggaatcgggccgccgtgg---cgac
acagtccgcgatcgggtg-atg----------ctccggccgctcc-------------gg
ccggagttttttctaagtgcgtggctgcgtctcccagttggtccg---ggttc-ccctgt
tgcaggtcga--gcgcg--cccc------gcggcgcg-----cgtcacgcatcagaccts
taatcggaaaagactacccgctgNNNNNNN
>Calliergonellopsis_dieckii_isolate_Hy662
nnnnnnnnnnnnngcagccaacccacg-gcgaacgaacacactgt--cccccccg-cggc
gggtcgtggcg-cctcgcggcgtcgcggccggccgcctcccccctt-----cg-------
--------tcgc------------------------tcgcggcgt----cgggtcgggtt
tcacgatgcaccca-cg----atta----tgactgagtcccgaattc-gactgt------
------------------------------------------------------------
---------gaaggt---tacctttta-----cgagttggatcac-----tta-------
--acc-gaaacaactctcagcaacggatatcttggctcctgcaacgatgaagaacgcagc
gaaatgcgatacgtagtgtgaattgca-----gaattccgcgaatcatcgagtctttgaa
cgcaagttgcgcccgaggcttgtccgagggcatttccgctagagcgtcaccgcg-ccccc
c---accgaccca-ctcc--------------ctccgggagtc-gggccgagtgaaagtg
gccgtcccgcggcgga----cc--tcctcctgac----c--------------------g
-agg-aaggctccgcgcgggtcggctgaaatggaaggaatcgggccgccgtgg---cgac
acagtccgcgatcgggtg-at------------ccggactccgaa----------aggag
cccggaatttttctaagtgcgtggctgcgtc-cccagtcggtttgc--ggtta--cctcg
tgcaggtcga--gcgcg-cccca------gcggcgcg-----cgtcacgcatcagacctN
NNNNNNNNNNNNNNNNNNNNNNNNNNNNNN
>Calliergonellopsis_dieckii_isolate_Hy870
gcgcacacaagtagcagccaacccacg-gcgaacgaacacactgt--cccccccg-cggc
gggtcgtggcg-cctcgcggcgtcgcggccggccgcctcccccctt-----cg-------
--------tcgc------------------------tcgcggcgt----cgggtcgggtt
tcacgatgcaccca-cg----atta----tgactgagtcccgaattc-gactgt------
------------------------------------------------------------
---------gaaggt---tacctttta-----cgagttggatcac-----tta-------
--acc-gaaacaactctcagcaacggatatcttggctcctgcaacgatgaagaacgcagc
gaaatgcgatacgtagtgtgaattgca-----gaattccgcgaatcatcgagtctttgaa
cgcaagttgcgcccgaggcttgtccgagggcatttccgctagagcgtcaccgcg-ccccc
c---accgaccca-ctcc--------------ctccgggagtc-gggccgagtgaaagtg
gccgtcccgcggcgga----cc--tcctcctgac----c--------------------g
-agg-aaggctccgcgcgggtcggctgaaatggaaggaatcgggccgccgtgg---cgac
acagtccgcgatcgggtg-at------------ccggactccgaa----------aggag
cccggaatttttctaagtgcgtggctgcgtc-cccagtcggtttgc--ggtta--cctcg
tgcaggtcga--gcgcg-cccca------gcggcgcg-----cgtcacgcatcagacctN
NNNNNNNNNNNNNNNNNNNNNNNNNNNNNN
>Calliergonellopsis_dieckii_Hy1474
nngcacacaagtagcagccaacccacg-gcgaacgaacacactgt--cccccccg-cggc
gggtcgtggcg-cctcgcggcgtcgcggccggccgcctcccccctt-----cg-------
--------tcgc------------------------tcgcggcgt----cgggtcgggtt
tcacgatgcaccca-cg----atta----tgactgagtcccgaattc-gactgt------
------------------------------------------------------------
---------gaaggt---tacctttta-----cgagttggatcac-----tta-------
--acc-gaaacaactctcagcaacggatatcttggctcctgcaacgatgaagaacgcagc
gaaatgcgatacgtagtgtgaattgca-----gaattccgcgaatcatcgagtctttgaa
cgcaagttgcgcccgaggcttgtccgagggcatttccgctagagcgtcaccgcg-ccccc
c---accgaccca-ctcc--------------ctccgggagtc-gggccgagtgaaagtg
gccgtcccgcggcgga----cc--tcctcctgac----c--------------------g
-agg-aaggctccgcgcgggtcggctgaaatggaaggaatcgggccgccgtgg---cgac
acagtccgcgatcgggtg-at------------ccggactccgaa----------aggag
cccggaatttttctaagtgcgtggctgcgtc-cccagtcggtttgc--ggtta--cctcg
tgcaggtcga--gcgcg-cccca------gcggcgcg-----cgtcacgcatcagacctc
taatcggaaaagactacccgctgagtttaa
>Aquilonium_plicatulum_isolate_Hy1010_MH613443
gcacacacaagttgcagccaacccgcg-gcgaacgaacacattgt--cccttt---gggc
gggtcgtggcg-cctcgcggcgtcgcggccggccgcctcccttcgc-----cacgcgcgc
gcgctcgctcgc------------------------gcgcggcgt----cgggtcgggtt
ccacgatgcatcca-cc---atttta---tgactgagtcccgaattc-gactt--tgaag
aggagtgagttccg-cccccctcga-----------------cttaggctga--gggggt
cggc-----gctggt---tacc--ttg-----tgagttgaaacac-----tta-------
--acc-aaaacaactctcagcaacggatatcttggctcttgcaacgatgaagaacgcagc
gaaatgcgatacgtagtgtgaattgca-----gaattccgcgaatcatcgagtctttgaa
cgcaagttgcgcccgaggcttgtccaagggcatttccgctagagcgtcaccgcg-ccccc
c---accgaccca-ctccccc-----------aaacgggagtc-gggtcgagtgaaagtg
gccgtcccggtggg------cc--tcct----------------tcgcgag-aag----g
-------aaggtcttaggggtcggctgaaatggaaggaatcgagccgccgtgg---cgac
acagtccgcgatcgggtg-at------------ccgagctcctcc----------gggag
cccggaatttttctaagtgt-tggctgcgtcgcccagttggtttt---ggtta--cctcg
tgcaggtcga--gcgcg-ccccc------gcggcgcg-----cgtcacgcatcagacctc
taatcggaaaagactacccgctgagtttaa
>Aquilonium_plicatulum_isolate_Hy976_MH613442
gcacacacaagttgcagccaacccgcg-gcgaacgaacacattgt--cccttt---gggc
gggtcgtggcg-cctcgcggcgtcgcggccggccacctcccttcgc-----cacgcgcgt
gcgttcgctcgc------------------------gcgcggcgt----cgggtcgggtt
ccacgatgcatcca-cc---atttta---tgactgagtcccgaattc-gactt--tgaag
aggagtgagttccg-cccccctcga-----------------cttaggctga--gggggt
cggc-----gctggt---tacc--ttg-----cgagttgaaacac-----tta-------
--acc-aaaacaactctcagcaacggatatcttggctcttgcaacgatgaagaacgcagc
gaaatgcgatacgtagtgtgaattgca-----gaattccgcgaatcatcgagtctttgaa
cgcaagttgcgcccgaggcttgtccaagggcatttccgctagagcgtcaccgcg-ccccc
c---accgaccca-ctccccc-----------aaccgggagtc-gggtcgagtgaaagtg
gccgtcccggtggg------cc--tcct----------------tcgcgag-aag----g
-------aaggtcttgagggtcggctgaaatggaaggaatcgggccgccgtgg---cgac
acagtccgcgatcgggtg-at------------ccgagctcctcc----------gggag
cccggaatttttctaagtgt-tggctgcgtcgcccagttgggttn---nnnnn--nnnnn
nnnnnnnnnn--nnnnn-nnnnn------nnnnnnnn-----nnnnnnnnnnnnnnnnnn
nnnnnnnnnnnnnnnnnnnnnnnnnnnnnn
>Aquilonium_plicatulum_voucher_CBFS_Kucera_20336_MK327335
gcacacacaagttgcagccaacccgcg-gcgaacgaacacattgt--cccttt---gggc
gggtcgtggcg-cctcgcggcgtcgcggccggccacctcccttcgc-----ca-------
-----cgctcgc------------------------gcgcggcgt----cgggtcgggtt
ccacgatgcatcca-cc---atttca---tgactgagtcccgaattc-gactt--tgaag
aggagtgagttccg-cccccctcga-----------------cttaggctga--gggggt
cggc-----gctggt---tacc--ttg-----cgagttgaaacac-----tta-------
--acc-aaaacaactctcagcaacggatatcttggctcttgcaacgatgaagaacgcagc
gaaatgcgatacgtagtgtgaattgca-----gaattccgcgaatcatcgagtctttgaa
cgcaagttgcgcccgaggcttgtccaagggcatttccgctagagcgtcaccgcg-ccccc
c---accgaccca-ctccccc-----------aaccgggagtc-gggtcgagtgaaagtg
gccgtcccggtggg------cc--tcct----------------tcgcgag-aag----g
-------aaggtcttaagggtcggctgaaatggaaggaatcgggccgccgtgg---cgac
acagtccgcgatcgggtg-at------------ccgagctccttc----------gggag
cccggaatttttctaagtgt-tggctgcgtcgcccagttggttct---ggtta--cctcg
tgcaggtcga--gcgcg-ccccc------gcggcgcg-----cgtcacgcatcagacctc
taatcggaaaagactacccgctgagtttaa
>Herzogiella_adscendens_CBFS_Ignatov_06_1950MK327305
gcacacacaagttgcagccaacccgcg-gcgaacgaacacattgt--cccttt---gggc
gggtcgtggcg-cctcgcggcgtcgcggccggccacctcccttcgc-----ca-------
-----cgctcgc------------------------gcgcggcgt----cgggtcgrgtt
ccacgatgcatcca-cc---atttta---tgactgagtcccgaattc-gactt--tgaag
aggagtgagttccg-ccccccttga-----------------cttaggctga--gggggt
cggc-----gctggt---tacc--ttg-----cgagttgaaacac-----tta-------
--acc-aaaacaactctcagcaacggatatcttggctcttgcaacgatgaagaacgcagc
gaaatgcgatacgtagtgtgaattgca-----gaattccgcgaatcatcgagtctttgaa
cgcaagttgcgcccgaggcttgtccaagggcatttccgctagagcgtcaccgcg-ccccc
c---accaaccca-ctccccc-----------aatcgggagtc-gggtcgagtgaaagtg
gccgtcccggtggg------cc--tcct----------------tcgcgag-aag----g
-------aaggtcttaagggtcggctgaaatggaaggaatcgggccgccgtgg---cgac
acagtccgcgatcgggtg-at------------ccgagctcctcc----------gggag
cccggaa-ttttctaagtgt-tggctgcgtcgcccagttggttt----ggtta--cctcg
tgcaggtcga--gcgcg-ccccc------gcggcgcg-----cgtcacgcatcagacctc
taatcggaaaagactacccgctgagtttaa
>Herzogiella_adscendens_voucher_CBFS_Ignatov_06_1895_MK327306
gcacacacaagttgcagccaacccgcg-gcgaacgaacacattgt--cccttt---gggc
gggtcgtggcg-cctcgcggcgtcgcggccggccacctcccttcgc-----ca-------
-----cgctcgc------------------------gcgcggcgt----cgggtcgrgtt
ccacgatgcatcca-cc---atttta---tgactgagtcccgaattc-gactt--tgaag
aggagtgagttccg-ccccccttga-----------------cttaggctga--gggggt
cggc-----gctggt---tacc--ttg-----cgagttgaaacac-----tta-------
--acc-aaaacaactctcagcaacggatatcttggctcttgcaacgatgaagaacgcagc
gaaatgcgatacgtagtgtgaattgca-----gaattccgcgaatcatcgagtctttgaa
cgcaagttgcgcccgaggcttgtccaagggcatttccgctagagcgtcaccgcg-ccccc
c---accaaccca-ctccccc-----------aatcgggagtc-gggtcgagtgaaagtg
gccgtcccggtggg------cc--tcct----------------tcgcgag-aag----g
-------aaggtcttaagggtcggctgaaatggaaggaatcgggccgccgtgg---cgac
acagtccgcgatcgggtg-at------------ccgagctcctcc----------gggag
cccggaa-ttttctaagtgt-tggctgcgtcgcccagttggttt----ggtta--cctcg
tgcaggtcga--gcgcg-ccccc------gcggcgcg-----cgtcacgcatcagacctc
taatcggaaaagactacccgctgagtttaa
>Buckia_vaucheri_CBFS_Kucera_20345_MK327345
gcacacacaagttgcagccaacccgcg-gcgaacgaacacactgt--cccctc----ggc
gggtcgtggcg-cctcgcggcgtcgcggccggccacctcccttcgc-----ca-------
-------cgcgc------------------------gcgcggcgt----cgggt----tt
ccacgatgaatcca-cc----ctaag---tgactgagtcccgaattt-gacttcgtgaag
aggagtgagctccg-cccccctcga-----------------cctcggctga--gggggt
cggc-----gctggt---tacc--ttg-----cgagttgaaacag-----gta----ata
acacc-aaaacaactctcagcaacggatatcttggctcttgcaacgatgaagaacgcagc
gaaatgcgatacgtagtgtgaattgca-----gaattccgcgaatcatcgagtctttgaa
cgcaagttgcgcccgaggcttgtccaagggcatttccgctagagcgtcaccgcg-ccccc
c---accggccca-ctccccca-----aat-gaaccgggagtt-gggtcgagtggaagtg
gccgtcccggtggg------ccc-tcct-----tgt-------ctcgcgag-aag----g
-aa---ggcgttcctaagggtcggctgaaatggaaggaatcgggccgccgtgg---cgac
acagtccgcgatcgggtg-at------------ccgagcccctcc----------gggag
cccggaatttttctaagtgt-tggctgcgtcgcccagttggtttc---ggtta--cctcg
tgcaggtcga--gcgcg-ccccc------gcggcgcg-----cgtcacgcatcagacctc
taatcggaaaagactacccgctgagtttaa
>Buckia_vaucheri_isolate_Hy544_MH613471
ncacacacaagttgcagccaacccgcg-gcgaacgaacacactgt--cccctc----ggc
gggtcgtggcg-cctcgcggcgtcgcggccggccacctcccttcgc-----ca-------
-------cgcgc------------------------gcgcggcgt----cgggt----tt
ccacgatgaatcca-cc----ctaag---tgactgagtcccgaattt-gacttcgtgaag
aggagtgagctccg-cccccctcga-----------------cctcggctga--gggggt
cggc-----gctggt---tacc--ttg-----cgagttgaaacag-----gta----ata
acacc-aaaacaactctcagcaacggatatcttggctcttgcaacgatgaagaacgcagc
gaaatgcgatacgtagtgtgaattgca-----gaattccgcgaatcatcgagtctttgaa
cgcaagttgcgcccgaggcttgtccaagggcatttccgctagagcgtcaccgcg-ccccc
c---accggccca-ctccccca-----aat-gaaccgggagtt-gggtcgagtggaagtg
gccgtcccggtggg------ccc-tcct-----tgt-------ctcgcgag-aag----g
-aa---ggcgttcctaagggtcggctgaaatggaaggaatcgggccgccgtgg---cgac
acagtccgcgatcgggtg-at------------ccgagcccctcc----------gggag
cccggaatttttctaagtgt-tggctgcgtcgcccagttggtttc---ggtta--cctcg
tgcaggtcga--gcgcg-ccccc------gcggcgcg-----cgtcacgcatcagacctc
taatcggaaaagactacccgctgagtttaa
>Calohypnum_amabile_voucher_DUKE_B_Shaw_5583_MK327314_1_
gcacacacaagttgcagccaacccacg-gcgaacgaacacactgt--cccccc----ggc
gggtcgtggcg-cctcgcggcgtcgcggccggccacctcccttcgc-----catgcgcgt
gc--tggcgcgc------------------------gcgcggcgt----cgggt---gtt
ccacgatgaatcca-cc----ctaag---tgactgagtcccgaattt-gacttcgtga--
------------------------------------------------------------
-------------gt---tacc--ttg-----cgagttgaaacag-----gta----tta
taacc-aaaacaactctcagcaacggatatcttggctcttgcaacgatgaagaacgcagc
gaaatgcgatacgtagtgtgaattgca-----gaattccgcgaatcatcgagtctttgaa
cgcaagttgcgcccgaggcttgtccaagggcatttccgctagagcgtcaccgcg-ccccc
c---accagccca-cccc--------------aatcgggagtt-gggtcgagtgaaagtg
gccgtcccggtgga------cc--tccttgtctcgt-------cttgcgag-aag----g
-gga-aggcactccaaagggttggctgaaatggaaggaatcgggccgccgtgg---cgac
acagtccgcgatcgggtg-at------------ccgggctcctct----------gggag
tccggaatttttctaagtgt-tggctgcgtcgcccagtcggtttc---ggata--cctct
tgcaggtcga--gcgcg-ccccc------gcggcgcg-----cgtcacgcatcagacctc
taatcggaaaagactacccgctgagtttaa
>Calohypnum_amabile_voucher_DUKE_Churchill_19425_MK327313_1_
gcacacacaagttgcagccaacccacg-gcgaacgaacacactgt--cccccc----ggc
gggtcgtggcg-cctcgcggcgtcgcggccggccacctcccttcgc-----cacgcgcgt
gc--tggcgcgc------------------------gcgcggcgt----cgggt---gtt
ccacgatgaatcca-cc----ctaag---tgactgagtcccgaattt-gacttcgtga--
------------------------------------------------------------
-------------gt---tacc--tta-----cgagttgaaacag-----gta----tta
taacc-aaaacaactctcagcaacggatatcttggctcttgcaacgatgaagaacgcagc
gaaatgcgatacgtagtgtgaattgca-----gaattccgcgaatcatcgagtctttgaa
cgcaagttgcgcccgaggcttgtccaagggcatttccgctagagcgtcaccgcg-ccccc
c---accagccca-cccc--------------aatcgggagtt-gggtcgagtgaaagtg
gccgtcccggtgga------cc--tccttgtctcgt-------cttgcgag-aag----g
-gga-aggcactccaaagggtcggctgaaatggaaggaatcgggccgccgtgg---cgac
acagtccgcgatcgggtg-at------------ccgggctcctcc----------gggag
tccggaatttttctaagtgt-tggctgcgtcgcccagtcggtttc---ggata--cctct
tgcaggtcga--gcgcg-ccccc------gcggcgcg-----cgtcacgcatcagacctc
taatcggaaaagactacccgctgagtttaa
>Calohypnum_amabile_voucher_DUKE_Fuentes_Poma_10916_MK327312_1_
gcacacacaagttgcagccaacccacg-gcgaacgaacacactgt--cccccc----ggc
gggtcgtggcg-cctcgcggcgtcgcggccggccacctcccttcgc-----cacgcgcgt
gc--tggcgcgc------------------------gcgcggcgt----cgggt---gtt
ccacgatgaatcca-cc----ctaag---tgactgagtcccgaattt-gacttcgtga--
------------------------------------------------------------
-------------gt---tacc--tta-----cgagttgaaacag-----gta----tta
taacc-aaaacaactctcagcaacggatatcttggctcttgcaacgatgaagaacgcagc
gaaatgcgatacgtagtgtgaattgca-----gaattccgcgaatcatcgagtctttgaa
cgcaagttgcgcccgaggcttgtccaagggcatttccgctagagcgtcaccgcg-ccccc
c---accagccca-cccc--------------aatcgggagtt-gggtcgagtgaaagtg
gccgtcccggtgga------cc--tccttgtctcgt-------cttgcgag-aag----g
-gga-aggcactccaaagggtcggctgaaatggaaggaatcgggccgccgtgg---cgac
acagtccgcgatcgggtg-at------------ccgggctcctcc----------gggag
tccggaatttttctaagtgt-tggctgcgtcgcccagtcggtttc---ggata--cctct
tgcaggtcga--gcgcg-ccccc------gcggcgcg-----cgtcacgcatcagacctc
taatcggaaaagactacccgctgagtttaa
>Calohypnum_plumiforme_isolate_Hy251I_MH613444_1_
NNNNNNNNNNNNNNNNNccaacccgcg-gcgaacgaacacactgt--cccccc----ggc
gggtcgtggcg-cctcgcggcgtcgcggccggccacctcccttcgc-----cacgcgcgt
gc--tcgcgcgc------------------------tcgcggcgt----cgggt---gtt
ccacgatggatcca-cc----ctgag---tgactgagtcccgaattc-gacttcgtga--
------------------------------------------------------------
-------------gt---tacc--ttg-----cgagttggaacac-----tta-------
--acc-agaacaactctcagcaacggatatcttggctcttgcaacgatgaagaacgcagc
gaaatgcgatacgtagtgtgaattgca-----gaattccgcgaatcatcgagtctttgaa
cgcaagttgcgcccgaggcttgtccaagggcatttccgctagagcgtcaccgcg-ccccc
c---accggccca-cccc--------------aatcgggagtt-gggtcgagtgaaagtg
gccgtcccggtggg------cc--tcctcgtctcgt-------cttgcgag-aag----g
-gga-aggcattcctaagggtcggctgaaatggaaggaatcgggccgccgtgg---cgac
acagtccgcgatcgggtg-at------------ccgagctcctcc----------gggag
cccggagtttttctaagtgt-tggctgcgtcgcccagttggcttt---ggata--cctct
tgcaggtcga--gcgcg-ccccc------gcggcgcg-----cgtcacgcNNNNNNNNNN
NNNNNNNNNNNNNNNNNNNNNNNNNNNNNN
>Calohypnum_plumiforme_isolate_Hy660I_MH613445_1_
NNNNNNNNNNNNNNNNNccaacccgcg-gcgaacgaacacactgt--cccccc----ggc
gggtcgtggcg-cctcgcggcgtcgcggccggccacctcccttcgc-----cacgcgcgt
gc--tcgcgcgc------------------------tcgcggcgt----cgggt---gtt
ccacgatggatcca-cc----ctgag---tgactgagtcccgaattc-gacttcgtga--
------------------------------------------------------------
-------------gt---tacc--ttg-----cgagttggaacac-----tta-------
--acc-agaacaactctcagcaacggatatcttggctcttgcaacgatgaagaacgcagc
gaaatgcgatacgtagtgtgaattgca-----gaattccgcgaatcatcgagtctttgaa
cgcaagttgcgcccgaggcttgtccaagggcatttccgctagagcgtcaccgcg-ccccc
c---accggccca-cccc--------------aatcgggagtt-gggtcgagtgaaagtg
gccgtcccggtggg------cc--tcctcgtctcgt-------cttgcgag-aag----g
-gga-aggcattcctaagggtcggctgaaatggaaggaatcgggccgccgtgg---cgac
acagtccgcgatcgggtg-at------------ccgagctcctcc----------gggag
cccggagtttttctaagtgt-tggctgcgtcgcccagttggcttt---ggata--cctct
tgcaggtcga--gcgcg-ccccc------gcggcgcg-----cgtcacgcNNNNNNNNNN
NNNNNNNNNNNNNNNNNNNNNNNNNNNNNN
>Calohypnum_plumiforme_voucher_CBFS_Ignatov_07_2_MK327336_1_
gcacacacgagttgcagccaacccgcg-gcgaacgaacacactgt--cccccc----ggc
gggtcgtggcg-cctcgcggcgtcgcggccggccacctcccttcgc-----cacgcgcgt
gc--tcgcgcgc------------------------tcgcggcgt----cgggt---gtt
ccacgatggatcca-cc----ctgag---tgactgagtcccgaattc-gacttcgtga--
------------------------------------------------------------
-------------gt---tacc--ttg-----cgagttggaacac-----tta-------
--acc-agaacaactctcagcaacggatatcttggctcttgcaacgatgaagaacgcagc
gaaatgcgatacgtagtgtgaattgca-----gaattccgcgaatcatcgagtctttgaa
cgcaagttgcgcccgaggcttgtccaagggcatttccgctagagcgtcaccgcg-ccccc
c---accggccca-cccc--------------aatcgggagtt-gggtcgagtgaaagtg
gccgtcccggtggg------cc--tcctcgtctcgt-------cttgcgag-aag----g
-gga-aggcattcctaagggtcggctgaaatggaaggaatcgggccgccgtgg---cgac
acagtccgcgatcgggtg-at------------ccgagctcctcc----------gggag
cccggagtttttctaagtgt-tggctgcgtcgcccagttggcttt---ggata--cctct
tgcaggtcga--gcgcg-ccccc------gcggcgcg-----cgtcacgcctcagacctc
taatcggaaaagactacccgctgagtttaa
>Calohypnum_plumiforme_voucher_CBFS_Ignatov_08_249_MK327337_1_
gcacacacgagttgcagccaacccgcg-gcgaacgaacacactgt--cccccc----ggc
gggtcgtggcg-cctcgcggcgtcgcggccggccacctcccttcgc-----cacgcgcgt
gc--tcgcgcgc------------------------tcgcggcgt----cgggt---gtt
ccacgatggatcca-cc----ctgag---tgactgagtcccgaattc-gacttcgtga--
------------------------------------------------------------
-------------gt---tacc--ttg-----cgagttggaacac-----tta-------
--acc-agaacaactctcagcaacggatatcttggctcttgcaacgatgaagaacgcagc
gaaatgcgatacgtagtgtgaattgca-----gaattccgcgaatcatcgagtctttgaa
cgcaagttgcgcccgaggcttgtccaagggcatttccgctagagcgtcaccgcg-ccccc
c---accggccca-cccc--------------aatcgggagtt-gggtcgagtgaaagtg
gccgtcccggtggg------cc--tcctcgtctcgt-------cttgcgag-aag----g
-gga-aggcattcctaagggtcggctgaaatggaaggaatcgggccgccgtgg---cgac
acagtccgcgatcgggtg-at------------ccgagctcctcc----------gggag
cccggagtttttctaagtgt-tggctgcgtcgcccagttggcttt---ggata--cctct
tgcaggtcga--gcgcg-ccccc------gcggcgcg-----cgtcacgcctcagacctc
taatcggaaaagactacccgctgagtttaa
>Calohypnum_oldhamii_isolate_Hy1043I
gcacacacgagttgcagccaacccgcg-gcgaacgaacacactgt--cccccc----ggc
gggtcgtggcg-cctcgcggcgtcgcggccggccacctcccttcgc-----cacgcgcgt
gc--tggcgcgc------------------------gcgcggcggcgt-cgggc---gtt
ccacgatgcatcca-cc----ctgtg---tgactgagt-ccgaattc-gact--------
------------------------------------------------------------
--------------------cc--tcg-----cgagtcggaacgc-----------aact
gaaaa-agaacaactctcagcaacggatatcttggctcttgcaacgatgaagaacgcagc
gaaatgcgatacgtagtgtgaattgca-----gaattccgcgaatcatcgagtctttgaa
cgcaagttgcgcccgaggcttgtccgagggcatttccgctagagcgtcaccgcg-ccccc
c---accggccca-ccccacc---ccgatcgggagttggagtt-ggttcgagtgaaagtg
gccgtcccggtggagtcg--cc--tcctggtcccgt-------cccgcgag-ggaagggg
agga-gcgcgtggccgagggtcggctgaaatggaaggggtcgggccgccgtgg---cgac
acagtccgcgatcgggtg-at------------ccgagctcctcc----------tggag
cccggag-ttttctaagtgt-tggctgcgtcgcccagtcggcttg---tggac--cctct
ggcaggtcga--gcgcg-ccccc------gcggcgcg-----cgtcacgcatcagacctc
taatcggannnnnnnnnnnnnnnnnnnnnn
>Calohypnum_sakuraii_isolate_Hy671I_MH613458_1_
NNNNNNNNNNNNNNNNNNNNNNNNNcg-gtgaacgaacacactgt--cccccc----ggc
gggtcgtggcg-cctcgcggcgtcgcggccggccacctcccggcgc-----cacgcgcgt
gc--tcgcgcgc------------------------gcgcggcgt----cgggt---gtt
ccacgatgaatcca-cc----ccgag---tgactgagtcccgaattt-gacttcgtga--
------------------------------------------------------------
-------------gt---tacc--ttg-----cgagttgaaacag-----gtc----ata
taaccaaaaacaactctcagcaacggatatcttggctcttgcaacgatgaagaacgcagc
gaaatgcgatacgtagtgtgaattgca-----gaattccgcgaatcatcgagtctttgaa
cgcaagttgcgcccgaggcttgtccgagggcatttccgctagagcgtcaccgcg-ccccc
c---accagccca-cccc--------------aatcgggagtt-gggtcgagtgaaagtg
gccgtcccggtggg------cc--tcctcgtcttgt-------cttgcgag-aagaa--g
-ggg-aaggcatcctaagggtcggctgaaatggaaggaatcgggccgccgtgg---cgac
acagtccgcgatcgggtg-at------------ccgagctcctcc----------gggag
cccggaa-ttttctaagtgt-tggctgcgtcgcccagttggcttc---ggata--cctct
tgcaggtcgg--gcgcg-ccccc------gcggcgcg-----NNNNNNNNNNNNNNNNNN
NNNNNNNNNNNNNNNNNNNNNNNNNNNNNN
>Calohypnum_sakuraii_voucher_CBFS_Deguchi_Bryophytes_of_Asia_No_82_MK327341_1_
gcacacacgagttgcagccaacccgcg-gcgaacgaacacactgt--cccccc----ggc
gggtcgtggcg-cctcgcggcgtcgcggccggccacctcccggcgc-----cacgcgcgt
gc--tcgcgcgc------------------------gcgcggcgt----cgggt---gtt
ccacgatgaatcca-cc----ccgag---tgactgagtcccgaattt-gacttcgtga--
------------------------------------------------------------
-------------gt---tacc--ttg-----cgagttgaaacag-----gtc----ata
taaccaaaaacaactctcagcaacggatatcttggctcttgcaacgatgaagaacgcagc
gaaatgcgatacgtagtgtgaattgca-----gaattccgcgaatcatcgagtctttgaa
cgcaagttgcgcccgaggcttgtccgagggcatttccgctagagcgtcaccgcg-ccccc
c---accagccca-cccc--------------aatcgggagtt-gggtcgagtgaaagtg
gccgtcccggtggg------cc--tcctcgtcttgt-------cttgcgag-aagaa--g
-ggg-aaggcatcctaagggtcggctgaaatggaaggaatcgggccgccgtgg---cgac
acagtccgcgatcgggtg-at------------ccgagctcctcc----------gggag
cccggaa-ttttctaagtgt-tggctgcgtcgcccagttggcttc---ggata--cctct
tgcaggtcgg--gcgcg-ccccc------gcggcgcg-----cgtcacgcatcagacctc
taatcggaaaagactacccgctgagtttaa
>Ectropothecium_dealbatum_isolate_Ec29I_MH613372_1
???????????????????????????????????????????????ccccgc----ggc
ggggcgtggcg-cctcgcggcgtcgcgtccggccaactcccttcga-----cgcgt----
---------cac------------------------gcgcgtcgt----cgggt---gtc
ccacgatgaatcca-cc----ccgag---tgactgagtcccgatttc-gacttcgcga--
------------------------------------------------------------
-------------gt---tacc--ttg-----cgagttggaacag-----gca---aacg
aaacc-gaaacaactctcagcaacggatatcttggctcttgcaacgatgaagaacgcagc
gaaacgcgatatttaatgtgaattgca-----gaattccgcgaatcatcgagtctttgaa
cgcaagttgcgcccgaggcttgtccaagggcatttccgctagagcgtcaccgcg-ccccc
cc-accggcccca-ctcc--------------gatcgggagttggggtcgagtgaaagtg
gccgtcccggtggga-----cc--tcctcgtctcgc-------gtcgcgagcccg----g
-nga-aggcatccccgagggtcggctgaaatggaaggaaccgggccgccgtgg---cgac
acagtccgcgatcgggtgaat------------ccgagctcctcc----------gggag
cccggag-ttttctaagtgt-tggctgcgtcgcccagttggcttc---ggata-ccctct
cgcaggtcga--gcgcg-ccccc------gcgacgcg-----cgtcacgcNNNNNNNNNN
NNNNNNNNNNNNNNNNNNNNNNNNNNNNNN
>Ectropothecium_leptochaeton_voucher_Pinheiro_Costa_466_MG734672_1
ncacacacgacttgcagccaacccacg-gcgaacgaacacactgt--ccccgc----ggc
ggggcgtggcg-cctcgcggcgtcgcgtccggccaactcccttcga-----cgcgt----
-------------------------------------cgcgtcgt----cgggt---gtc
ccacgatgaatcca-cc----ccgagtgatgactgagtcccgatttc-gacttcgtga--
------------------------------------------------------------
-------------gt---tacc--tct-----cgagttggaacag-----gta---aaca
aaacc-taaacaactctcagcaacggatatcttggctcttgcaacgatgaagaacgcakc
gaaacgcgatatttaatgtgaattgca-----gaattccgcgaatcatcgagtctttgaa
cgcaagttgcgcccgaggcttgtccaagggcatttccgctagagcgtcaccgcg-ccccc
cccaccggcccca-ctcc--------------gatcggaagtcggggtcgagtgaaactg
gccgtcccggcggga-----cctcccctcgtctcgc-------gtcgcgag-gag----g
-gtg-gggcatccccgagggtcggctgaaatggaaggaaccgggccgccgtgg---cgac
acagtccgcgatcgggtgaat------------ccgagctcctcc----------gggag
ctcggag-ttttctaagtgt-tggctgcgtcgcccagttggcttc---ggatg-ccctct
cgcaggtcga--gcgcg-ccccc------gcggcgcg-----cgtcnnnnNNNNNNNNNN
NNNNNNNNNNNNNNNNNNNNNNNNNNNNNN
>Ectropothecium_sp_Altman_s_n_voucher_CBFS_16371_Altman_s_n_MK327297_1_
gcacacacgacctgcagccaactttcg-gcgaacgaacacactgt--ccccgc----ggc
ggggcgtggcg-cctcgcggcgtcgcgtccggccaactcccttcga--------------
-------------------------------------cgcgtcgt----cgggt---gtc
ccacgatgaatcca-cc----ccgag---tgactgagtctcgatttc-gacttcgtga--
------------------------------------------------------------
-------------gt---tacc--ttg-----cgagtcggaacag-----gta---aaca
aaacc-gaaacaactctcagcaacggatatcttggctcttgcaacgatgaagaacgcagc
gaaacgcgatatttaatgtgaattgca-----gaattccgcgaatcatcgagtctttgaa
cgcaagttgcgcccgaggcttgtccaagggcatttccgctagagcgtcaccgcg-cccac
cc-caccggccca-ctcc--------------gatcggaagtcggggtcgagtgaaagtg
gccgtcccggtggga-----cc--tcctcgtctcgc-------gtcgcgag-aag----g
-gga-aagcgtccccgagggtcggctgaaatggaaggaaccgggccgccgtgg---cgac
acagtccgcgatcgggtgaat------------ccgagctcctcc----------gggag
cccggag-ttttctaagtgt-tgactgcgtcgcccagttggcttc---ggatg-ccctct
cgcaggtcga--gcgcg-ccccc------gcgacgcg-----cgtcacgcatcagacctc
taatcggaaaagactacccgctgagtttaa
>Ectropothecium_sp_Shaw_5586_MK327298_1
gcacacacgatttgcagccaacccgcg-gcgaacgaacacactgt--ccccgc----ggc
ggggcgtggcg-cctcgcggcgtcgcgtccggccaactcccttcga-----cgcgt----
-------------------------------------cgcgtcgt----cgggt---gtc
ccacgatgaatcca-cc----ccgag---tgactgagtcccgatttc-gacttcgtga--
------------------------------------------------------------
-------------gt---tgcc--ttg-----cgagtcggaacag-----gta---aaca
aaacc-gaaacaactctcagcaacggatatcttggctcttgcaacgatgaagaacgcagc
gaaacgcgatatttagtgtgaattgca-----gaattccgcgaatcatcgagtctttgaa
cgcaagttgcgcccgaggcttgtccaagggcatttccgctagagcgtcaccgcg-ccccc
cc-caccggccca-ctcc--------------gatcggaagtcggggtcgagtgaaagtg
gccgtcccggtggga-----cc--tcctcgtctcgc-------gtcgcgag-aag----g
-gga-aggcatccccgagggtcggctgaaatggaaggaaccgggccgccgtgg---cgac
acagtccgcgatcgggtgaat------------ccgagctcctcc----------gggag
cccggag-ttttctaagtgt-tggctgcgtcgcccagtcggcttc---ggatg-ccctct
tgcaggtcga--gcgcg-ccccc------gcgacgcg-----cgtcacgcatcagacctc
taatcggaaaagactacccgctgagtttaa
>Vesicularia_reticulata_voucher_CBFS_Ignatov_Ignatova_98_601
gcacacacgacttgcagccaacccacg-gcgaacgaacacactgt--cccccc----ggc
ggggcgtggcgccttcgcggcgtcgcggccggccaactcccttcgc-----c--------
-------cgcct------------------------gcgtggcgt----cgggt---gtc
ccacgatgaatcca-cc----cctag---tgactgagtcccgatttc-gacttcgtgag-
------------------------------------------------------------
-----------tggtta-cctc--ttg-----cgagttgagacag-----gtc---agta
aaacc-aaaacaactctcagcaacggatatcttggctcttgcaacgatgaagaacgcagc
gaaacgcgatatttaatgtgaattgca-----gaattccgcgaatcatcgagtctttgaa
cgcaagttgcgcccgaggcttgtccgagggcatttccgctagagcgtcaccgcg-ccccc
c---accggccca-ctcc--------------gatcgggagttggggtcgagtggaagtg
gccgtcccggtgtgggac--ct--cccccgtctcgc-------gtcgcgag-gagg--gg
-gga-gggcatccccgagggtcggctgaaatggaaggaaccgcgccgccgtggcgacgac
acagtccgcgatcgggtgaat------------ccgagctccccc----------gggag
cccggag-ttttctaagtgt-tggctgcgtcgcccagttggcttc---ggatgcccccct
tgcaggtcga--gcgcg-ccccc------gcgacgcg-----cgtcacgcatcagacctc
taatcggaaaagactacccgctgagtttaa
>Hypnum_revolutum_var_ravaudii_isolate_Hy543I
ncacacacaagttgcagccaacccacg-gcgaacgaacacattgtcccccctc----ggt
gggtcgt-gcg-cctcgcggcgtcgcggccggccgcctcccttcgc-----cacgcgcga
gc--ttgctctc------------------------tcgcggcgt----cgggt----tt
ccacgatgcatcca-cg----atca----tgactgagtcccgaattt-gactt---ggag
aggagtgagttccg--cccccttggctcg---------gcttgctgaggtag--gggggt
cggc-----gctggt---tacc--ttg-----cgagttgaaacac-----ata-------
--acc-aaaacaactctcagcaacggatatcttggctcttgcaacgatgaagaacgcagc
gaaatgcgatacgtagtgtgaattgca-----gaattccgcgaatcatcgagtctttgaa
cgcaagttgcgcccgaggcttgtccaagggcatttccgctagagcgtcaccgcg-ccccc
c---accgatcca-ctcc--------------cgccgcgagtc-gggtcgagtgaaagtg
gccgtcccggcggg------cc--tcctcttcacct-------cgtgtgag-cga----g
-g-----aaggcctgaagggtcggctgaaatggaaggaatcgggccgccgtgg---tgac
acagtccgcgatcgggtg-at------------ccgagctcctcc----------gggag
tccggagtttttctaagtgcgtggctgtgtcccccagttggtcgt---ggtta--cctcg
tgcaggtcga--gcgcgcccccc------gyggctcg-----cgtcacgcatcagacctc
taatcggaaaagactacccgctgagtttaa
>Hypnum_revolutum_var_revolutum_isolate_Hy658
nnnnnnnnnnnnnnnnnnnnacccgcg-gcgaacgaacacattgtcccccctc----ggt
gggtcgtggcg-cctcgcggcgtcgcggccggccgcctcccttcgc-----cacgcgcga
gc--ttgctctc------------------------tcgcggcgt----ckggt----tt
ccacgatgcatcct-cg----atca----tgactgagtcccgaattt-gactt---ggag
aggagtgagttccg--cccccttggctcg---------gcttgctgaggtag--gggggt
cggc-----gctggt---tacc--ttg-----cgagttgaaacac-----ata-------
--acc-aaaacaactctcagcaacggatatcttggctcttgcaacgatgaagaacgcagc
gaaatgcgatacgtagtgtgaattgca-----gaattccgcgaatcatcgagtctttgaa
cgcaagttgcgcccgaggcttgtccaagggcatttccgctagagcgtcaccgcg-ccccc
c---accgatcca-ctcc--------------cgccgcgagtc-gggtcgagtgaaagtg
gccgtcccggtggg------tc--tcctcctcacct-------cgtgtgag-cga----g
-g-----aaggcctgaagggtcggctgaaatggaaggaatcgggccgccgtgg---tgac
acagtccgcgatcgggtg-at------------ccgagctcctcc----------gggag
tccggagtttttctaagtgcgtggctgtgtcccccagttggtcgt---ggtta--cctcg
tgcaggtcga--gcgcgcccccc------gcggcgcg-----cgtcacgcaNNNNNNNNN
NNNNNNNNNNNNNNNNNNNNNNNNNNNNNN
>Hypnum_revolutum_var_revolutum_isolate_Hy542
nnnnnnnnnnnnnnnagccaacccacg-gcgaacgaacacattgtcccccctc----ggt
gggtcgt-gcg-cctcgcggcgtcgcggccggccgcctcccttcgc-----cacgcgcga
gc--ttgctctc------------------------tcgcggcgt----cgggt----tt
ccacgatgcatcca-cg----atca----tgactgagtcccgaattt-gactt---ggag
aggagtgagttccg--cccccttggctcg---------gcttgctgaggtag--gggggt
cggc-----gctggt---tacc--ttg-----cgagttgaaacac-----ata-------
--acc-aaaacaactctcagcaacggatatcttggctcttgcaacgatgaagaacgcagc
gaaatgcgatacgtagtgtgaattgca-----gaattccgcgaatcatcgagtctttgaa
cgcaagttgcgcccgaggcttgtccaagggcatttccgctagagcgtcaccgcg-ccccc
c---accgatcca-ctcc--------------cgccgcgagtc-gggtcgagtgaaagtg
gccgtcccggtggg------tc--tcctcctcacct-------cgtgtgag-cga----g
-g-----aaggcctgaagggtcggctgaaatggaaggaatcgggccgccgtgg---tgac
acagtccgcgatcgggtg-at------------ccgagctcctcc----------gggag
tccggagtttttctaagtgcgtggctgtgtcccccagttggtcgt---ggtta--cctcg
tgcaggtcga--gcgcgcccccc------gcggcgcg-----cgtcacgcatcagacctc
taatcggaaaagactacccgctgagtttaa
>Chryso_hypnum_patens_voucher_DUKE_Vanderpoorten_265
gcacacacgagttgcagccaacccgcg-gcgaacgaacacactgt-ccccccc----ggc
gggtcgtggcg-cctcgcggcgtcgcggccggccgcctcccctcgcgtcgtcccgagcga
cc--tcgctcgc------------------------tcgcggcatgcttggggt-gtgca
ccacgatgcatcac-cg-tgaccgat---cgactgagtcccgaattt-tgacttggagat
gggagtgagctccg--tccccccccccggcgtgggcgcgctcgcgcagggtg--ggtgac
cggcggctggctccc---tatc--tgg-----cgagttggaagag--------g-atcca
acctt-aacacaactctcagcaacggatatcttggctcttgcaacgatgaagaacgcagc
gaaatgcgatacttaatgtgaattgca-----gaattccgcgaatcatcgagtctttgaa
cgcaagttgcgcccgaggcttgtccgagggcatttccgctagagcgtcaccgcgcccccc
c---accgctccg-ctcc--------------cgccgggagtg-cgttcgagtggaagtg
gccgtcccggtggg----cgcc--tccccgtcgcgtc------gccgcgag--------g
-agg-gggtcgccctgagggtcggctgaaatggaaggaatcgggccgccgtgg---cgac
acagtccgcgatcgggtg-atgatccgggcgcagcgacttcggtt----------gctcg
ctcgggctctttctaagtgcgtgtctgcgtcccccagtcggccgtgt-tgttc--ccccg
tgcaggtcga--gcgcg-ccccc------gcggcgcg-----cgtcacgcatgagacctc
taatcggaaaagaccacccgctgagtttaa
>Gollania_turgens_voucher_CBFS_Kucera_20344
gcacacacga--tgcagccaacccgcg-gcgaacgaacacattgt--cccccc----ggc
gggtcgtggcg-cctcgcggcgtcgcggccggccgcctcccttcgt----tttcgagcga
-------------------------------------------------agggt-gtgca
ccacgatgcatcca-cgat--tgatt---tgactgagtcccgaattc-gactc---ggag
aggagcgagttccg--tccgccccc-----------------cagcacgggg--gaagcg
cggc-----gctggt---tccc--ttg-----cgagtcggaacag-----gtaaatctaa
agaga-aacacaactctcagcaacggatatcttggctcttgcaacgatgaagaacgcagc
gaaatgcgatacgtagtgtgaattgca-----gaattccgcgaatcatcgagtctttgaa
cgcaagttgcgcccgaggcttgtccgagggcatttccgctagagcgtcaccgcgcccccc
c---accgctccg-ctcc--------------tgcccggagtc-ggatcgagtgcaagtg
gccgtcccggt-------gtct--tctccgtctcgt------------------------
-gga-cggggtcgccgagggtcggctgaaatggaaggaatcgtgccgccgtgg---cgac
gcagtccgcgatcgggtg-at------------ccgagctccctc-ccccgcggagcgag
tccggaatttttctaagtgcgtggctgcgtcccccagtcggcgtc---ggtt---cccgt
tgcaggtcga--gcgcg-ccccc------gcggcgcg-----cgtcacgcatcagacctc
taatcggaaaagaccacccgctgagtttaa
>Stereodon_pratensis_isolate_Hy1011I
gcacacacgagttgcagccaacccgcg-gcgaacgaacacattgt-ccccccc----ggt
gggtcgtggcgccctcgcggcgtcgcggcc-gccgactcccttcgt-----cacga-cga
gc--gcgctcgc------------------------tcgggacgt----cgggt----tt
ccacgatgcgtcca-ccttgaccgaa---tgactgagtccc---ttt-ggctt----acc
gggagcgagttccg--cgccccccc-----------------------tgag--gggggc
cggc-----gctggt---tacc--ttg-----cgagttgaaacac-----gta-------
-actt-gaaacaactctcagcaacggatatcttggctcttgcaacgatgaagaacgcagc
gaaatgcgatacgtagtgtgaattgca-----gaattccgcgaatcatcgagtctttgaa
cgcaagttgcgcccgaggcttgtccgagggcatttccgctagagcgtcaccgcgcccccc
c---accgatcca-ctcc--------------cgccgggagtc-gggtcgagtgaaagtg
gccgtcccgg----------------------------------acgcgag-gag----g
-aaa-ggcctccacgaagggttggctgaaatggaaggaatcgggccgccgtgg---cgac
acagtccgcgatcgggtg-at------------ccgagctcctcc----------gggag
cccggaatttttctaagtgcgtggctgcgtcccccagttggctt----ggttg--cctcg
tgcaggtcga--gcgcg-ccccc------gcggcgcg-----cgtcacgcatcagacctc
taatcggaaaagactacccgctgagtttaa
>Stereodon_callichrous_isolate_Hy539I
gcacacacaagttgcagccaaccctcg-gcgaacgaacacattgt-ccccccc----ggt
gggtcgtggcg-cctcgcggcgtcgcggcc-gccaactcccttcgt-----cacgagcga
gc--tcgctctc------------------------tcggggcgt----cgggt---ttt
ccacgatgcgtcca-ccttgaccgaa---tgactgagtccct--ttt-cgctc----aat
gggagcgagttccg--tcccccttggcg--------------tagtagctga--gggggc
cggc-----gctggt---tacc--ttg-----cgagttgaaacac-----ata-------
-actt-gaaacaactctcagcaacggatatcttggctcttgcaacgatgaagaacgcagc
gaaatgcgatacgtagtgtgaattgca-----gaattccgcgaatcatcgagtctttgaa
cgcaagttgcgcccgaggcttgtccgagggcatttccgctagagcgtcaccgcgcccccc
c---accgatcca-ctcc--------------cgccgggagcc-gggtcgagtgaaagtg
gccatcccgg----------------------------------acgcgag-gag----g
-aaa-ggcctccacgaagggttggctgaaatggaaggaatcgggccgccgtgg---cgac
acagtccgcgatcgggtg-at------------ccgagctcctcc----------gggag
tccggaatttttctaagtgcgtggctgcgtcccccagttggctcc---ggtta--cctcg
tgcaggtcga--gcgcg-ccccc------gcggcgcg-----cgtcacgcatcagacctc
taatcggaaaagactacccgctgagtttaa
>Pseudostereodon_procerrimus_isolate_Hy1012I
gcacacacgagttgcagccaacccacg-gcgaacgaacacattgt-ccccctc----ggt
gggtcgtggcg-cctcgcggcgtcgcggccggccacctcccttcgc-----c--------
------------------------------------tcgcggcgt----cgggt----tt
ccacgatgaatcca--c----gaata---tgactgagtcccgaattc-gactt--tgaag
aggagtgagttccg-ccccccttga-----------------cttaggccga--gggggt
cggc-----gctggt---tacc--ttg-----cgagttgaaacag-----gta----ata
acacc-aaaacaactctcagcaacggatatcttggctcttgcaacgatgaagaacgcagc
gaaatgcgatacgtagtgtgaattgca-----gaattccgcgaatcatcgagtctttgaa
cgcaagttgcgcccgaggcttgtccaagggcatttccgctagagcgtcaccgcg-ccccc
c---accgaccca-ctcccca-----------aatcgggagtc-gggtcgagtgaaagtg
gccgtcccggtggt------cc--ttc-------------------------gaa----g
-g-----aaggtcttaagggtgggctgaaatggaaggaatcgggccgccgtgg---cgac
acagtccgcgatcgggtg-at------------ccgggctcctcc----------gggag
cccggaatttttctaagtgcgtgtctgcgtcgcccagttggtttt---ggtta--cctcg
tgcaggtcga--gcgcg-ccccc------gcggcgcg-----cgtcacgcatcagacctc
taatcggaaaagactacccgctgagtttaa
>Pseudostereodon_procerrimus_isolate_Hy253
nnnnnnnnnnnnnnnnnnnnnnnnnng-gcgaacgaacacattgt-ccccctc----ggt
gggtcgtggcg-cctcgcggcgtcgcggccggccacctcccttcgc-----c--------
------------------------------------tcgcggcgt----cgggt----tt
ccacgatgaatcca--c----gaata---tgactgagtcccgaattc-gactt--tgaag
aggagtgagttccg-ccccccttga-----------------cttaggccga--gggggt
cggc-----gctggt---tacc--ttg-----cgagttgaaacag-----gta----ata
acacc-aaaacaactctcagcaacggatatcttggctcttgcaacgatgaagaacgcagc
gaaatgcgatacgtagtgtgaattgca-----gaattccgcgaatcatcgagtctttgaa
cgcaagttgcgcccgaggcttgtccaagggcatttccgctagagcgtcaccgcg-ccccc
c---accgaccca-ctctcca-----------aatcgggagtc-gggtcgagtgaaagtg
gccgtcccggtggt------cc--ttc-------------------------gaa----g
-g-----aaggtcttaagggtgggctgaaatagaaggaatcgggccgccgtgg---cgac
acagtccgcgatcgggtg-at------------ccgagctcctcc----------gggag
cccggaatttttctaagtgcgtggctgcgtcgcccagttggtttt---ggtta--cctcg
tgcaggtcga--gcgcg-ccccc------gcggcgcg-----cgtcacgcaNNNNNNNNN
NNNNNNNNNNNNNNNNNNNNNNNNNNNNNN
>Pylaisia_polyantha_isolate_Py1353I
ncacacaccagttgcagccaacccacg-gcgaacgaacacactgt--cccctc----ggc
gggtcgtggcg-cctcacggcgtcgcggccggccacctcccttcgc-----caatcgc--
-----cacgcgc------------------------gcgcggcgt----cgggt----tt
ccacgatgaatcca-cc----ctaag---tgactgagtcccgaattt-gacttcgtgaag
aggagtgagctccg--cccccttggtc--------------acttcggctga---ggggt
cggc-----gctggt---tacc--tcg-----cgagttgaaacag-----gtc----ata
acacc-aaaacaactctcagcaacggatatcttggctcttgcaacgatgaagaacgcagc
gaaatgcgatacgtagtgtgaattgca-----gaattccgcgaatcatcgagtctttgaa
cgcaagttgcgcccgaggcttgtccaagggcatttccgctagagcgtcaccgcg-ccccc
c---accgaccca-cccccct------ttctcaatcgggagtc-gggtcgagtgaaagtg
gccgtcccggtggtgag---cc--tcct-----tgt-------cttgcgag-aag----g
-acttaggcctcacttagggtcggctgaaatggaaggaatcgggccgccgtgg---cgac
acagtccgcgatcgggtg-at------------ccgagctcctcc----------gggag
cccggaatttttctaagtgt-tggctgcgtcgcccagttggcttt---ggata--cctcg
tgcaggttga--gcgtg-ccccttc--atggggcacg-----cgtcacgcatcagacctc
taatcggaaaagaccacccgctgagtttaa
>Pylaisia_steerei_voucher_CBFS_Kucera_20339
ncacacaccagttgcagccaacccacg-gcgaacgaacacactgt--cccctc----ggc
gggtcgtggcg-cctcgcggcgtcgcggccggccacctcccttcgc-----caatcgc--
-----cacgcgc------------------------gcgcggcgt----cgggt----tt
ccacgatgaatcca-cc----ctaag---tgactgagtcccgaattt-gacttcgtgaag
aggagtgagctccg--cccccttggtc--------------acttcggctga---ggggt
cggc-----gctggt---tacc--tcg-----cgagttgaaacag-----gtc----ata
acacc-aaaacaactctcagcaacggatatcttggctcttgcaacgatgaagaacgcagc
gaaatgcgatacgtagtgtgaattgca-----gaattccgcgaatcatcgagtctttgaa
cgcaagttgcgcccgaggcttgtccaagggcatttccgctagagcgtcaccgcg-ccccc
c---accgaccca-cccccct------ttcccaatcgggagtc-gggtcgagtgaaagtg
gccgtcccggtggtgag---cc--tcct-----tgt-------cttgcgag-aag----g
-acttaggcctcacttagggtcggctgaaatggaaggaatcgggccgccgtgg---cgac
acagtccgcgatcgggtg-at------------ccgagctcctcc----------gggag
cccggaatttttctaagtgt-tggctgcgtcgcccagttggcttt---ggata--cctcg
tgcaggttga--gcgcg-ccccttc--atggggcacg-----cgtcacgcatcagacctc
taatcggaaaagactacccgctgagtttaa
>Pylaisia_selwynii_voucher_CBFS_Kucera_20330
gcacacaccagttgcagccaacccgcg-gcgaacgaacacactgt--cccctc----ggc
gggtcgtggcg-cctcgcggcgtcgcggccggccacctcccttcgc-----caatcgc--
-----cacgcgc------------------------gcgcggcgt----cgggt----tt
ccacgatgaatcca-cc----ctaag---tgactgagtcccgaattt-gacttcgtgaag
aggagtgagctccg--cccccttggtc--------------gcctcgactga---ggggt
cggc-----gctggt---tacc--tcg-----cgagttgaaacag-----gtc----ata
acacc-aaaacaactctcagcaacggatatcttggctcttgcaacgatgaagaacgcagc
gaaatgcgatacgtagtgtgaattgca-----gaattccgcgaatcatcgagtctttgaa
cgcaagttgcgcccgaggcttgtccaagggcatttccgctagagcgtcaccgcg-ccc--
---------ccca-cccccct------ttcccaatcgggagtc-gggtcgagtgaaagtg
gccgtcccggtggtgag---cc--tcct-----tgt-------cttgcgag-aag----g
-acttaggcctcacttagggtcggctgaaatggaaggaatcgggccgccgtgg---cgac
acagtccgcgatcgggtg-at------------ccgagctcctcc----------gggag
cccggaatttttctaagtgt-tggctgcgtcgcccagttggcttt---gtata--cctcg
tgcaggttga--gcgcg-ccccttc--atggggcacg-----cgtcacgcatcagacctc
taatcggaaaagaccacccgctgagtttaa
>Homomallium_connexum_isolate_Hubei_6
nnnnncaccagttgcagccaacccgcg-gcgaacgaacacactgt--cccctc----ggc
gggtcgtggcg-cctcgcggcgtcacggccggccacctcccttcgc-----caatcgc--
-----cacgcgc------------------------gcgcggcgt----cgggt----tt
ccacgatgaatcca-cc----ctaag---tgactgagtcccgaattt-gacttcgtgaag
aggagtgagctccg--cccccttcgtc--------------gcttcgactga---ggggt
cggc-----gctggt---tacc--tcg-----cgagttgaaacag-----gtc----ata
acacc-aaaacaactctcagcaacggatatcttggctcttgcaacgatgaagaacgcagc
gaaatgcgatacgtagtgtgaattgca-----gaattccgcgaatcatcgagtctttgaa
cgcaagttgcgcccgaggcttgtccaagggcatttccgctagagcgtcaccgcg-ccc--
---------ccca-cccccct------ttcccaatcgggagtc-gggtcgagtgaaagtg
gccgtcccggtggtgag---cc--tcct-----tgt-------cttgcgag-aag----g
-acttaggcctcacttagggtcggctgaaatggaaggaatcgggccgccgtgg---cgac
acagtccgcgatcgggtg-at------------ccgagctcctcc----------gggag
cccggaatttttctaagtgt-tggctgcgtcgcccagttggcttt---gtata--cctcg
tgcaggttga--gcgcg-ccccttc--atggggcacg-----cgtcacgcatcagacctc
taatcggaaaagaccacccgctgagnnnnn
>Homomallium_incurvatum_isolate_Ho1352I
gcacacaccagttgcagccaacccgcg-gcgaacgaacacactgt--cccctc----ggc
gggtcgtggcg-cctcgcggcgtcgcggccggccacctcccttcgc-----caatcgc--
-----cacgcgc------------------------gcgcggcgt----cgggt----tt
ccacgatgaatcca-cc----ccaag---tgactgagtcccgaattt-gacttcgtgaag
aggagtgagctccg--cccccttggtc--------------gcttcggctga---ggggt
cggc-----gctggt---tacc--tcg-----cgagttgaaacag-----gtc----ata
acacc-aaaacaactctcagcaacggatatcttggctcttgcaacgatgaagaacgcagc
gaaatgcgatacgtagtgtgaattgca-----gaattccgcgaatcatcgagtctttgaa
cgcaagttgcgcccgaggcttgtccaagggcatttccgctagagcgtcaccgcg-ccccc
c---accgaccca-cccccctt-----tttccaatcgggggtc-gggtcgagtgaaagtg
gccgtcccggtggtgag---cc--tcct-----tgt-------cttgcgag-aag----g
-acttaggcctcacttagggtcggctgaaatggaaggaatcgggccgccgtgg---cgac
acagtccgcgatcgggtg-at------------ccgagctcctcc----------gggag
cccggaatttttctaagtgt-tggctgcgtcgcccagttggcttt---ggata--cctcg
tgcaggtcga--gcgcg-cccccttcatgggggcacg-----cgtcacgcatcagacctc
taatcggaaaagactacccgctgagtttaa
>Homomallium_plagiangium_isolate_Ho670I
nnnnnnnnnnnnngc-gccaacccgcg-gcgaacgaacacactgt--cccctc----ggc
gggtcgtggcg-cctcgcggcgtcgcggccggccacctcccttcgc-----caatcgc--
-----cacgcgc------------------------gcgcggcgt----cgggt----tt
tcacgatgaatcca-cc----ctaag---tgactgagtcccgaattt-gacttcgtgaag
aggagtgagctccg--cccccttggtc--------------gcttcggctga---ggggt
cggc-----gctggt---tacc--tcg-----cgagttgaaacag-----gtc----ata
acacc-aaaacaactctcagcaacggatatcttggctcttgcaacgatgaagaacgcagc
gaaatgcgatacgtagtgtgaattgca-----gaattccgcgaatcatcgagtctttgaa
cgcaagttgcgcccgaggcttgtccaagggcatttccgctagagcgtcaccgcg-ccccc
c---accgatcca-cccccctt-----tttccaatcgggagtc-ggttcgagtgaaagtg
gccgtcccggtggtgagcctcc--tcct-----tgt-------cttgcgag-aag----g
-acttaggcctcacttagggtcggctgaaatggaaggaatcgggccgccgtgg---cgac
acagtccgcgatcgggtg-at------------ccgagctcctcc----------gggag
cccggaatttttctaagtgt????????????????????????????????????????
????????????????????????????????????????????????????????????
??????????????????????????????
