# Supplementary material for: Need for split: integrative taxonomy reveals unnoticed diversity in the subaquatic species of Pseudohygrohypnum (Pylaisiaceae, Bryophyta)
Source: PeerJ. 2022 Apr 26;10:e13260. doi: 10.7717/peerj.13260 (PMC9053303; doi:10.7717/peerj.13260)
Supplement: Supplemental Information 13 — All generated data is presented. One accession was not used in further analyses. [file peerj-10-13260-s013.fas]

>Stereodon_callichrous_Hy539
GTGCGACTAAGGAATTTTATACATTTAGATGAAATACAAAATTCATCCAAACCATTGATA
AAGGTTTGTGAGACTACGACTAATCTCAAAAAGAAATTTGCCAGAAAAAACAGCATGTCG
--TTTTTTTATTTTATATGCCCAAGTCGATAAAATTAATGGATAAAGCTAAATTGCTTGA
ATCAAAAGTAAAACCAGAAGAACGAGCTTCTATTC-AGA---------AAAA-TATATTT
TGAATTCTTTTTATTAATTAAAAAGTTAGAATAAAATTAATAGTCAATATAAAAGAGGTT
TGGCCTTATAT--------TAAATATT---AAAATAATAAGGCTATTTTTACTAAAAACG
AATCCTA--------ATATTT-AAAAAATGTAAATAAATCACCAGTTTGCTGACTAAATT
AAAGCAAAATTTTAAGTCAGGAGAGCAATCAAAAAATTTTAATAATTTTT----------
------------------------ACTAAT-------AAATTAAATTAA--TTTTTTTTA
TAAAATTGTTTAGTTTTATTTTAATAGATTGCACTATGTATCA-TTTTATATTCTAAGAG
GTTGTTCGGATGAGAAGCATAGCAGAAATTTTGCACGAGATAGAAAAGCTAGATAAAAAT
AGAAATAAACTTGTATGGCAACAGCGTTTTTTATACCCACTTTTATTTCAAGACGATCTT
TATGCAATTGCTTATAATTATTTTCCTAATAAAATGAAGTTAAAAAAAGTAGAAAATTCT
AATTTAGGTGAATGTTTTAGTTTTTTAACATTAAAACGTTTAATTAATAGAATGCGCCTA
GAAAATAATAAAAACGAATTAAAGAAA------------------------AATTATAAT
AACCATTTTTATTTGAAAGTAATTCGAGAAGGTTTTGCGATAATTTTCGAAATCTTTTTT
TGTTTACAATTAGAAAAAACTTTTATAAAAGAATTTCACCAATGGACTAATTATCAATCT
ATTCAATCTGTATTTCCTTTTATAGAAGATAATTTTTTACATTCTAATTACATTTTAAAT
ACAAAAATACCTCATTTTTTTCATCCAGAACTTCTAATCCGAATTCTTCGTCGACGTATA
CAAGATACTTTTTTTTCTCATTCATTACGATTAGTATTTCATAAGAATAATGAGTTAATT
ACTTCTAATACAAATTCTTTTTTTTCTCAAAAAGAAAGTAGTAGATTATCAATATTTTTA
TGGCATTATTATATTCGTGAACTAGAATTTTTTTTAATTAATCAATGGAAATTCTTAAAT
TGTTTTAAATCTTTATCATATTTAACTTTATTAGATAAAACAGATTGTATGAAAAAAATG
AAGTATATTATTAAGAATTCTTTATGGATGAAATTACAAATTTTTTTTTATAAAAAAAAA
ATGTCTTTTCATTATGTAAGATATGACAATAATTATATTATCGCAATAAGAAGTTCTAAT
TATTTAGCAGAAAAATGGAGTTTTTTTTTTTTTAAATTTTGGTATTATTATTTTCATTAT
CTACTTAGACCTTCCAGAATAAACGTAAAAGAAATTTTTAAAAGCTACTTTTCTTTCTTA
GGTTATCTTTTTGGTATTCAAATAAAAAAAGTTTTAATTTCAACTAAAATAATAGATAAT
TTGAAAAAAGTATATATTATAAAAAAAGAACTTTATTCTATTACTTTAATATCATCTTTA
ATTGAATTGTTAGCTAAAGAAAAATTTTGTGATACTTTGGGACATCCAATAAGTAAATTA
GCTTGGACTACCTTAACAGATGACGAAATTTTTAATCGTTTTGATCAAATTTGGAAAAAT
TTCTTTTATTACTATAGCGGATGCAAAAATAAAAAAAACTTATATCAAGTACAATATATA
CTTCGATTTTCTTGTGCTAAAACATTAGCTTGCAAACATAAAAGCACTATACGCTATGTT
TGGAAAAAGCATGGTTCAAATTTTTTTGCAAAATCTTTTTTTTTTAAAAAACAAGAACTA
ATTAATTTAAAATTTCTTAAATTATATCCTTCTATAAAAAAAATTTGGTATCTTGATATT
CTTCAAATAAATTATTTAGCGAAATTATTACAGGAAAAAGATACTA-GTGGTAAATAAAA
TAATTCAAATTAATCAAATTAACAGCTTAATAAAATTATTAATTTGATAATGATTAAAAA
ATTACTCATAGAATTCTCGAATAGAATGATTACATAGAGAAAGCCGTGTGCGATAAAAAT
TGCAAGCACGGTTTGGGAAGAGGTTTTTTT-------ATTTTTATCCAAAGAAATAAAAT
TAAATTCATCCACTTTCATCCGACGAGTTCCGGGTTCGAGCCCCGGGCAACCCATTTTAG
TCTGGTCC-AAATGAATAATTTTCTACATAAATTATTATCGAATA--TTCTTTTTATAAA
GAGATAAATTATGTGATTAC-AAAAAAATTTGGTCTAATTAATTTTTTTTTGTAAAT---
-AAAAAA-----------------AAATATTTTCATTT---------TAAAGAAGAGTTG
ACATAGTAATACATTTTGTGTAATACTATAAATTAACAAGTTTATATACTTGGGTAACTT
ATTATTATTATTTTACAAACCAAGTTTTACCATGACCGCAACTTTAGAAAGACGCGAAAG
CGATGTCACCACAAACGGAGACTAAAGCAGGTGTTGGATTTAAAGCTGGTGTTAAAGATT
ACAGATTAACTTATTACACTCCAGATTATCAGACTAAAGAAACTGATATTTTAGCAGCAT
TTCGAATGACTCCTCAACCAGGAGTACCCGCTGAAGAGGCAGGAGCTGCAGTAGCTGCGG
AATCTTCCACTGGTACATGGACCACTGTCTGGACTGATGGACTTACCAGTCTTGATCGTT
ATAAAGGACGATGCTATGATCTTGAAGCAGTTCCTGGAGAAGAGAATCAATATATTGCTT
ATGTTGCTCACCCATTAGATCTATTTGAAGAAGGTTCTGTTACCAATTTATTTACCTCTA
TCGTTGGTAATGTTTTCGGATTTAAAGCTTTACGAGCTTTACGTCTAGAAGATTTACGTA
TTCCTCCAGCTTATTCCAAAACTTTCCAAGGCCCACCTCACGGTATTCAAGTTGAAAGAG
ATAAATTAAATAAATATGGTCGTCCATTATTAGGATGTACCATTAAGCCAAAATTGGGTT
TATCTGCTAAAAACTATGGTAGAGCTGTATATGAATGTCTTCGTGGTGGACTTGATTTCA
CAAAAGATGATGAAAACGTAAATTCTCAACCTTTTATGCGTTGGAGAGATCGTTTCTTAT
TTGTAGCTGAAGCTATTTACAAATCTCAAGCTGAAACAGGTGAAATTAAAGGACATTATT
TAAATGCTACCGCAGGTACATGTGAAGAAATGATGAAAAGAGCTCAGTTTGCTAGAGAAT
TAGGCATGCCTATTGTCATGCACGACTATTTGACAGGTGGTTTTACTGCAAATACTAGTT
TGGCTCATTACTGTCGTGATAATGGCTTGCTTCTTCATATTCACCGTGCAATGCATGCAG
TTATTGACCGACAAAAAAATCATGGTATGCATTTCCGTGTATTAGCCAAAGCATTACGTT
TATCCGGTGGAGACCATATTCACGCTGGTACTGTAGTAGGTAAACTTGAAGGAGAACGTC
AAGTAACTTTAGGGTTTGTTGATCCACTTCGTGATGATTATATTGAGAAAGATAGAAGCC
GTGGTATTTATCTCACCCAAGACTGGGTTTCTTTACCAGGTGTTTTACCTGTAGCCTCTG
GTGGTATTCATGTTTGGCATATGCCAGCATTAACTGAAATCTTTGGAGATGATTCTGTAT
TACAGTTTGGTGGAGGAACTTTAGGTCACCCTTGGGGTAATGCGCCTGGAGCAGTTGCTA
ATAGAGTTGCCTTAGAAGCTTGTGTACAAGCTCGTAATGAAGGACGTGATCTTGCTCGCG
AAGGTAATGAAGTTATTCGTGAAGCTACTAAATGGAGTCCTGAATTAGCAGCGGCTTGTG
AAATTTGGAAAGAAATTAAATTTGAATTTGATACAATTGATACTATATAAATGTCCCGTT
ATCGAGGACCC?????????????????????????????????????????????????
????????????????????????????????????????????????????????????
????????????????????----------------------??????????????????
????????????????????????????????????????????????????????????
????????????????????????????????????????????????????????????
??????????????????????-----?????????????????????????????????
???----------------????????????????????------???????????????
????------??????????????????????????????????????????????????
?????????????????????????????????????????????????????????---
----????????????????????????????????????????????????????????
???????????????????????????????????????????????????????????-
-------?????????????????????????????????????????????????????
???????????????????????????????????ATCCCTCTCTTTCCGGAGTTACAAA
ATT-TTATT-ATGTATGTA----------------ATTGAAAATACTATTAATTCTTAGT
TAAGCTTGACGAGAATAATATTCTACAACTAATAATTCATTTATTTTTAAACCAATTGAT
TCACGATCTAATATTTGATTAACTAATCCTTTTTTTTCTAAAGAACTATAAGTTAAATGA
TTTGGTATTTTAGACTTTTGATAAAACTCTATATTTTTATTAATTATAGTCTCAGATTTT
CGTTGATTTTTTATAGTAATGAAATCCTGAGGTTTACACCGATAACTTGGTATATCTACT
ATATAATCATTAACTAAAATATGTCTATGATTTACTAATTGCCTTGCTCCAGGAATTGTA
GGAGCCATACCTAATCGAAAAATAACATTATCTAAACGCATTTCGAGTAATTGTAATAAA
ACTTCACCTGTAGATCCTTTTGCTTTTCTAGCAATACGTACATAATTAAGTAATTGTCGT
TCTGTTATTCCATAATGAAAACGTAATTTTTGTTTTTCTTCCAAACGAATACGATATTGA
GAAATTTTTTTATTAGATGTTGATTGATTGATAGAACTAGATTTTAACTGGGGTGTTTTA
TTAGTCAGTCCTGGTAAAGTTCCTAAACGACGTATTACTCTCACACG?????????????
????????????????????????????????????????????????????????????
????????????????????????????????????????????????????????????
????????????????????????????????????????????????????????????
????????????????????????????????????????????????????????????
????????????????????????????????????????????????????????????
????????????????????????????????????????????????????????????
????????????????????????????????????????????????????????????
????????????????????????????????????????????????????????????
????????????????????????????????????????????????????????????
????????????????????????????????????????????????????????????
????????????????????????????????????????????????????????????
????????????????????????????????????????????????????????????
?????????????GCGTTAGTAGAAAAACTTACTAAATGCTAGCTTTCAGATTCAGGGAA
ACTTAGGTTGATAAAAATATAAGCAATCCTGAGCCAAATCTT---ATTTCGTTTGAGAAT
AAAATAGGTGCAGAGACTCAATGGAAGCTATCCTAACGAATAATATTTTC----AAAATT
ATTTAAAATTTATTTTTTAGA--------TATTAAGCGAGGATAAAGATAGAGTCCAATT
TTACATGTTAATCTTAGCAACAATTTAAATTGTAGTAGAAAGAAAATCCGTTGGCTTTAT
TGACCGTGAGGGTTCAAGTCCCTCTACCCCCAAAA--------CTATAATTTTTT-ATTG
ACATAAACT---AGTTTATGTTAGGATAAGCCAATCAAAAA-GCCGGAATAGCTCAGTTG
GTAGAGCAGAGGACTGAAAAT
>Stereodon_pratensis_Hy1011
NNNNNNNNNNNNNNNNNNNNNNNTTTAGATGAAATAAAAAATTCATCCAGACCATTGATA
AAGGTTTGTAAGACTACGACTAATCTCAAAGAGAAATTTGCCAGAAAAAATAGCATGTCG
--TTTTTTTATTTTATATGCTCAAGTCAATAAAATTAATGGATAAAGCTAAATTGCTTGA
ATCGAAAGTAAAACCAGAAGAACGAGCTTCTATTC-AAA---------AAAA-TATATTT
TGAATTCTTTTTATTAATTAAAAGGTTAGAATAAAATTAATAGTCAATATAAAAGAGGTT
TGGCCTT---------------ATATT---AAAATAATAAGGCTATTTTTACTAAAAACG
AATCCTA--------ATATTT-AAAAAATGTAAATAAATCACCAGTTTGCTGACTAAATT
AAAGCAAAATTTTAAGTCAGGAGAGCAATCAAAAATTTTTAATAATTTTT--------AC
TA-------------------ATAACTAAT-------AAATTAAATTAG--TTTTTTTTA
TAAAATTGTTTAGTTCTATTTTAATAGATTGCACTATGTATCA-TTTTATATTCTAAGAG
GTTGTTCGGATGAGAAGCATAGCAGAAATTTTGCACGAAGTGGAAAAGCTAGATAAAAAT
AAAAATAAACTTGTATGGCAACAGCGTTTTTTATACCCACTTTTATTTCAAGACGATCTT
TATGCAATTGCTTATAATTATTCTCCTAATAAAATGAAGTTAAAAAAAGTAGAAAATTTT
AATTTATGTGAATGTTTTAGTTTTTTAACATTAAAACGTTTAATTAATAGAATGCGCCTA
GAAAATAATAAAAACGAATTAAAGAAAAATTATAATAAAATTTTTGATCTTAATTATAAT
AACCATTTTTATTTGAAAGTAATTCGAGAAGGTTTTGCGATAATTTTCGAAATCTTTTTT
TGTGTACAATTAGAAAAAACTTTTATAAAAGAATTTCACCAATGGACTCATTATCAATCT
ATTCACTCTGTATTTCCTTTTATAGAAGATAATTTTTTACATTCTAATTACATTTTGAAT
AAAAAAATACCGCATTTTTTTCATCCAGAACTTCTAATTCGAATTCTTCGTCGACGTATA
CAAGATACTTCTTTTTTTCATTCGTTACGATTAATATTTCATAAGAATAATAAATTAATT
ACTTTTAATACAAATTCTTTTTTTTCTCAAAAAGAAAGTAGTAGATTATCAATATTTTTA
TGGCATTATTATATTCGTGAACTAGAATTTTTTCTAATTAATCAGTGGAAAGTCTTAAAT
TGTTTTAAATCTTTATCATATTTAACTTTATTAGATAAAACAGATTGTATGAAAAAAATA
AAGTATATTATTAAGAATTCTTTATGTATGAAATTACAAATTTTTTTTTATAAAAAAAAA
ATGTCTTTTCATTATGTAAGATATGACAATAATTATATTATCGCAATAAGAAGTTCTAAT
TATTTAGCAGAAAAATGGAGTTTTTTTCTTTCTAAATTTTGGCATTATTATTTTCATCAC
CTACTTAGACCTTCTAGAATAAACATGAGAAAAATTTATAAAAGCTACTTTTCTTTTTTA
GGTTATCTTTTTGGTATTCAAATAAAAAAAGTTTTAATCTCAACTAAAATAATAGATAAT
TTGAAAAAAGTATATATTATAAAAAAAGAACTTTATTCTATTACTTTAATATCATCTTTA
ATTGAATTATTAGCTAAAGAAAAATTTTGTGATACTTTGGGACATCCAATAAGTAAATTA
GCTTGGACTACCTTAACAGATGACGAAATTTTTAATCGTTTTGATCAAATTTGGAAAAAT
TTTTTTTATTACTATGGCGGATGCAAAAATAAAAAAAACTTATATCAAGTACAATATATA
CTTCGATTTTCTTGTGCTAAAACATTAGCTTGCAAACATAAAAGCACTATACGATATGTT
TGGAAAAAGCATGGTTCAAATTTTTTTGCAAAATCTTTTTTTTTTAAAAAACAAGAACTA
ATTAATTTAAAATTTCTTAAATTATATCCTTCTATAAAAAAAATTTGGTATCTTGATATT
CTTCAAATAAATTATTTAGCAAAATTATTACAAAAAAAAGATACTA-GTGGTAAATAAAA
TAATTCAAATTAATCAAATTAGCTGCTTAATAAAATTATTAATTTGATAATGATTAAAAA
GTTACTCATAAAATCCTCGAATAGAATGACTACATAGAGAAAGCCGTGTGCGATAAAAAT
TGCAAGCACGGTTTGGGAAGAGGTTTTTTT-------ATTTTTATTCAAAGAAATCAAAT
TAAATTCATCCACTTTCATCCGACGAGTTCCGGGTTCGAGCCCCGGGCAACCCATTTTAG
TCTAGTCT-AAATTAATAATTTTCTACATAAATTATTATCGAATA--TTCTTTTTATAAA
GAGATAAATTATGTGATTAC-AAAAAAATTTGGTCTAATTAATCTTTTTTTATAAAT---
AAAAAAA-----------------AAATATTTTCATTT---------TAAAGAAGAGTTG
ACATAGTAATACATTTTGTGTAATACTATAAATTAACAAGTTTATATACTTGGGTAACTT
ATTATTATTATTTTACAAACCAAGTTTTACCATGACCGCAACTTTAGAAAGACGCGAAAG
CGATGTCACCACAAACGGAGACTAAAGCAGGTGTTGGATTTAAAGCTGGTGTTAAAGATT
ACAGATTAACTTATTACACTCCAGATTATCAGACTAAAGAAACTGATATTTTAGCAGCAT
TTCGAATGACTCCTCAACCGGGAGTACCCGCTGAAGAGGCAGGAGCTGCAGTAGCTGCGG
AATCTTCCACCGGTACATGGACCACTGTTTGGACTGATGGACTTACTAGTCTTGATCGTT
ATAAAGGACGATGCTATGATCTTGAAGCAGTTCCTGGAGAAGAGAATCAATATATTGCTT
ATGTTGCTTACCCATTAGATCTATTTGAAGAAGGTTCTGTTACCAATTTATTTACTTCTA
TTGTTGGTAATGTTTTTGGATTTAAAGCTTTACGAGCTTTACGTCTAGAAGATTTACGGA
TTCCTCCATCTTATTCCAAAACTTTCCAAGGCCCACCTCACGGTATTCAAGTTGAAAGAG
ATAAATTAAATAAATATGGTCGTCCATTATTAGGATGTACCATTAAGCCAAAATTGGGTT
TATCTGCTAAAAACTATGGTAGAGCTGTATATGAATGTCTTCGTGGTGGACTTGATTTCA
CAAAAGATGATGAAAACGTAAATTCTCAACCTTTTATGCGTTGGAGAGATCGTTTCTTAT
TTGTAGCTGAAGCTATTTACAAATCTCAAGCTGAAACAGGTGAAATTAAAGGACATTATT
TAAATGCTACCGCAGGTACATGTGAAGAAATGATGAAAAGAGCTCAGTTTGCTAGAGAAT
TAGGCATGCCTATTGTCATGCACGACTATTTAACAGGTGGTTTTACTGCAAATACTAGTT
TGGCCCACTATTGTCGCGATAATGGCTTGCTTCTTCATATTCACCGTGCAATGCATGCAG
TTATTGACCGACAAAAAAATCATGGTATGCATTTCCGTGTATTAGCTAAAGCATTACGTT
TATCCGGTGGGGACCATATTCACGCTGGTACTGTAGTAGGTAAACTTGAAGGAGAACGTC
AAGTAACTTTAGGGTTTGTTGATCTACTTCGCGATGATTATATTGAGAAAGATAGAAGCC
GTGGTATTTATTTCACCCAAGATTGGGTTTCTCTACCAGGTGTTTTACCTGTAGCCTCTG
GTGGTATTCATGTTTGGCATATGCCAGCATTAACTGAAATCTTTGGAGATGATTCTGTAT
TACAGTTTGGTGGAGGAACTTTAGGTCACCCTTGGGGTAATGCACCTGGAGCAGTTGCTA
ATAGAGTTGCCCTAGAAGCTTGCGTACAAGCTCGTAATGAAGGACGTGATCTTGCTCGCG
AAGGTAATGAAATTATTCGTGAAGCTACTAAATGGAGTCCTGAATCAGCTGCGGCTTGTG
AAGTTTGGAAAGAAATTAAATTTGAGTTTGATACAATTGATACTATATAAATGTCCCGTT
ATCGAGGACCTTTTGAGTAATACGTCCTATATTTTTAGCAATAAGTGTTGAAGTATCAAA
AGTGCGAGAATCTGTTTTCATAAAATTTAGAAGTAATAAATTAGTTGCTGATTATATTAA
AAAAA--TATTTAGTATCAA----------------------CTCGATCATTTAATTATT
GAATAAAAAATTTACTTTCAATTAATTACTTATA------TATA-----------GATAT
AAGTATATGAAATAAAAAAAATTAAAAA-GTGTAAGAAATAAATATTTTTTAGAATTTAA
AAATATTAGTAAATAATAAATA-----TATTTAAATAAAAAAAT-----TTAATTT-ATT
TTT----------------TAAAAATAAA--TTAAATTA------GGTAATAGTTTATTT
TTTT------ATTTCTTACTATGTTTTTAATTAAATTTTATTTTTATCAATTAGTTTAAC
ATTCAAAAGATTATTAGGTCAATGCTTATAAAAATAAAACTCATTTACTAAAAATAA---
----TCTGAGTTGCATCAAATGTAAAAAATGCTATACAATGATACTGTTTTGTTATAGTA
AAATAACTTTGTCTAAAAATAGACAAAATTAAATACCAAAGATGTTTTTTTATAAGATT-
-------AGAAAAACTTATTTGTCGAGCAGACCTCATCCTTGCAAGAGTTATCAATTGAG
TTGTAGGGAGGGACCTATGTCACCACAAACGGAGAATCCCTCTCTTTCCGGAGTTATAAA
TTTCTTTTT-ATGTATGTA----------------ATTGAAAATACTATTAATTCTTAGT
TAAGCTTGACGAGAATAATATTCTACAACTAATAATTCATTTATTTTTAAACCAATTGAT
TCACGATCTAATATTTGATTAACTAATCCTTTTTTTTCTAAAGAACTATAAGTTAAATGA
TTTGGTATTTTATATTTTTGATAAAACTCTATATTTTTATTAATTATAGTCTCAGATTTT
CGTTGATTTTTTATAGTAATAAAATCCTGAGGTTTACACCGATAACTTGGTATATCTACT
ATACAATCATTAACTAAAATATGTCTATGATTTACTAATTGTCTTGCTCCAGGAATCGTA
GGAGCCATACCTAATCGAAAAATAACATTATCTAGACGCATTTCGAGTAATTGTAATAAA
ACTTCACCCGTGGATCCTTTTGCTTTTCTAGCAATACGTACATAATTAAGTAATTGTCGT
TCTGTTATTCCATAATGAAAACGTAATTTTTGTTTTTCTTCCAAACGAATGCGATACTGA
GAAATTTTTTTATTAGATGTTGATTGATTGATAGAACTAGATTTTAACTGTGGTGTTTTA
TTAGTCAGTCCTGGTAAAGTTCCTAAACGACGTATTATTCTTACACG?????????????
????????????????????????????????????????????????????????????
????????????????????????????????????????????????????????????
????????????????????????????????????????????????????????????
????????????????????????????????????????????????????????????
????????????????????????????????????????????????????????????
????????????????????????????????????????????????????????????
????????????????????????????????????????????????????????????
????????????????????????????????????????????????????????????
????????????????????????????????????????????????????????????
????????????????????????????????????????????????????????????
????????????????????????????????????????????????????????????
????????????????????????????????????????????????????????????
?????????????GCGTTAGTAGAAAAACTTACTAAATGCTAGCTTTCAGATTCAGGGAA
ACTTAGGTTGATAAAAATATAAGCAATCCTGAGCCAAATCTT---ATTTCATTTGGGGAT
AAAATAGGTGCAGAGACTCGATGGAAGCTATCCTAACGAATAATATTTTC----AAAATT
ATTTTAAATTTATTTTTTAGA--------TATTAAGCGAGGATAAAGATAGAGTCCAATT
TTACATGTTAATCTTAGCAACAATTTAAATTGTAGTAGAAAGAAAATCCGTTGGCTTTAT
TGACCGTGAGGGTTCAAGTCCCTCTACCCCCAAAA--------CTATAATTTTTT-ATTG
ACATAAACT---AGTTTATGTTAGGATAAGCTAATCAAAAAGGCCGGAATAGCTCAGTTG
GTAGAGCAGAGGACTGAAAAT
>Calliergonellopsis_dieckii_Hy1474
NNNNNNCTAAGGAATTTTATACATTTAGATGAAATACAAAATTCATCCAAACCATTGATA
AAGGTTTGTAAGACTACGACTAATCTCAAAAAGAAATTTGCCAGAAAAAATAGCATGTCG
--TTTTTTTATTTTATATGCTCAAGTCGATAAAATTAATGGATAAAGCTAAATTGCTTGA
ATCAAAAGTAAAACTAGAAGAACGAGCTTCTATTCAAAA---------AAAA-TATATTT
TGAATTCTTTTTATTAATTAAAAAGTTAGAATAAAATTAATAGTCAATATAAAAGAGGTT
TGGCTTT---------------ATATT---AAAATAATAAAGCTATTTTTACTAAAAATG
AATCCTA--------ATATTT-AAAAAATGTAAATAAATCACCAGTTTGCTGACTAAATT
AAAGCAAAATTTTAAGTCAGGAGAGCAATCAAAAATTTTTAATAATTTTT--------AC
TA-------------------ATAACTAAT-------AAAGTAATTTAG--TTTTTTTTA
TAAAATTGTTTAGTTTTATTTTAATAGATTGCACTATGTATCA-TTTTATATTTTAAGAG
GTTGTTTAAATGAGAAGCATAGCAGAAATTTTGCACGAAATAGAAAAGCTAGATAAAAAT
AAAAATAAACTTGTATGGCAACAGCGTTTTTTATACCCACTTTTATTTCAAGACGATCTT
TATGCAATTGCTTATAAATATTCTCCTAATAAAAAAAAGTTAAAAAAAGTAGAAAATTCT
AATTTAGGTGAATGTTTTAGTTTTTTAACATTAAAACGTTTAATTAATAGAATGCGCCTA
GAAAATAATAAAAATGAATTAAATAAA------------------------AATTATAAT
AATCATTTTTATTTGAAAGTAATTCGAGAAGGTTTTGCGATAATTTTCGAAATTTTTTTT
TGTGTACAATTAGAAAAAACTTTTATAAAAGAATTTCACCAATGGGCTAATTATCAATCT
ATTCACTCTGTATTTCCTTTTATAGAAGATAATTTTTTACATTCTAATTACATTTTAAAT
ACAAAAATACCTCATTTTTTTCATCCAGAACTTCTAATCCGAATTCTTCGTCGACGTATA
CAAGATACTTCTTTTTCTCATTCATTACGATTAATATTTCATAAGAATAATAAGTTAATT
ACTTTTAATACAAATTCTTTTTTTTATCAAAAAGAAAGTAGTAGATTATCAATATTTTTA
TGGCATTATTATATTCGTGAACTAGAATTTTTTTTAATTAATCAGTGGAAAGTCTTAAAT
TGTTTTAAATCTTTATCATATTTAACTTTATTAGATAAAACAGATTGTATGAAAAAAATG
AAGCATATTATTAAGAATTCTTTATGGATGAAATTACAAATTTTTTTTTATAAAAAAAAA
ATGTCTTTTCATTATGTAAGATATGACAATAATTATATTATCGCAATAAGAAGTTCTAAT
TATTTAGCAGAAAAATGGAGTTTTTTTTTTTTTAAATTTTGGCATTATTATTTTTATTAT
TTATTTAGGCCTTCTAGAATAAACGTGAAAAAAATTTATAAAAGCTATTTTTCTTTTTTA
GGTTATCTTTTTGGTATTCAAATAAAAAAAGTTTTAATTTCAACTAAAAGAATAGATAAT
TTAAAAAAAGTATATATTATAAAAAAAGAACTTTATTCTATTACTTTAATATCATCTTTA
ATTGAATTGTTAGCTAAAGAAAAATTTTGTGATACTTTAGGACATCCAATAAGTAAATTA
GCTTGGACTACCTTAACAGATGACGAAATTTTTAATCGTTTTGATCAAATTTGGAAAAAT
TTTTTTTATTACTATAGCGGATGCAAAAATAAAAAAAACTTATATCAAGTACAATATATA
CTTCGATTTTCTTGTGCTAAAACATTAGCTTGCAAACATAAAAGCACTATACGCTATGTT
TGGAAAAAGCATGGTTCAAATTTTTTTGCAAAATCTTTTTTTTTTAAAAAACAAGAACTA
ATTAATTTAAAATTTTTTAAGTTATATCCTTCTATAAAAAAAATTTGGTATCTTGATATT
CTTCAAATAAATTATTTAGCCAAATTATTACAAAAAAAAAATACTA-GTAGTAAATAAAA
TAATTCAAATTAATCAAATTAACTGCTTAATAAAATTATTAATTTAATAATAATTAAAAA
GTTACTCCGAAAATTATCGAATAAAATGATTACATAGAGAAAGCCGTGTGCGATAAAAAT
TGCAAGCACGGTTTGGGAAGAGGTTTTTTT-------ATTTTTATTCAAAGAAATTAAAT
TAAATTCATCCACTTTCATCCGACGAGTTCCGGGTTCGAGCCCCGGGCAACCCATTTTAG
TCTAGTCC-AAATGAATAAATTTCTATATAAATTATTATCGAATA--TTCTTTTTATAAA
GAGATAAATTATGTGATTAA-AAAAAAATGGAGTCTAATTAATTTTTTTTTATAAAT---
-AAAAAA-----------------AAATATTTTCATTT---------TAAAGAAGAGTTG
ACATAGTAATACATTTTGTGTAATACTATAAGTTAACAAGTTTATATACTTGGGTAACTT
ATTATTATTATTTTACAAACCAAGTTTTACCATGACCGCAACTTTAGAAAGACGCGAAAG
CGATGTCACCACAAACGGAGACTAAAGCAGGTGTTGGATTTAAAGCTGGTGTTAAAGATT
ACAGATTAACTTATTACACTCCAGATTATCAGACTAAAGAAACTGATATTTTAGCAGCAT
TTCGAATGACTCCTCAACCAGGAGTACCCGCTGAAGAGGCAGGAGCTGCAGTAGCTGCGG
AATCCTCCACCGGTACATGGACCACTGTTTGGACTGATGGACTTACCAGTCTTGATCGTT
ATAAAGGACGATGCTATGATCTTGAAGCAGTTCCTGGAGAAGAGAATCAATATATTGCTT
ATGTTGCTTACCCATTAGATCTATTTGAAGAAGGTTCTGTTACCAATTTATTTACTTCTA
TTGTTGGTAATGTTTTTGGATTTAAAGCTTTACGAGCTTTACGTCTAGAAGATTTACGTA
TTCCTCCAGCTTATTCCAAAACTTTCCAAGGCCCACCTCATGGTATTCAAGTTGAAAGAG
ATAAATTAAATAAATATGGTCGTCCATTATTAGGATGTACTATTAAGCCAAAATTGGGTT
TATCTGCTAAAAACTATGGTAGAGCTGTATATGAATGTCTTCGTGGTGGACTTGATTTCA
CAAAAGATGATGAAAACGTAAATTCTCAACCTTTTATGCGTTGGAGAGATCGTTTCTTAT
TTGTAGCTGAAGCTATTTACAAATCTCAAGCTGAAACAGGTGAAATTAAAGGACATTATT
TAAATGCTACCGCAGGTACATGTGAAGAAATGATGAAAAGAGCTCAGTTTGCTAGAGAAT
TAGGCATGCCTATTGTCATGCACGACTATTTAACAGGTGGTTTTACTGCAAATACTAGTT
TGGCTCATTACTGTCGTGATAATGGCTTGCTTCTTCATATTCACCGTGCAATGCATGCAG
TTATTGACCGACAAAAAAATCATGGTATGCATTTCCGTGTATTAGCTAAAGCATTACGTT
TATCTGGTGGAGACCATATTCACGCTGGTACTGTAGTAGGTAAACTTGAAGGAGAACGTC
AAGTAACTTTAGGTTTTGTTGATCTACTTCGTGATGATTATATTGAGAAAGATAGAAGCC
GTGGTATTTATTTCACCCAAGACTGGGTTTCTTTACCAGGTGTTTTACCTGTAGCTTCTG
GTGGTATTCATGTTTGGCATATGCCAGCATTAACTGAAATCTTTGGAGATGATTCTGTAT
TACAGTTTGGTGGAGGAACTTTAGGTCACCCTTGGGGTAATGCACCTGGAGCAGTTGCTA
ATAGAGTTGCCTTAGAAGCTTGTGTACAAGCTCGTAATGAAGGACGTGATCTTGCTCGCG
AAGGTAATGAAGTTATTCGTGAAGCTACTAAATGGAGTCCTGAATTAGCTGCGGCTTGTG
AAGTTTGGAAAGAAATTAAATTTGAGTTTGATACAATTGATACTCTATAAATGTCCCGTT
ATCGAGGACCTTTTGAGTAATACGTCCTATATTTTTAGCAATAAGTGTTGAAGTACCAAA
AGTGCGAGAATCTGTTTTCATAAAATTTAGAAGTAATAAATTAGTTGCTGATTATATTAA
AAAAA--TATTTAGTATCAA----------------------CTCGATCATTTAATTATT
GAAGAAAAAAATTACTTTCAATTAATTACTTATA------TATA-----------GATAT
AAGTATATGAAATAAAAA---TTAAAAAAGTGTAAGAAATAAAAATTTTTTACAATCTAA
AAATAGTAGTAAATAATAAATA-----TATTTAAATAAAAAATT----TTTATTTT-ATT
TTC----------------AAAAAATAAA--TTAAATTA------GGTAATAATTTCTTT
TTTT------ATTTCTTACTATGTTTTTAATTAAATTTTATTTTTATTAATTAGTTTAAC
ATTCAAAAGATTATTAGGTCAATGCTTATATAAATAAAACTAATTTACTAAAAATAA---
----TCTGAGTTGCATCAAATGTAAAAAATACTATACAATGATACTGTTTTGTTATAGTA
AAATAACTTTGTCTAAAAATAGATAAAATTAAATATCAAAGATGTTTTTTTATAAGATT-
-------AAAAAAACTTATTTGTCGAGCAGACCTCATCCTTGCAAGAGTTATCAATTGAG
TTGTAGGGAGGGACCTATGTCACCACAAACGGAGAATCCCTCTCTTTCCGGAGTTATAAA
TTT-TT-TT-ATGTATGTA----------------ATTAAAAATACTATTAATTCTTAGT
TAAGCTTGACGAGAATAATATTCTACAACTAATAATTCATTTATTTTTAAACCAATTGAT
TCACGATCTAATATTTGATTAACTAATCCTTTTTTTTCTAAAGAACTATAAGTTAAATGA
TTTGGTATTTTATATTTTTGATAAAGCTCTATATTTTTATTAATTATAGTCTCAGATTTT
CGTTGATTTTTTATAGTAATAAAATCTTGAGGTTTACACCGATAACTTGGTATATCTACT
ATACAATCATTAACTAAAATATGTCTATGATTTACTAATTGTCTTGCTCCAGGAATCGTA
GGAGCCATACCTAATCGAAAAATAACATTATCTAAACGCATTTCGAGTAATTGTAATAAA
ACTTCGCCTGTGGATCCTTTTGCTTTTCTAGCAATACGTACATAATTAAGTAATTGTCGT
TCTGTTATTCCATAATGAAAACGTAATTTTTGTTTTTCTTCTAAACGAATGCGATACTGA
GAAATTTTTTTATTAGATGTTGATTGATTGATAGAACTAGATTTTAACTGGGGTGTTTTA
TTAGTTAGTCCTGGTAAAGTTCCTAAACGACGTATTATTCTTACACG?????????????
????????????????????????????????????????????????????????????
????????????????????????????????????????????????????????????
????????????????????????????????????????????????????????????
????????????????????????????????????????????????????????????
????????????????????????????????????????????????????????????
????????????????????????????????????????????????????????????
????????????????????????????????????????????????????????????
????????????????????????????????????????????????????????????
????????????????????????????????????????????????????????????
????????????????????????????????????????????????????????????
????????????????????????????????????????????????????????????
????????????????????????????????????????????????????????????
?????????????GCGTTAGTAGAAAAACTTACTAAATGCTAGCTTTCAGATTCAGGGAA
ACTTAGGTTGATAAAAATATAAGCAATCCTGAGCCAAATTTT---ATTTCGTTTGAAAAT
GAAATAGGTGCAGAGACTCAATGGAAGCTATCCTAACGAATAATATTTTT----AAAATT
ATTTAAAATGTATTTTTTAGA--------TATTAAGCGAGGATAAAGATAGAGTCCAATT
TTACATGTTAATCTTAGCAACAATTTAAATTGTAGTAGAAAGAAAATCCGTTGGCTTTAT
TGACCGTGAGGGTTCAAGTCCCTCTACCCCCAAAA--------CTACAAATTTT--ATTG
ACATAAACTGAAAGTTTATGTTAGGATAGGCCAATCAAAAAAGCCGGAATAGCTCAGTTG
GTAGAGCAGAGGACTGAAAAT
>Chryso-hypnum_patens_Ch1533
GTGCGACTCAGGAATTTTATACATTTAGATGAAATACAAAATTCGTCCGAACCATTGATA
AAGGTTTGTAAGACTACGACTAATCTGAAAAAGAAATTTGCCAGAAAAAATAGCATGTCG
--TTTTTTTATTTTATATGCTTAAGTCGATAAAATTAATGGATAAAGCTAAATTGCTTGA
ATCGAAAGTAAAACTAGAAGAACCAGCTTCTATTC-AAA---------AAAA-AATATTT
TGAATTCTTTTTATTAATTAAAAAGTTAGAATAAAATTAATAGTCAATATAAAAGAGGTT
TGGCCTT---------------ATATT---AAAATAATAAAGCTATTTTTACTAAAAATA
AATCCTA--------ATATTT-AAAAAGTGTAAATAAATCACCAGTTTGCTGACTAAATT
AAAGCAAAATTTTAAGTCAGAAGAGCAATCAAAAATTTTTAATAATTTTT--------AC
TA-------------------ATAACTAAT-------AAAGTAAATTAG--TTTTTTTTA
TAAAATTGTTTA-TTTTATTTTAATAGATTGCACTATGTATCA-TTTTCTATTTTAAGAG
GTTGTTCAAATGAGAAGCATAGCAGAAATTTTGCACGAAATAGAAAAGCTAGATAAAAAT
AAAAATAAACTTGTATGGCAACAGCGTTTTTTATACCCACTTTTATTTCAAGACGATCTT
TATGCAATTGCTTATAATTATTCTCCTAATAAAATAAAGTTAAAAAAAGTAGAAAATTAT
AATTTAGGTGAATGTTTTAGTTTTTTAACATTAAAACGTTTAATTAATAGAATGCGCCTA
GAAAATAATAAAAACGAATTAAAAAAAAATTATAATAAAATTTTTGATCTTAATTATAAT
AACCATTTTTATTTGAAAGTAATTCGAGAAGGTTTTGCGATAATTTTTGAAATTTTTTTT
TGTGTACAATTAGAAAAAACTTCTATAAAAGAATTTGACCAATGGACTAATTATCAATCT
ATTCACTCTGTATTTCCTTTTATAGAAGATAATTTTTTACATTCTAATTACATTTTAAAT
ACAAAAATACCTCATTTTTTTCATCCAGAACTTCTAATCCGAATTCTTCGTCGACGTATA
CAAGATACTTCTTTTTTTCATTCATTACGATTAATATTTCATAAGAATAACAAGTTAATT
ACTTTTAATACAAATTCTTTTTTTTCTCAAAAAGAAAGTAGTAGATTATCAATATTTTTA
TGGCATTATTATATTCGTGAACTAGAATTTTTTTTAATTAATCAGTATAAAGTCTTAAAT
TGTTTTAAATCTTTATCATATTTAACTTTATTAGATAAAACAGATTGTATGAAAAAAATG
AAGTATATTATTAAGAATTCTTTATGGATGAAATTACAAATTTTTTTTTATAAAAAAAAA
ATGTCTTTTCATTATGTAAGATATGACAATAATTATATTATCGCAATAAGAAGTTCCAAT
TATTTAGCAGAAAAATGGAGTTTTTTTTTTTCTAAATTTTGGTATTATTATTTTTATTAT
TTATTTAGATCTTCTAGAATAAACGTGAAAAAATTTTCTAAAAGCTACTTTTCTTTTTTA
GGTTATCTTTTTGGTATTCAAATAAAAAAAGTTTTAATTTCAACTAAAAGAATAAATAAC
TTGAAAAAAGTATATATTATAAAAAAAGAACTTTATTCTATTACTTTAATGTCATCTTTA
ATTGAATTGTTAGCTAAAGAAAAATTTTGTGATACTTTGGGACATCCAATAAGTAAATTA
ACTTGGACTACCTTAACAGATGACGAAATTTTTAATCGTTTTGATCAAATTTGGAAAAAT
TTTTTTTATTACTATAGCGGATGCAAAAATAAGAAAAACTTATATCAAGTACAATATATA
CTTCGATTTTCTTGTGCTAAAACATTAGCTTGCAAACATAAAAGCACTATACGCTATGTT
TGGAAAAAGCATGGTTCCAATTTTTTTGCAAAGTCTTTTTTTTTTAAAAAGCAAGAACTA
ATTAATTTAAAATTTCTTAAATTATATTCTTCTATAAAGAAAATTTGGTATCTTGATATT
CTTCAAATAAATTATTTAGCAAAGTTATTACAAGAAAAAAATACTA-GTAGTAAATAAAA
TAATTCAAATTAATCAAATTAACTGCTTAATAAAATTATTAATTTGATAATAATTAGAAA
GTTACTCATAGAATTCTCGAATAGAATGACTACATAGAGAAAGCCGTGTGCGATAAAAAT
TGCAAGCACGGTTTGGGAAGAGGTTTTTTT-------ATTTTTATTCAAAAAAATTAAAT
TAGATTCATCCACTTTCATCCGACGAGTTCCGGGTTCGAGCCCCGGGCAACCCATTTTAG
TCTAATCC-AAATGAATAATTTTTTATATAAATTATTATCGAATATTTTTTTTTTATAAA
AAAATAAATTATGTGATTAC-AAAGAAATTTGGTCTAATTAATCTTTTTTTATAAAT--A
AAAAAAA-----------------ATATATTTTCATTT---------TAAAGAAAAGTTG
ACATAGTAATACATTTTGTGTAATACTATAAGTTAACAAGTTTATATACTTGGGTAACTT
ATTATTATTATTTTACAAACCAAGTTTTACCATGACCGCAACTTTAGAAAGACGCGAAAG
CGATGTCACCACAAACGGAGACTAAAGCAGGTGTTGGATTTAAAGCTGGTGTTAAAGATT
ACAGATTAACTTATTACACTCCAGATTATCAGACTAAAGAAACTGATATTTTAGCAGCAT
TTCGAATGACTCCTCAACCAGGAGTACCAGCTGAAGAGGCAGGAGCTGCAGTAGCTGCGG
AATCCTCCACCGGTACATGGACCACTGTTTGGACTGATGGACTTACCAGTCTTGATCGTT
ATAAAGGACGATGCTATGATCTTGAAGCAGTTCCTGGAGAAGAGAATCAATATATTGCTT
ATGTTGCTTACCCATTAGATCTATTTGAAGAAGGTTCTGTTACCAATTTATTTACTTCTA
TTGTTGGTAATGTTTTTGGATTTAAAGCTTTACGAGCTTTACGTCTAGAAGATTTACGTA
TTCCTCCAGCTTATTCCAAAACTTTCCAAGGCCCACCTCATGGTATTCAAGTTGAAAGAG
ATAAATTAAATAAATATGGTCGTCCACTATTAGGATGTACTATTAAACCAAAATTGGGTT
TATCTGCTAAAAACTATGGTAGAGCTGTATATGAATGTCTTCGTGGTGGACTTGATTTCA
CAAAAGATGATGAAAATGTAAATTCTCAACCTTTTATGCGTTGGAGAGATCGTTTCTTAT
TTGTAGCTGAAGCTATTTACAAATCTCAAGCTGAAACAGGTGAAATTAAAGGACATTATT
TAAATGCTACCGCAGGTACATCTGAAGAAATGATGAAAAGAGCTCAGTGTGCTAGAGAAT
TAGGAATGCCTATTGTGATGCACGACTATTTAACAGGTGGTTTTACTGCAAATACTAGCT
TGGCTCACTATTGTCGTGATAATGGCTTGCTTCTTCATATTCACCGTGCAATGCATGCAG
TTCTTGACCGACAAAAAAATCATGGTATGCATTTCCGTGTATTAGCTAAAGCATTACGTT
TATCCGGTGGAGACCATATTCACGCTGGTACTGTAGTAGGTAAACTTGAAGGGGAACGTC
AAGTAACTTTAGGTTTCGTGGATCTACTTCGTGATGATTATATCGAAAAAGATAGAAGCC
GTGGTATTTATTTCACCCAAGACTGGGTTTCTTTACCAGGTGTTTTACCTGTGGCTTCTG
GGGGTATTCATGTTTGGCATATGCCAGCATTAACTGAAATCTTTGGAGATGATTCTGTAT
TACAGTTTGGTGGAGGAACTTTAGGTCATCCTTGGGGTAATGCACCTGGAGCAGTTGCTA
ATAGAGTTGCTTTAGAAGCTTGCGTACAAGCTCGTAACGAAGGACGTGATCTTGCTCGCG
AAGGTAATGAAATTATTCGTGAAGCTGCTAAATGGAGCCCTGAATTAGCTGCAGCTTGTG
AAGTTTGGAAAGAAATTAGATTTGAGTTTGATACAATTGATACTATATAAATGTCCCGTT
ATCGCGGACCTTTTGAGTAATACGTCCGATATTTTTAGCAATAAGTGTTGAAGTACCAAA
CGTGCGAGAATCTGTTTTCATAAAATTTAGAAGTAATAAATTAGTTGCTGATTATATTAA
AAAAT--TATTTAGTATCAA----------------------CTCGATCATTTAATTATT
GAAGAAAAAAATTACTTTCAATTACTTACTTATA------TACA-----------GATAT
AAGTATATTAAATAAAAAAA-TTAAAAA-GTGTAAGAAATAAATACTTTTTACAATCTAA
AAATAGTAGTAAA--------------TAGTTAAATAAAAAAAT----TTTATTTT-ATT
TTC----------------AAAAAATAAA--TTAAATTA------GATAATAATTTATTT
TTATTTCTTTATTCTTTACTATGTTTTTAATTAAATTTTATTTTTATTAATTAGTTTAAC
ATTCAAAAGATTATTAGGTCAATGCTTATACAAATAAGACTAATTTACTAAAAATAA---
----TCTGAGTTGCATCAAATGTAAAAAATACTATACAATGATACTGTTTTGTTATAGTA
AAATAACTTTGTTTAAAAATAGACAAAATTAAATACCAAAGATGTTTTTTTATAAGATT-
-------AAAAAAACTTATTTGTCGAGCAGACCTCATCCTTGCAAGAGTTATCAATTGAG
TTGTAGGGAGGGACCTATGTCACCACAAACGGAGAATCCCTCTCTTTCCGGAATTTTAAA
TTT-TTATT-ATGTATGTATTTTATCATGTATGTAATTGAAGATACTATTAATTCTTAGT
TAAGCTTGACGAGAATAATATTCTACAACTAATAATTCATTTATTTTTAAACCGATTGAT
TCACGATCTAATATTTTATTAACTAATCCTTTTTTCTCTAAAGAACTATAAGTTAAATGA
TTTGGTATTTTATATTTTTGATAAAAATCTATATTTTTATTAATTATAGTCTCAGATTTT
CGTTGATTTTTTATAGTAATAAAATCCTGAGGTTTACACCGATAACTTGGTATATCTACT
ATACAATCATTAACTAAAATATGTCTATGATTTACTAATTGTCTTGCTCCAGGAATCGTA
GGAGCCATACCTAATCGAAAAATAACATTATCTGAACGCATTTCGAGTAATTGTAATAAA
ACTTCACCTGTGGATCCTTTTGCTTTTCTAGCAATACGTACATAATTAAGTAATTGTCGT
TCTGTTATTCCATAATGAAAACGTAATTTTTGTTTTTCTTCCAAACGAATACGATACTGA
GAAATTTTTTTATTAGATGTTGATTGATTAATAGAACTAGATTTTAACTGAGGTGTTTTA
TTAGTTAGTCCTGGTAAAGTTCCTAAACGACGTATTATTCTTACACG?????????????
????????????????????????????????????????????????????????????
????????????????????????????????????????????????????????????
????????????????????????????????????????????????????????????
????????????????????????????????????????????????????????????
????????????????????????????????????????????????????????????
????????????????????????????????????????????????????????????
????????????????????????????????????????????????????????????
????????????????????????????????????????????????????????????
????????????????????????????????????????????????????????????
????????????????????????????????????????????????????????????
????????????????????????????????????????????????????????????
????????????????????????????????????????????????????????????
?????????????GCGTTAGTAGAAAAACTTACTAAATGCTAGCTTTCAGATTCAGGGAA
ACTTAGGTTGATAAAAATATAAGCAATCCTGAGCCAAATTTT---ATTT-GTTTGAAAAT
GAAATAGGTGCAGAGACTCAATGGAAGCTATCCTAACGAATAATATTTTT----AAATTT
ATTTAAAATTTATTTTTTAGA--------TATTAAGCGAGGATAAAGATAGAGTCCAATT
TTACATGTTAATCTTAGCAACAATTTAAATTGTAGTAAAAAGAAAATCCGTTGGCTTTAT
TGACCGTGAGGGTTCAAGTCCCTCTACCCCTAAAA--------CTATAATTTTTT-ATTG
ACATAAACTAGAAGTTTATGTTAGGATAAGCCAATCAGAAAGGCCGGAATAGCTCAGTTG
GTAGAGCAGAGGACTGAAAAT
>Gollania_turgens_Hy1043
GTGCGACTAAGGAATTTTATCCATTTAGATGAAATACAAAATTCGTCCAAACCATTGATA
AAGGTTTGTAAGACTACGACTAATCTCAAAAAGAAATTTGCCAGAAAAAATAGCATGTCG
---TTTTTTATTTTATATGCTCAAGTCGATAAAATTAATGGATAAAGCTAAATTGCTTGA
ATCAAAAGTAAAACCAGAAGAACCAGCTTCTATTC-AAA---------AAAA-TATATTT
TGAATTCTTTTTATTAATTAAAAAGTTAGAATAAAATTAATAGTCAATATAAAAGAGGTT
TGGCCTT---------------ATATT---AAAATAATAAAGCTATTTTTACTAAAAATA
AATCCTA--------ATATTT-AAAAAGTGTAAATAAATAACCAGTTTGCTGACTAAATT
AAAGCAAAATTTTAAGTCAGAAGAGCAATCAAAAATTTTTAATAATTTTT--------AA
TAATTTTTACTAATCACTAATATCACTAAT-------AAAGTAAATTAG--TTTTTTTTA
TAAAATT-TTTAGTTTTATTTTAATAGATTGCACTATGTATCA-TTTTATATTTTAAGAG
GTTGTTCAAATGAGAAGCATAGCAGAAATTTTGCACGAAATAGAAGAGCTAGATAAAAAT
AAAAATAAACTTGTATGGCAACAGCGTTTTTTATACCCACTTTTATTTCAAGACGATCTT
TATGCAATTGCTTATAATTATTCTCCTAATAAAATAAAGTTAAAAAAAGTAGAAAACTCC
AATTTAGGTGAATTTTTTAGTTTTTTAGCATTAAAACGTTTAATTAATAGAATGCGCCTA
AAAAATAATAAAAACGAATTAAAAAAAAATTATAATAAAATTTTTGATCTTAATTATAAT
AACCATTTTTATTTGAAAGTAATTCGAGAAGGTTTTGCGATAATTTTCGAAATTTTCTTC
TGTGTACAATTAGAAAAAACTTTTATAAAAGAATTTCATCAATGGACTAATTATCAATCT
ATTCACTCTGTATTTCCTTTCATAGAAGATAATTTTTTACATTCTGATTACATTTGAAAT
ACAAAAATACCTCATTTTTTTCATCCAGAACTTCTAATCCGAATTCTTCGTCGACGTATA
CAAGATNCTTCTTTTTCTCATTCATTACGATTAATATTTCATAAGAATAACGAATTAATT
ACTTTTGATACAAATTCTTTTTTTTCTCAAAAAGAAAGTAGTAGATTATCCATCTTTTTA
TGGCATTATTATATTCGTGAACTAGGTTTTTTTTTAATTAATCAGTGGAAAGTCTTAAAC
TGTTTTAAATCTTTATCATATTTAACTTTATTAGATAAAACAGATTGTATGAAAAAAATG
AAGCATATTATTAAGAATTCTTTATGGATGAAATTACAAATTTTTTTTTATAAAAAAAAA
ATGTCTTTTCATTATGTAAGATATGAGAATAACTATATTATCGCAATAAGAAGTTCTAAT
TATTTAGCAGAAAAATGGAGTTTTTTTTTTTTTAAATTTTGGCATTATTATTTCTATTAT
CTATTTAGATCTTCTAGAATAAACGTGAAAAATTTTTCTAAAAGCTACTTTTCTTTTTTA
GGTTATCTTTTTGGTATTCAAATAAAAAAAGTTTTAATTTCAACTAAAATAATAGATAAT
TCAAAAAAAGTATATATTATAAAAAAAGAACTTTATTCTATTACTTTAATGTCATCTTTA
ATTGAATTATTAGCTAAAGAAAAATTTTGTGATACTTTAGGACATCCAATAAGTAAATTA
GCTTGGACTACCTTAAAAGATGACGAAATTTTTAATCGTTTTGATCAAATTTGGAAAAAC
TTTTTTTATTACTATAGCGGATGCAAAAATAAAAAAAACTTATATCAAGTACAATATATA
CTTCGATTTTCTTGTGCCAAAACATTAGCTTGCAAACATAAAAGCACTATACGCTATGTT
TGGAAAAAGCATGGTTCAAATTTTTTTGCAAAAGCTTTTTTTTTTAAAAAACAAGAACTA
ATTAATTTAAAATTTCTTAAATTATATCCTTCTATAAAAAAAATTTGGTATCTTGATATT
CTTCGAATAAATTATTTAGCCAAATTATTACAAGAAAAAAATACTA-GTAGTAAATAAAA
TAATTTAAATTAATCAAATTAACTGGTTAATAAAATTACTAATTTGATAATAATCAAAAA
GTTACTCATAAAATTCTCGAATAGAATGACTACATAGAGAAAGCCGTGTGCGATAAAAAT
TGCAAGCACGGTTTGAGAAGAGG-TTTTTT-------ATTTTTATCCAACGAAATTGAAT
TAAATTCATCTACTTTCATCCGACGAGTTCCGGGTTCGAGCCCCGGGCAACCCA------
--TAGTCC-ACATGAATAATTTTCTATATAAATTATTATTGAATA--TTCTTTTTATAAA
GAAATAAATTATGTGATTAC-AAAAAAATTTGATCTAATTAATCTTTTTTTATAAAT--A
AAAAAAA-----------------AAATATTTTCATTT---------TAAAGAAAAGTTG
ACATAGTAATACATTTTGTGTAATACTATAAGTTAACAAGTTTATATACTTGGGTAACTT
ATTATTATTATTTTACAAACCAAGTTTTACCATGACCGCAACTTTAGAAAGACGCGAAAG
CGATGTCACCACAAACGGAGACTAAAGCAGGTGTTGGATTTAAAGCTGGTGTTAAAGATT
ACAGATTAACTTATTACACTCCAGATTATCAGACTAAAGAAACTGATATTTTAGCAGCAT
TTCGAATGACTCCTCAACCAGGAGTACCCGCTGAAGAGGCAGGAGCTGCAGTAGCTGCGG
AATCCTCCACCGGTACATGGACCACTGTTTGGACTGATGGACTTACCAGTCTTGATCGTT
ATAAAGGACGATGCTATGATCTTGAAGCAGTTCCTGGAGAAGAGAATCAATATATTGCTT
ATGTTGCTTACCCATTAGATCTATTTGAAGAAGGTTCTGTTACCAATTTATTTACTTCTA
TTGTTGGTAATGTTTTTGGATTTAAAGCTTTACGAGCTTTACGTCTAGAAGATTTACGTA
TTCCTCCAGCTTATTCCAAAACTTTCCAAGGCCCACCTCATGGTATTCAAGTCGAAAGAG
ATAAATTAAATAAATATGGTCGTCCATTATTAGGATGTACTATTAAGCCAAAATTGGGTT
TATCTGCTAAAAACTATGGTAGAGCTGTATATGAATGTCTTCGTGGTGGACTTGATTTCA
CAAAAGATGATGAAAACGTAAATTCTCAACCTTTTATGCGTTGGAGAGATCGTTTCTTAT
TTGTAGCTGAAGCTATTTACAAATCTCAAGCTGAAACAGGTGAAATTAAAGGACATTATT
TAAATGCTACCGCAGGTACATCTGAAGAAATGATGAAAAGAGCTCAGTTTGCTAGAGAAT
TAGGCATGCCTATTGTTATGCACGACTATTTAACAGGTGGTTTTACTGCAAACACTAGCT
TGGCTCATTACTGTCGTGATAATGGCTTGCTTCTTCATATTCACCGTGCAATGCATGCAG
TTCTTGACCGACAAAAAAATCATGGTATGCATTTCCGTGTATTAGCTAAAGCATTACGTT
TATCCGGTGGAGATCATATTCACGCTGGTACTGTAGTAGGTAAACTTGAAGGAGAACGTC
AAGTAACTTTAGGTTTTGTAGATTTACTGCGTGATGATTATATTGAAAAAGATAGAAGCC
GTGGTATTTATTTCACCCAAGACTGGGTTTCTTTACCAGGTGTTTTACCTGTGGCTTCTG
GTGGTATTCATGTTTGGCATATGCCAGCATTAACTGAAATCTTTGGAGATGATTCTGTAT
TACAGTTTGGTGGAGGAACTTTAGGTCACCCTTGGGGTAATGCACCCGGAGCAGTTGCTA
ATAGAGTTGCCTTAGAAGCTTGTGTACAAGCTCGTAACGAAGGACGTGATCTTGCTCGCG
AAGGTAATGAAGTTATTCGTGAAGCTACTAAATGGAGTCCTGAATTAGCTGCGGCTTGTG
AAGTTTGGAAAGAAATTAAATTTGAGTTTGATACAATTGATACTATATAAATGTCCCGTT
ATCGAGGACCTTTTGAGTAATACGTCCGATATTTTTAGCAATAAGTGTTGAAGTACCAAA
AGTGCGAGAATTTGTTTTCATAAAATTTGGAAGTAATAAATTAGTTGCTGATTATATTAA
AAAAA--CATTTAGTATCAA----------------------CTCGATCATTTAATTATT
GAAGAAAAAAATTACTTTCAATTAATTACTTATA------TATA-----------GATAT
AAGTATATGAAATAAAAAAA-TTAAAAA-GTGTAAGAAATAAGTACTTTTTACAATCTAA
AAATAGTATTAAATAATAAATA-----TATTTAAATAAAAAAAA----TTTATTTT-ATT
TTC----------------AAAAAATAAA--TTAAATTA------GGTAATAGTTTATTT
TTTT------ATTTCTTACTATGTTTTTAATCAAATTTTATTTTTATTAATTAGTTTAAC
ATTCAAAAGATTATTAGGTCAATGCTTATACAAATAAAACTAATTTACTAAAAATAA---
----TCTGAGTTGCATCAAATGTAAAAAATACTATACAATGATACTGTTTTGTTATAGTA
AAATAACTTTGTCTAAAACTAGACAAAATGAAATATCAAAGATGTTTTTTTATAAGATT-
-------AAAAAAACTTATTTGTCGAGCAGACCTCATCCTTGCAAGAGTTATCAATTGAG
TTGTAGGGAGGGACCTATGTCACCACAAACGGAGAATCCCTCTCTTTCCGGAATTATAAA
TTT-TTATT-ATGTATGTA----------------ATTGAAAATACTATTAATTCTTAGT
TAAGCTTGACGAGAATAATATTCTACAACTAATAATTCATTTATTTTTAAACCAATTGAT
TCACGATCTAATATTTGATTAACTAATCCTTTTTTTTCTAAAGAACTATAAGTTAAATGA
TTTGGTATTTTATATTTTTGATAAAACTCTATATTTTTATTAATTATAGTCTCAGATTTT
CGTTGATTTTTTATAGTAATAAAATCCTGAGGTTTACACCGATAACTTGGTATATCTACT
ATACAATCATTAACTAAAATATGTCTATGATTTACTAATTGTCTTGCTCCAGGAATTGTA
GGAGCCATACCTAATCGAAAAATAACATTATCTAAACGCATTTCGAGTAATTGTAATAAA
ACTTCACCTGTGGATCCTTTTGCTTTTCTAGCAATACGTACATAATTAAGTAATTGTCGT
TCTGTTATTCCATAATGAAACCTTAATTTTTGTTTTTCTTCCAAACGAATGCGATACTGA
GAAATTTTTTTATTAGATGTTGATTGATTGATAGAACTAGATTTTAACTGGGGTGTTTTA
TTAGTTAGTCCTGGTAAAGTTCCTAAACGACGTATTATTCTTACACG?????????????
????????????????????????????????????????????????????????????
????????????????????????????????????????????????????????????
????????????????????????????????????????????????????????????
????????????????????????????????????????????????????????????
????????????????????????????????????????????????????????????
????????????????????????????????????????????????????????????
????????????????????????????????????????????????????????????
????????????????????????????????????????????????????????????
????????????????????????????????????????????????????????????
????????????????????????????????????????????????????????????
????????????????????????????????????????????????????????????
????????????????????????????????????????????????????????????
?????????????GCGTTAGTAGAAAAACTTACTAAATGCTAGCTTTCAGATTCAGGGAA
ACTTAGGTTGATAAAAATATAAGCAATCCTGAGCCAAATTTT---ATTTCGTTTGAGAAT
TAAATAGGTGCAGAGACTCAATGGAAGCTATCCTAACGAATAATATTTTT----AAAATT
ATTTAAAATTTATTTTTTAGA--------TATTAAGCGAGGATAAAGATAGAGTCCAATT
TTACATGTTAATCTTAGCAACAATTTAAATTGTAGTAGAAAGAAAATCCGTTGGCTTTAT
TGACCGTGAGGGTTCAAGTCCCTCTACCCCTAAAA--------CTATAATTTTTT-ATTG
ACATAAACTGGAAGTTTATGTTAGGATAAGCCAATCAGAAAGGCCGGAATAGCTCAGTTG
GTAGAGCAGAGGACTGAAAAT
>Calohypnum_oldhamii_Hy1043
GTGCGACTAAGGAATTTTATACATTTAGATGAAATACGAAATTCATCCAAACTATTGATG
AAGGTTTGTAAGACTACGACTAATCTCAAAAAGAAATTTGCCAGAAAAAATAGCATGTCG
---TTTTTTATTTTATATGCCCAAGTCGATAAAATTAATGGATAAAGCTAAATTGCTTGA
ATCAAAAGTAAAACCAGAAGAACGAGCTTCTATTC-AAA---------AAAA-TACATTT
TGAATTCTTTTTATTAATTAGAAAGTTAGAATAAAATTAATAGTCAATATAAAAGAGGTT
TGGCCTT---------------ATATT---AAAATAATAAAGCTATTTTTACTAAAAATG
AATCCTA--------ATATTT-AAAAAATGTGAACAAATCACCAGTTTGCTGACTAAATT
AAAGCAAAATTTTAAGTCAGGAGAGCAATCAAAAATTTTTAATAATTTTT--------AC
TA-------------------ATAACTAAT-------AAAGTAAATTAG-TTTTTTTTTA
TAAAATTGTTTAGTTTTATTTTAATAGATTGCACTATGTATCATTTTTATATTCTAAGAG
GTTGTTCAAATGAGAAGAATAGCAGAAATTTTGCACGAAATAGAAAAGCTAGATAAAAAT
AAAAATAAACTTGTATGGCAACAGCGTTTTTTATACCCACTTTTATTTCAAGACGATATT
TATGCAATTGCTTATACTTATTCTCCTAATAAAATAAAATTAAAAAAAGTAGAAAATTCT
AATTTAGGTGAATGTTTTAGTTTTTTAACATTAAAACGTTTAATTAATAGAATGCGCCTA
GAAAATAATAAAAATGAATTAAAGAAAAATTATAATAAAATTTTTGATCTTAATTATAAT
AACTTTTTTTATTTGAAAGTAATTCAAGAAGGTTTTGCGATAATTTTCGAAATTTTTTCC
TGTATACAATTAGAAAAAAATTTTATAAAAGAATTTCACCAATGGACTAATTATCAATCT
ATTCACTCTGTATTTCCTTTTATAGAAGATAATTTTTTACATTCTAATTACATTTTAAAT
ACAAAAATACCTCATTTTTTTCATCCAGAACTTCTAATCCGAATTCTTCGTCGACGTATA
CAAGATACTTCTTTTTCTCATTCATTACGATTAATATTTCATAAGAATAACAAGTTAATT
ACTTTTGATACCAATTTTTTTTTTTTTCAAAAAGAAAATAGTAGATTATCAATATTTTTA
TGGAATTATTATATTCGTGAACTAGAATTTTTTTGAATTAATCAGTGGAAAGTCTTAAAT
TGTTTTAAATCTTTATCATATTTAACTTTATTAAATAAAAAAGATTGTATGAAAAAAATG
AAGTATATTATTAAGAATTCTTTATGGATGAAATTACAAATTTTTTTTTATAAAAAAAAA
ATGTCTTTTCATTATGTAAGATATGAGAATAATTATATTCTCGCAATAAGAAGTTCTAAT
TATTTAGCAGAAAAATGGAGTTTTTTTTTTTCTAAATTTTGGCATTATTATTTTTATTAT
CTATTTGGACCTTCTAGAATAAACGTGAAAAAAATTTCTAAAAGCTACTTTTCTTTTTTG
GGTTATCTTTTTGGTATTCAAATAAAAAAAGTTTTAATTTCAACTAAAAGAATAGATAAT
TTTAAAAAAGTATATATTATAAAAAAAGAACTTTATTCTATTACTTTAATATCATCTTTA
ATTGAATTGTTAGCTAAAGAAAAATTTTGTGATACTTTAGGACATCCAATAAGTAAATTA
GCTTGGACTACCTTAACAGATGACGAAATTTTTAATCGTTTTGATCAAATTTGGAGAAAT
TTTTTTTATTACTATGGCGGATGCAAAAATAAAAAAAACTTATATCAAGTACAATATATA
CTTCGATTTTCTTGTGCTAAAACATTAGCTTGCAAACATAAAAGCACTATACGCTATATT
TGGAAAAAACATGGTTCAAATTTTTTTGCAAAATCTTTTTTTTTTAAAAAACAAGAACTA
ATTAATTTAAAATTTATTAAATTATATCCTTCTATAAAAAAAATTTGGTATCTTGATATT
CTTCAAATAAATTATTTAGCAAAATTATTACAAGAAAAAAATACTA-GTAGTAAATAAGA
TAATTCAAATTAATCAAATTAACTGCTTAATAAAATTATTAATTTGATAATAATTAAAAA
GTTACTCATAAAATTATCGAATGGAATGACTACATAGAGAAAGCCGTGTGCGATAAAAAT
TGCAAGCACGGTTTGGGAAGAGG-TTTTTT-------ATTTCTATTCAAAGAAATTGAAT
TAAATTCATCCACTTTCATCCGACGAGTTCCGGGTTCGAGCCCCGGGCAACCCATTTTAG
TCAAGTCC-AAATGAATAATTTTCTATATAATTTATTATCGAATA--TTGTTTTTATAAA
TAGATAAATTATGTGATTAC-AAAAAAATTTGGTCTAATTAATCTCTTTCTATAAAT--A
AAAAAAA--------------AATATATATTTTCATTT---------TAAAGAAGAGTTG
ACATAGTAATATATTTCGTGTAATACTATAAGTTAACAAGTTTATATACTTGGGTAACTT
ATTATTATTATTTTACAAACCAAGTTTTACCATGACCGCAACTTTAGAAAGACGCGAAAG
CGATGTCACCACAAACGGAGACTANNNNNGGTGTTGGATTTAAAGCTGGTGTTAAAGATT
ACAGATTAACTTATTACACTCCAGATTATCAGACTACAGAAACTGATATTTTAGCAGCAT
TTCGAATGACTCCTCAACCAGGAGTACCCGCTGAAGAGGCGGGAGCTGCAGTAGCTGCGG
AATCCTCCACTGGTACATGGACCACTGTTTGGACTGATGGACTTACCAGTCTTGATCGTT
ATAAAGGACGATGCTATGATCTCGAAGCAGTTCCTGGAGAAGAGAATCAATATATTGCTT
ATGTTGCTTACCCATTAGATCTATTTGAAGAAGGTTCTGTTACCAATTTATTCACTTCTA
TTGTTGGTAATGTTTTCGGATTTAAAGCTTTACGAGCTTTACGTCTAGAAGATTTACGTA
TTCCTCCAGCTTATTCCAAAACTTTCCAAGGTCCACCTCATGGTATTCAAGTTGAAAGAG
ATAAATTAAATAAATATGGTCGCCCATTATTAGGATGTACTATTAAGCCAAAATTGGGTT
TATCTGCTAAAAACTATGGTAGAGCTGTATATGAATGTCTCCGTGGTGGGCTTGATTTCA
CAAAAGATGATGAAAACGTAAATTCTCAACCTTTTATGCGTTGGAGAGATCGTTTCCTAT
TCGTAGCTGAAGCTATTTACAAATCTCAATCTGAAACAGGCGAAATTAAGGGACATTATT
TAAATGCTACCGCAGGTACATGTGAAGAGATGATGAAAAGAGCTCAATTTGCTAGAGAAT
TAGGTATGCCTATTGTCATGCATGACTATTTGACAGGTGGTTTTACTGCAAATACTAGTT
TGGCTCATTACTGTCGTGATAATGGCTTGCTTCTTCATATTCACCGTGCAATGCATGCAG
TTATTGACCGACAAAAAATTCATGGTATGCATTTCCGTGTATTAGCTAAAGCATTACGTT
TATCCGGCGGAGACCATATTCACGCTGGTACTGTAGTAGGTAAACTTGAAGGAGAACGTC
AAGTAACTTTAGGTTTTGTTGATCTACTTCGCGATGATTATATTGAGAAAGATAGAAGCC
GTGGTATTTACTTCACCCAAGAGTGGGTTTCTTTACCAGGTGTTTTACCTGTAGCTTCCG
GTGGTATCCACGTTTGGCATATGCCAGCATTAACTGAAATCTTTGGAGATGATTCTGTAT
TACAGTTTGGTGGAGGAACTTTGGGTCATCCTTGGGGTAATGCACCTGGAGCAGTTGCTA
ATAGAGTTGCCGTAGAAGCTTGTGTACAAGCTCGTAATGAAGGACGTGATCTTGCTCGCG
AAGGTAATGAAATTATTCGTGAAGCTACTAAATGGAGTCCTGAATTAGCTGCGGCTTGTG
AAGTTTGGAAAGAAATTAAATTTGAATTTGATACAATTGATACTATATAAATGTCCCGTT
ATCGAGGACCTTTTGAGTAATACGTCCTATATTTTTAGCGATAAGTGTTGAAGTACCAAA
AGTGCGAGAATCTGTTTTCATAAAATTTAGAAGTAATGAATTAGTTGCTGATTATGTTAA
AAAAG--TATTTAGTATCAA----------------------CTCGATCGTTTAATTATT
GAAGAAAAAAATTACTCTCAATTAATTACTTATA------TATA-----------GATAT
AAGTATATGAGATAAAAAAA-TTAAAAA-GTGTAAGAAATAAATATTTTTTACAATCTTG
AAATAGTAGTAAATAATAAATA-----TATTTAAATAAAAAAAAA----TTATTTTTATT
TTC----------------AAAAAATAAA--TTAAATTA------AATAATAGTTTATTT
TTTT------ATTTCTTACTATGTTTTTAATTAAATTTTATTTTTATTAATTAGTTTAAC
ATTTGAAAGATTATTAGGTCAATGCTTATACAAATAAAACTCATTTACTAAAAATAA---
----TTTGAGTTGCATTAAATGTAAAAAATACTATACAATGATAGTGTTTTGTTATAATA
AAATAACTTTGTCTAAAAATAGACAAAATTAAATACCAAAGATGTTTTTT-ATAAGATT-
-------AAAAAAACTTATTTGTCGAGCAGACCTCATCCTTGCAAGAGTTATCAATTGAG
TTGTAGGGAGGGACCTATGTCACCACAAACGGAGAATCCCTCTCTTTCCGGAGTTATAAA
TTT-TTGTT-ATGTATGTA----------------ATTAAAAATACTATTAATTCTTAGT
TAAGCTTGACGAGAATAATATTCTACAACTAATAATTCATTTATTTTTAAACCAATTGAT
TCACGATCTAATATTTGATTAACTATTCCTTTTTTTTCTAAAGAACTATAAGTTAAATGA
TTTGGTATTTTAGATCTTTGATAAAACTCTATATTTTTATTAATTATAGTCTCAGATTTT
TTTTTATCTTTTATAGTAATAAAATCCTGAGGTTTACACCGATAACCTGATATATCTACT
ATACAATCATTGACTAAAATATGTCTATGATTTACTAATTGTCTTGCTCCAGGAATCGTA
GGAGCCATACCTAATCGAAAAATAACATTATCTAAACGCATTTCAAGTAATTGTAATAAA
ATCTCACCTGTGGATCCTTTTGCTTTTCTAGCAATACGTACATAATTAAGTAATTGTCGT
TCTGTTATTCCATAATGAAAACGTAATTTTTGTTTTTCTTCCAAACGAATGCGATACTGA
GAAATTTTTTTATTAGATGTTGATTGATTGATAGAACTAGATTTTAACTGGGGTGTTTTA
TTAGTTAGTCCCGGTAAAGTTCCTAAACGACGTATTATTCTCACACG?????????????
????????????????????????????????????????????????????????????
????????????????????????????????????????????????????????????
????????????????????????????????????????????????????????????
????????????????????????????????????????????????????????????
????????????????????????????????????????????????????????????
????????????????????????????????????????????????????????????
????????????????????????????????????????????????????????????
????????????????????????????????????????????????????????????
????????????????????????????????????????????????????????????
????????????????????????????????????????????????????????????
????????????????????????????????????????????????????????????
????????????????????????????????????????????????????????????
?????????????GCGTTAGTAGAAAAACTTACTAAATGCTAGCTTTCAGATTCAGGGAA
ACTTAGGTTGATAAAAATATAAGCAATCCTGAGCCAAATTTTTTTATTTCGTTTGAAGAG
GAAATAGGTGCAGAGACTCAATGGAAGCTATCCTAACGAATAATATTTTTA---AAAATT
ATTTAAAATTTATTTTTTAGA--------TATTAAGCGAGGATAAAGATAGAGTCCAATT
TTACATGTTAATCTTAGCAACAATTTAAATTGTAGTAGAAAGAAAATCCGTTGGCTTTAT
TGACCGTGAGGGTTCAAGTCCCTCTACCCCCAAAA--------CTATCATTTTTT-ATTG
ACATAAACTGGAAGTTTATGTTAGGATAAGCCAATAAAAAAGGCCGGAATAGCTCAGTTG
GTAGAGCAGAGGACTGAAAAT
>Vesicularia_reticulata_Ve1487
GTGCGACCAAGGAATTTTATACATTTAGATGAAATACGAAATTCATCCAAACTATTGATA
AAGGTTTGTAAGACTACGACTAATCTCAAAAAGAAATTTGCCAGAAAAAATAGCATGTCG
--TTTTTTTATTTTATATGCTTAAGTCGATAAAATTAATGGATAAAGCTAAATTGCTTGA
ATCAAAAGTAAAACCAGAAGAACGAGCTTCTATTC-AAA---------AAAA-TATATTT
TGAATTCTTTTTATTAATTAAAAAGTTAGAATAAAATTAATAATCAATATAAAAGAGGTT
TGGCCTT---------------ATATT---AAAATAATAAAGCTATTTTTACTAAAAATG
AATCCTAATATTTTGATATTT-AAAAAATGTAAATAAATAACCAGTTTGCTGACTAAATT
AAAGCAAAATTTTAAGTCAGGAGAGCAATCAAAAATTTTTAATAATTTTT--------AC
TA-------------------ATAACTAAT-------GAAATAAATTAGTTTTTTTTTTA
TAAAATTGTTTAATTTTATTTTAATAGATTGCACTATGTATCA-TTTTATGTTCCAAGAG
GTTGTTCAAATGAGAAGCATAGCAGAAATTTTGTACGAAATAGAAAAGCTAGATAAAAAT
AGAAATAAACTTGTATGGCAACAGCGTTTTTTATACCCACTTTTATTTCAAGACGATATT
TATGCAATTGCTTATACTTATTCTCCTAATAAAATAAAGTTAAAAAAAGTAGAAAATTCT
AATTTAGGTGAATGTTTTAGTTTTTTAACATTAAAACGTTTAATTAATAGAATGCGCCTA
GAAAATAATAAAAACGAATTAAAGAAAAATTATAATAAAATTTTTGATCTTAATTATAAT
AACCTTTTTTATTCGAAAATAATTCGAGAAGGTTTGGCGATAATTTTCGAAATTTTTTTC
TGTGTAAAATTAGAAAAAACTTTTAGAAAAGAATTTCACCAATGGACTAATTATCAATCT
ATTCACGCTGTATTTCCTTTTATAGAAGATAATTTTTTACATTCTAATTATATTTTAAAT
ACAAAANTNCCTCATTTTTTTCACCNGGAACTTCTAANCNNAATTCTTCGTNNACGNATA
CANGNNNCTTCNTTTTNTCATTNATNANGANTANNATTTTATAANAATANCAAGTTAATT
ACTTTTGATACAAATTTTTTTTTTTCTCAAAAAGAAAGTAGTAAATTATCAATATTTTTA
TGGCATTATTATATTCGTGAACTAGAATTTTTTTTAATTAATCAGTGGAAANTTTTAAAT
TGTTTTAAATCTTTGTCATATTTAACTTTATTAAATAAAACAGATTGTATGAAAAAAATG
AAGTATTTTTTTAAGAATTCTTTATGGATGAAATTACAAATTTTTTATTATAAAAAAAAA
ATGTCTTTTCATTATGTAAGATATGACAATAATTATATTATCGCAATAAGAAGTTCTGAA
TGTTTAACAGAAAAATGGAGTTTTTTTTTTTTCAAATTTTGGCATTATTATTTTTATTAT
CTATTTAGGCCTTCTAGAATAAACGTGAAAAAAATTTCTAAAAGCTTCTTTTCTTTTTTG
GGTTATCTTTTTGGTATTCAAATAAAAAAAGTTTTAATTTCAACTAAAAGAATAGATAAT
TTAAAAAAAATATATATTATAAAAAAAGAACTCTATTCTATTACTTTAATATCATCTTTA
ATTGAATTGTTAGCTAAAGAAAAATTTTGTGATACTTTAGGACATCCAATAAGTAAATTA
GCTTGGACTACCTTAACAGATGACGAAATTTTTAATCGTTTTGATCAAATTTGGAGAAAT
TTTTTTTATTACTATGGCGGATGCAAAAATAAAAAAAACTTATATCAAGTACAATATATA
CTTCGATTTTCTTGTGCTAAAACATTAGCTTGCAAACATAAAAGCACTATACGCTATGTT
TGGAAAAAGCATGGTTCAAATTTTTTTGCAAAATCTTTTTTTTTTAAAAAACAAGAACTA
ATTAATTTAAAATTTCTTAAATTATATCCTTCTATAAAAAAAATTTGGTATCTTGACATT
CTTCAAATAAATTATTTAGCAAAATTATTACAAAAAAAAAATACTA-ATGGTGAATAAGC
TAATTCAAATTAATCAAATTAACTGCTTAATAAAATTATTAATTTGATAATAATTAAAAA
GTTACTCATAAAATTATCAAATAGAATGACTACATAGAGAAAGCCGTGTGCGATAAAAAT
TGCAAGCACGGTTTGGGAAGAGG-TTTTTT-------ATTTTTATTCAAA-----TGAAT
TAAATTTATCCACTTTCATCCGACGAGTTCCGGGTTCGAGCCCCGGGCAACCCATTTTAG
TCTAGTCC-AAATGAATAATTTTCTATATAAATTATTATCGAATA--TTATTTTTATAAA
GAGATAAATTATGTAATTAC-AAAAAAATTTGGTCTAATTAATATTTTTTTATAAAT---
AAAAAAA-----------------AAAGATTTTCATTTTAAAAAAGATAAAAAAGAGTTG
ACATAGTAATACATTTTGTGTAATACTATAAGTTAACAAGTTTATATACTTGGGTAACTT
ATTATTATTATTTTACAAACCAAGTTTTACCATGACCGCAACTTTAGAAAGACGCGAAAG
CGATGTCACCACAAACGGAGACTAAAGCAGGTGTTGGATTTAAAGCTGGTGTTAAAGATT
ACAGATTAACTTATTACACTCCAGATTATCAGACTNNAGAAACTGATATTTTAGCAGCAT
TTCGAATGACTCCTCAACCAGGGGTACCCGCCGAGGAAGCGGGAGCTGCAGTAGCTGCGG
AATCCTCCACTGGTACATGGACCACTGTTTGGACTGATGGACTTACCAGTCTTGATCGTT
ATAAAGGACGATGCTATGATCTTGAAGCAGTTCCTGGAGAAGAAAATCAATATATTGCTT
ATGTTGCTTACCCATTAGATCTATTTGAAGAAGGTTCTGTTACCAATTTATTTACTTCTA
TCGTTGGTAATGTTTTTGGATTTAAAGCTTTACGAGCTTTACGTCTAGAAGATTTACGTA
TTCCTCCAGCTTATTCCAAAACTTTCCAAGGCCCACCTCATGGTATTCAAGTTGAAAGAG
ATAAATTAAATAAATATGGTCGTCCATTATTAGGATGTACTATTAAGCCAAAATTAGGTT
TGTCTGCTAAAAACTATGGTAGAGCTGTATATGAATGTCTTCGTGGTGGACTTGATTTCA
CAAAAGATGATGAAAACGTAAATTCTCAACCTTTTATGCGTTGGAGAGATCGTTTCTTAT
TCGTAGCTGAAGCTATTTACAAATCTCAATCTGAAACAGGCGAAATTAAGGGACATTATT
TAAATGCTACCGCAGGTACATGTGAAGAAATGATGAAAAGAGCTCAGTGTGCTAGAGAAT
TAGGCATGCCTATTGTAATGCACGACTATTTAACAGGTGGTTTTACTGCAAATACTACTT
TGGCTCATTACTGTCGTGATAATGGTCTGCTTCTTCATATTCACCGTGCAATGCATGCAG
TTATTGACCGACAAAAAATTCATGGTATGCATTTCCGTGTATTAGCTAAAGCATTACGTT
TATCTGGTGGAGACCATATTCACGCTGGTACTGTAGTAGGTAAACTTGAAGGAGAACGTC
AAGTAACTTTAGGCTTTGTTGATCTACTTCGTGATGATTATATTGAGAAAGATAGAAGCC
GTGGTATTTATTTCACCCAAGAGTGGGTTTCTTTACCAGGTGTTATACCTGTAGCTTCTG
GTGGTATTCATGTTTGGCATATGCCAGCACTAACTGAAATCTTTGGAGATGATTCTGTAT
TACAGTTTGGTGGAGGAACTTTAGGTCACCCTTGGGGTAATGCACCTGGAGCAGTTGCTA
ATAGAGTTGCTGTAGAAGCTTGTGTACAAGCTCGGAATGAAGGACGTGATCTTGCTCGCG
AAGGTAATGAAATTATCCGGGAAGCTGCTAAATGGAGTCCTGAATTAGCTGCGGCTTGTG
AAGTTTGGAAAGAAATTAAATTTGAATTTGATACAATTGATACTATATAAATGTCCCGTT
ATCGAGGACCTTTTGAGTAATACGTCCTATATTTTTAGCAATAAGTGTTGAAGTACCAAA
AGTGCGAGAATCTGTTTTCATAAAATTTAGAAGTAATGGATTAGTTGTTGATTATATTAA
AAAAAA-TATTTAGTATCAA----------------------CTCGATCATTTAATTATT
GAAGAAAAAAATTACTTTCAATTAATTACTTATATCTATATATATAAGTATATTAAATAT
AAGTATATTAAATAAAAAAA-TTAAAAA-GTGTAAGAAATAAATATTTTTTACAATCTTA
AAATAGTAGTAAATAATAAATA-----TATTTAAATAAAAAAAAA---TTTATTTTTATT
TTC----------------AAAAAATAAA--TTAAATTA------AATAATCGTTTATTT
TTT--------------ACTATGTTTTTAATTAAATTTTATTTTTATTAATTAGTTTAAC
ATTCGAAAGATTAGTAGGTCAATGCTTATACAAATAAGACTCATTTACTAAAAATAA---
----TCTGAGTTGCATCAAATGTAAAAAATACTATACAATGATAGTGTTTTGTTATAGTA
AAATAACTTTGTTTAAAAATAGACAAAATCAAATACCAAAGATGTTTTTTTATAAGATT-
-------AAAAAAACTTATTTGTCGAGCAGACCTCATCCTTGCAAGAGTTATTAATTGAG
TTGTAGGGAGGGACCTATGTCACCACAAACGGAGAATCCCTTTCTTTCCGGAGTTATAAA
TTT-TTATT-ATGTATGTA----------------ATTAAAAATACTATTAATTCTTAGT
TAAGCTTGACGAGAATAATATTCTACAACTAATAATTCATTTATTTTTAAACCAATTGAT
TCACGATCTAATATTTGATTAATTAATCCTTTTTTTTCTAAAGAACTATAAGTTAAATGA
TTTGGTATTTTAGATCTTTGATAAAACTCTATATTTTTATTAATTATAGTCTCAGATTTT
TGTTGATTTTTTATAGTAATAAGATCCTGAGGTTTACACCGATAACCTGATATATCTACT
ATACAATCATTAACTAAAATATGTCTATGATTTACTAATTGTCTTGCTCCAGGAATTGTA
GGAGCCATACCTAATCGAAAAATAACATTATCTAAACGCATTTCAAGTAATTGTAATAAA
ATTTCACCTGTGGATCCTTTTGCTTTTCTAGCAATACGTATATAATTAAGTAATTGTCGT
TCTGTTATTCCATAATGAAAACGTAATTTTTGTTTTTCTTCTAAACGAATGCGATACTGA
GAAATTTTTTTATTAGATGTTGATTGATTGATAGAACTAGATTTTAACTGGGGTGTTTTA
TTAGTTAGTCCTGGTAAAGTTCCCAAACGACGTATTATTTTTACACG?????????????
????????????????????????????????????????????????????????????
????????????????????????????????????????????????????????????
????????????????????????????????????????????????????????????
????????????????????????????????????????????????????????????
????????????????????????????????????????????????????????????
????????????????????????????????????????????????????????????
????????????????????????????????????????????????????????????
????????????????????????????????????????????????????????????
????????????????????????????????????????????????????????????
????????????????????????????????????????????????????????????
????????????????????????????????????????????????????????????
????????????????????????????????????????????????????????????
?????????????nnnnTAGTAGAAAAACTTACTAAATGCTAGCTTTCAGATTCAGGGAA
ACTTAGGTTGATAAAAATATAAGCAATCCTGAGCCAAATTTT---ATTTCATTTGAGAAG
GAAATAGGTGCAGAGACTCAATGGAAGCTATCCTAACGAATAATATTTTTT---AAAATT
ATTTAAAATTTATTTTTTAGA--------TATTAAGCGAGGATAAAGATAGAGTCCAATT
TTACATGTTAATATTAGCAACAATTTAAATTGTAGTAAAAAGAAAATCCGTTGGCTTTAT
TGACCGTGAGGGTTCAAGTCCCTCTACCCCCAAAA--------TTATAATTTTTT-ATTG
ACATAAACT---AGTTTATGTTAGGATAAGCCAATAAAAAAGGCCGGAATAGCTCAGTTG
GTAGAGCAGAGGACTGAAAAT
>Aquilonium_plicatulum_isolate_Hy1010_MH613443
????????????????????????????????????????????????????????????
????????????????????????????????????????????????????????????
????????????????????????????????????????????????????????????
????????????????????????????????????????????????????????????
????????????????????????????????????????????????????????????
????????????????????????????????????????????????????????????
????????????????????????????????????????????????????????????
????????????????????????????????????????????????????????????
????????????????????????????????????????????????????????????
????????????????????????????????????????????????????????????
????????????????????????????????????????????????????????????
????????????????????????????????????????????????????????????
????????????????????????????????????????????????????????????
????????????????????????????????????????????????????????????
????????????????????????????????????????????????????????????
????????????????????????????????????????????????????????????
????????????????????????????????????????????????????????????
????????????????????????????????????????????????????????????
????????????????????????????????????????????????????????????
????????????????????????????????????????????????????????????
????????????????????????????????????????????????????????????
????????????????????????????????????????????????????????????
????????????????????????????????????????????????????????????
????????????????????????????????????????????????????????????
????????????????????????????????????????????????????????????
????????????????????????????????????????????????????????????
????????????????????????????????????????????????????????????
????????????????????????????????????????????????????????????
????????????????????????????????????????????????????????????
????????????????????????????????????????????????????????????
????????????????????????????????????????????????????????????
????????????????????????????????????????????????????????????
????????????????????????????????????????????????????????????
????????????????????????????????????????????????????????????
????????????????????????????????????????????????????????????
????????????????????????????????????????????????????????????
????????????????????????????????????????????????????????????
????????????????????????????????????????????????????????????
????????????????????????????????????????????????????????????
????????????????????????????????????????????????????????????
????????????????????????????????????????????????????????????
????????????????????????????????????????????????????????????
????????????????????????????????????????????????????????????
????????????????????????????????????????????????????????????
????????????????????????????????????????????????????????????
????????????????????????????????????????????????????????????
????????????????????????????????????????????????????????????
????????????????????????????????????????????????????????????
????????????????????????????????????????????????????????????
????????????????????????????????????????????????????????????
????????????????????????????????????????????????????????????
????????????????????????????????????????????????????????????
????????????????????????????????????????????????????????????
????????????????????????????????????????????????????????????
????????????????????????????????????????????????????????????
????????????????????????????????????????????????????????????
????????????????????????????????????????????????????????????
????????????????????????????????????????????????????????????
????????????????????????????????????????????????????????????
????????????????????????????????????????????????????????????
????????????????????????????????????????????????????????????
????????????????????????????????????????????????????????????
????????????????????????????????????????????????????????????
????????????????????????????????????????????????????????????
????????????????????????????????????????????????????????????
????????????????????????????????????????????????????????????
????????????????????????????????????????????????????????????
????????????????????????????????????????????????????????????
????????????????????????????????????????????????????????????
???????????TTTGAGTAATACGTCCTATATTTTTAGCAATAAGTGTCGAAGTACCAAA
AGTGCGAGAATCTGTTTTCATAAAATTTAGAAGTAATAAATTAGTTGCTGATTATATTAA
AAAAA--TATTTAGTATCAATTAAAAAAATATTTAGTATCAACTCGATCATTTAATTATT
GAAGAAAAAAATTACTTTCAATTAATTACTTATA------TATA-----------GATAT
AAGTATATGAAATAAAAAAA-TTAAAAA-GTGTAAGAAATAAATATTTTTTACAATTTAA
AAATAGTAGTAAATAATAAATA-----TATTTAAATAAAAAAAT----TTTATTTT-ATT
TTC----------------AAAAAATAAA--TTAAATTA------GGTAATAGTTCATTT
TTTT------ATTTCTTACTATGTTTTTAATTAAATTCTATTTTTATTAATTAGTTTAAC
ATTCAAAAGATTATTAGGTCAATGCTTATACGAATAAAACTCATTTGCTAAAAATAA---
----TCTGAGTTGCATCAAATGTAAGAAATACTATACAATGATACTGTTTTGTTATAGTA
AAATAACTTTGTCTAAAAATAGACAAAATTAAATACCAAAGATGTTTTTTTATAAGATT-
-------AAAAAAACTTATTTGTCGAGCAGACCTCATCCTTGCAAGAGTTATCAATTGAG
TTGTAGGGAGGGACCTATGTCACCACAAACGGAGA?????????????????????????
???????????????????----------------?????????????????????????
????????????????????????????????????????????????????????????
????????????????????????????????????????????????????????????
????????????????????????????????????????????????????????????
????????????????????????????????????????????????????????????
????????????????????????????????????????????????????????????
????????????????????????????????????????????????????????????
????????????????????????????????????????????????????????????
????????????????????????????????????????????????????????????
????????????????????????????????????????????????????????????
????????????????????????????????????????????????????????????
????????????????????????????????????????????????????????????
????????????????????????????????????????????????????????????
????????????????????????????????????????????????????????????
????????????????????????????????????????????????????????????
????????????????????????????????????????????????????????????
????????????????????????????????????????????????????????????
????????????????????????????????????????????????????????????
????????????????????????????????????????????????????????????
????????????????????????????????????????????????????????????
????????????????????????????????????????????????????????????
????????????????????????????????????????????????????????????
????????????????????????????????????????????????????????????
?????????????GCGTTAGTAGAAAAACTTACTAAATGCTAGCTTTCAGATTCAGGGAA
ACTTAGGTTGATAAAGATATAAGCAATCCTGAGCCAAATTTT---ATTTCGTTTGAAGAT
AAAATAGGTGCAGAGACTCGATGGAAGCTATCCTAACGAATAATATTTTTT---AAAATT
ATTTAAAATTTATTTTTTAGA--------TATTAAGCGAGGATAAAGATAGAGTCCAATT
TTACATGTTAATCTTAGCAACAATTTAAATTGTAGTAGAAAGAAAATCCGTTGGCTTTAT
TGACCGTGAGGGTTCAAGTCCCTCTACCCCCAAAA--------CTATAATTTTTT-ATTG
ACATAAACTGGAAGTTTATGTTAGGATAAGCCAATCAAAAAAGCCGGAATAGCTCAGTTG
GTAGAGCAGAGGACTGAAAAT
>Aquilonium_plicatulum_isolate_Hy976_MH613442
????????????????????????????????????????????????????????????
????????????????????????????????????????????????????????????
????????????????????????????????????????????????????????????
????????????????????????????????????????????????????????????
????????????????????????????????????????????????????????????
????????????????????????????????????????????????????????????
????????????????????????????????????????????????????????????
????????????????????????????????????????????????????????????
????????????????????????????????????????????????????????????
????????????????????????????????????????????????????????????
????????????????????????????????????????????????????????????
????????????????????????????????????????????????????????????
????????????????????????????????????????????????????????????
????????????????????????????????????????????????????????????
????????????????????????????????????????????????????????????
????????????????????????????????????????????????????????????
????????????????????????????????????????????????????????????
????????????????????????????????????????????????????????????
????????????????????????????????????????????????????????????
????????????????????????????????????????????????????????????
????????????????????????????????????????????????????????????
????????????????????????????????????????????????????????????
????????????????????????????????????????????????????????????
????????????????????????????????????????????????????????????
????????????????????????????????????????????????????????????
????????????????????????????????????????????????????????????
????????????????????????????????????????????????????????????
????????????????????????????????????????????????????????????
????????????????????????????????????????????????????????????
????????????????????????????????????????????????????????????
????????????????????????????????????????????????????????????
????????????????????????????????????????????????????????????
????????????????????????????????????????????????????????????
????????????????????????????????????????????????????????????
????????????????????????????????????????????????????????????
????????????????????????????????????????????????????????????
????????????????????????????????????????????????????????????
????????????????????????????????????????????????????????????
????????????????????????????????????????????????????????????
????????????????????????????????????????????????????????????
????????????????????????????????????????????????????????????
????????????????????????????????????????????????????????????
????????????????????????????????????????????????????????????
????????????????????????????????????????????????????????????
????????????????????????????????????????????????????????????
????????????????????????????????????????????????????????????
????????????????????????????????????????????????????????????
????????????????????????????????????????????????????????????
????????????????????????????????????????????????????????????
????????????????????????????????????????????????????????????
????????????????????????????????????????????????????????????
????????????????????????????????????????????????????????????
????????????????????????????????????????????????????????????
????????????????????????????????????????????????????????????
????????????????????????????????????????????????????????????
????????????????????????????????????????????????????????????
????????????????????????????????????????????????????????????
????????????????????????????????????????????????????????????
????????????????????????????????????????????????????????????
????????????????????????????????????????????????????????????
????????????????????????????????????????????????????????????
????????????????????????????????????????????????????????????
????????????????????????????????????????????????????????????
????????????????????????????????????????????????????????????
????????????????????????????????????????????????????????????
????????????????????????????????????????????????????????????
????????????????????????????????????????????????????????????
????????????????????????????????????????????????????????????
????????????????????????????????????????????????????????????
???????????????????ATACGTCCTATATTTTTAGCAATAAGTGTCGAAGTACCAAA
AGTGCGAGAATCTGTTTTCATAAAATTTAGAAGTAATAAATTAGTTGCTGATTATATTAA
AAAAA--TATTTAGTATCAA----------------------CTCGATCATTTAATTATT
GAAGAAAAAAATTACTTTCAATTAATTACTTATA------TATA-----------GATAT
AAGTATATGAAATAAAAAAA-TTAAAAA-GTGTAAGAAATAAATATTTTTTACAATTTAA
AAATAGTAGTAAATAATAAATA-----TATTTAAATAAAAAAAT----TTTATTTT-ATT
TTC----------------GAAAAATAAA--TTAAATTA------GGTAATAGTTCATTT
TTTT------ATTTCTTACTATGTTTTTAATTAAATTCTATTTTTATTAATTAGTTTAAC
ATTCAAAAGATTATTAGGTCAATGCTTATACGAATAAAACTCATTTGCTAAAAATAA---
----TCTGAGTTGCATCAAATGTAAGAAATACTATACAATGATACTGTTTTGTTATAGTA
AAATAACTTTGTCTAAAAATAGACAAAATTAAATACCAAAGATGTTTTTTTATAAGATT-
-------AAAAAAACTTATTTGTCGAGCAGACCTCATCCTTGCAAGAGTTATCAATTGAG
TTGTAGGGAGGGACCTATGTCACCACAAACGGAGAATCCCTCTCTTTCCGGAGTTATAAA
TTT-TTGTT-ATGTATGTA----------------ATTAAAAATACTATTAATTCTTGGT
TAAGCTTGACGAGAATAATATTCTACAACTAATAATTCATTTATTTTTAAACCAATTGAT
TCACGATCTAATATTTGATTAACCAATCCTTTTTTTTCTAAAGAACTATAAGTTAAATGA
TTTGGTATTTTAGATTTTTGATAAAACTCTATATTTTTATTAATTATAGTCTCAGATTTT
CGTTGATTTTTTATAGTAATAAAATCCCGAGGTTTACACCGATAACTTGGTATATCTACT
ATACAATCATTAACTAAAATATGTCTATGATTTACTAATTGTCTTGCTCCAGGAATTGTA
GGAGCCATACCTAATCGAAAAATAACATTATCTAAACGCATTTCGAGTAATTGTAATAAA
ACCTCACCCGTGGATCCTTTTGCTTTTCTAGCAATACGTACATAATTAAGTAATTGTCGT
TCTGTTATTCCATAATGAAAACGTAATTTCTGTTTTTCTTCTAAACGAATGCGATACTGA
GAAATTTTTTTATTAGATGTTGATTGATTGATAGAACCAGATTTTAACTGGGGTGTTTTA
TTAGTTAGTCCCGGTAAAGTTCC?????????????????????????????????????
????????????????????????????????????????????????????????????
????????????????????????????????????????????????????????????
????????????????????????????????????????????????????????????
????????????????????????????????????????????????????????????
????????????????????????????????????????????????????????????
????????????????????????????????????????????????????????????
????????????????????????????????????????????????????????????
????????????????????????????????????????????????????????????
????????????????????????????????????????????????????????????
????????????????????????????????????????????????????????????
????????????????????????????????????????????????????????????
????????????????????????????????????????????????????????????
???????????????????????????????ACTAAATGCTAGCTTTCAGATTCAGGGAA
ACTTAGGTTGATAAAAATATAAGCAATCCTGAGCCAAATTTT---ATTTCGTTTGAAGAT
GAAATAGGTGCAGAGACTCGATGGAAGCTATCCTAACGAATAATATTTTTC---AAAATT
ATTTAAAATTTATTTTTTAGA--------TATTAAGCGAGGATAGAGATAGAGTCCAATT
TTACATGTTAATCTTAGCAACAATTTAAATTGTAGTAGAAAGAAAATCCGTTGGCTTTAT
TGACCGTGAGGGTTCAAGTCCCTCTACCCCCAAAA--------CTATAATTTTTT-ATTG
ACATAAACTGGAAGTTTATGTTAGGATAAGCCAATCAAAAAAGCCGGAATAGCTCAGTTG
GTAGAGCAGAGGACTGAAAAT
>Aquilonium_plicatulum_voucher_CBFS_Kucera_20336_MK327335
????????????????????????????????????????????????????????????
????????????????????????????????????????????????????????????
????????????????????????????????????????????????????????????
????????????????????????????????????????????????????????????
????????????????????????????????????????????????????????????
????????????????????????????????????????????????????????????
????????????????????????????????????????????????????????????
????????????????????????????????????????????????????????????
????????????????????????????????????????????????????????????
????????????????????????????????????????????????????????????
????????????????????????????????????????????????????????????
????????????????????????????????????????????????????????????
????????????????????????????????????????????????????????????
????????????????????????????????????????????????????????????
????????????????????????????????????????????????????????????
????????????????????????????????????????????????????????????
????????????????????????????????????????????????????????????
????????????????????????????????????????????????????????????
????????????????????????????????????????????????????????????
????????????????????????????????????????????????????????????
????????????????????????????????????????????????????????????
????????????????????????????????????????????????????????????
????????????????????????????????????????????????????????????
????????????????????????????????????????????????????????????
????????????????????????????????????????????????????????????
????????????????????????????????????????????????????????????
????????????????????????????????????????????????????????????
????????????????????????????????????????????????????????????
????????????????????????????????????????????????????????????
????????????????????????????????????????????????????????????
????????????????????????????????????????????????????????????
????????????????????????????????????????????????????????????
????????????????????????????????????????????????????????????
????????????????????????????????????????????????????????????
????????????????????????????????????????????????????????????
????????????????????????????????????????????????????????????
????????????????????????????????????????????????????????????
????????????????????????????????????????????????????????????
????????????????????????????????????????????????????????????
????????????????????????????????????????????????????????????
????????????????????????????????????????????????????????????
????????????????????????????????????????????????????????????
????????????????????????????????????????????????????????????
????????????????????????????????????????????????????????????
????????????????????????????????????????????????????????????
????????????????????????????????????????????????????????????
????????????????????????????????????????????????????????????
????????????????????????????????????????????????????????????
????????????????????????????????????????????????????????????
????????????????????????????????????????????????????????????
????????????????????????????????????????????????????????????
????????????????????????????????????????????????????????????
????????????????????????????????????????????????????????????
????????????????????????????????????????????????????????????
????????????????????????????????????????????????????????????
????????????????????????????????????????????????????????????
????????????????????????????????????????????????????????????
????????????????????????????????????????????????????????????
????????????????????????????????????????????????????????????
????????????????????????????????????????????????????????????
????????????????????????????????????????????????????????????
????????????????????????????????????????????????????????????
????????????????????????????????????????????????????????????
????????????????????????????????????????????????????????????
????????????????????????????????????????????????????????????
????????????????????????????????????????????????????????????
????????????????????????????????????????????????????????????
????????????????????????????????????????????????????????????
????????????????????????????????????????????????????????????
???????????TTTGAGTAATACGTCCTATATTTTTAGCAATAAGTGTCGAAGTACCAAA
AGTGCGAGAATCTGTTTTCATAAAATTTAGAAGTAATAAATTAGTTGCTGATTATATTAA
AAAAA--TATTTAGTATCAA----------------------CTCGATCATTTAATTATT
GAAGAAAAAAATTACTTTCAATTAATTACTTATA------TATA-----------GATAT
AAGTATATGAAATAAAAAAA-TTAAAAA-GTGTAAGAAATAAATATTTTTTACAATTTAA
AAATAGTAGTAAATAATAAATA-----TATTTAAATAAAAAAAT----TTTATTTT-ATT
TTC----------------AAAAAATAAA--TTAAATTA------GATAATAGTTCATTT
TTTC------ATTTCTTACTATGTTTTTAATTAAATTCTATTTTTATTAATTAGTTTAAC
ATTCAAAAGATTATTAGGTCAATGCTTATACGAATAAAACTCATTTGCTAAAAATAA---
----TCTGAGTTGCATCAAATGTAAGAAATACTATACAATGATACTGTTTTGTTATAGTA
AAATAACTTTGTCTAAAAATAGACAAAATTAAATACCAAAGATGTTTTTTTATAAGATT-
-------AAAAAAACTTATTTGTCGAGCAGACCTCATCCTTGCAAGAGTTATCAATTGAG
TTGTAGGGAGGGACCTATGTCACCACAAACGGAGA???CCTCTCTTTCCGGAGTTATAAA
TTT-TTGTT-ATGTATGTA----------------GTTAAAAATACTATTAATTCTTGGT
TAAGCTTGACGAGAATAATATTCTACAACTAATAATTCATTTATTTTTAAACCAATTGAT
TCACGATCTAATATTTGATTAACCAATCCTTTTTTTTCTAAAGAACTATAAGTTAAATGA
TTTGGTATTTTAGATTTTTGATAAAACTCTATATTTTTATTAATTATAGTCTCAGATTTT
CGTTGATTTTTTATAGTAATAAAATCCTGAGGTTTACACCGATAACTTGGTATATCTACT
ATACAATCATTAACTAAAATATGTCTATGATTTACTAATTGTCTTGCTCCAGGAATTGTA
GGAGCCATACCTAATCGAAAAATAACATTATCTAAACGCATTTCGAGTAATTGTAATAAA
ACTTCACCTGTGGATCCTTTTGCTTTTCTAGCAATACGTACATAATTAAGTAATTGTCGT
TCTGTTATTCCATAATGAAAACGTAATTTTTGTTTTTCTTCTAAACGAATGCGATACTGA
GAAATTTTTTTATTAGATGTTGATTGATTGATAGAACCAGATTTTAACTGGGGTGTTTTA
TTAGT???????????????????????????????????????????????????????
????????????????????????????????????????????????????????????
????????????????????????????????????????????????????????????
????????????????????????????????????????????????????????????
????????????????????????????????????????????????????????????
????????????????????????????????????????????????????????????
????????????????????????????????????????????????????????????
????????????????????????????????????????????????????????????
????????????????????????????????????????????????????????????
????????????????????????????????????????????????????????????
????????????????????????????????????????????????????????????
????????????????????????????????????????????????????????????
????????????????????????????????????????????????????????????
?????????????GCGTTAGTAGAAAAACTTACTAAATGCTAGCTTTCAGATTCAGGGAA
ACTTAGGTTGATAAAAATATAAGCAATCCTGAGCCAAATTTT---ATTTCGTTTGAAGAT
GAAATAGGTGCAGAGACTCGATGGAAGCTATCCTAACGAATAATATTTTTT---AAAATT
ATTTAAAATTTATTTTTTAGA--------TATTAAGCGAGGATAGAGATAGAGTCCAATT
TTACATGTTAATCTTAGCAACAATTTAAATTGTAGTAGAAAGAAAATCCGTTGGCTTTAT
TGACCGTGAGGGTTCAAGTCCCTCTACCCCCAAAA--------CTATAATTTTTT-ATTG
ACATAAACTGAAAGTTTATGTTAGGATAAGCCAATCAAAAAAGCCGGAATAGCTCAGTTG
GTAGAGCAGAGGACTGAAAAT
>Herzogiella_adscendens_CBFS_Ignatov_06_1950MK327305
GTGCGACTAAGGAATTTTATACATTTAGATGAAATACAAAATTCATCCAAACCATTGATA
AAGGTTTGTAAAACTACGACTAATCTCAAAAAGAAATTTGCCAGAAAAAATAGCATGTCG
-TTTTTTTTATTTTATATGCTCAAGTTGATAAAATTAATGGATAAAGCTAAATTGCTTGA
ATCAAAAGTAGAACCAGAAGAACGAGCTTCTATTC-AAA---------AAAA-TATATTT
TGAATTCTTTTTATTAATTAAAAGGTTAAAATAAAATTAATAGTCAATATAAAAGAGGTT
TGGCCTT---------------ATATTAGGAAAATAATAAAGCTATTTTTACTAAAAATG
AATCCTA--------ATATTT-AAAAAATGTAAATAAATCACCAGTTTGCTGACTAAATT
AAAGCAAAATTTTAAGTCAGGAGAGCAATCAAAAATTTTTAATAATTTTT--------AC
TA-------------------ATAACTAAT-------AAAGTAAATTAG--TTTTTTTCA
TAAAATTGTTTAGTTTTATTTTAATAGATTGCACTATGTATCA-CTTTATATTCTAAGAG
GTTGTTCAAATGAGAAGCATAGCAGAAATTTTGCACGAAATAGAAGAGCTAGATAAAAAT
AAAAATAAACTTGTATGGCAACAGCGTTTTTTATACCCACTTTTATTTCAAGACGATCTT
TATGCAATTGCTTATAATTATTCTCCTAATAAAATAAAGTTAAAAAAAGTAGAAAATTCT
AATTTAGGTGAATGTTTTAGTTTTTTAACATTAAAACGTTTAATTAATAGAATGCGCCTA
GAAAATAATAAAAACGAATTAAAGAAAAATTATAATAAAATTTTTGATCTTAATTATAAT
AACCTTTTTTATTTGAAAGTGATTCGAGAAGGTTTTGCGATAATTTTCGAAATCTTTTTT
TGTGTACAATTAGAAAAAACTTTTATAAAAGAATTTCACCAATGGACTAATTATCAATCT
ATTCACTCTGTATTTCCTTTTATAGAAGATAATTTTTTACATTCTAATTACATTTTAAAT
ACAAAAATACCTCATTTTTTTCATCCAGAACTTCTAATCCGAATTCTTCGTCGACGTATA
CAAGATACTTCTTTTTCTCATTCATTACGATTAATATTTCATAAGAATAACAAGTTAATT
ACTTTTAATACAAATTCTTTTTTTTCTCAAAAAGAAAGTAGTAGATTATCAATATTTTTA
TGGCATTATTATATTCGTGAACTAGAATTTTTTTTAATTAATCAGTGGAAAGTCTTAAAT
TTTTTTAAATCTTTATCATATTTAACTTTATTAGATAAAACAGATTGTATGAAAAAAGTG
AAGCATATTATTAAGAATTCTTTATGGATGAAATTACAAATTTTTTTTTATAAAAAAAAA
ATATCTTTTCATTATGTAAGATATGACAATAATTATATTATCGCAATAAGAAGTTCTAAT
TATTTAGCAGAAAAATGGAGTTTTTTTTTTTCTAAATTTTGGCATTATTATTTTTATCAT
TTATTTAGACCTTCTAGAATAAACGTGAAAAAAATTTCTAAAAGCTACTTTTCTTTTTTA
GGTTATCTTTTTGGTATTCAAATAAAAAAAGTTTTAATTTCAACTAAAATAATAGATAAT
TTAAAAAAAGTATATATTATAAAAAAAGAACTTTATTCTATTACTTTAATATCATCTTTA
ATTGAATTGTTAGCTAAAGAAAAATTTTGTGATACTTTGGGACATCCAATAAGTAAATTA
GCTTGGACTACCTTAACAGATGACGAAATTTTTAATCGTTTTGATCAAATTTGGAAAAAT
TTTTTTTATTACTATAGCGGATGCAAAAATAAAAAAAACTTGTATCAAGTACAATATATA
CTTCGCTTTTCTTGTGCTAAAACATTAGCTTGCAAACATAAAAGCACTATACGCTATGTT
TGGAAAAAGCACGGTTCAAATTTTTTTGCAAAATCTTTTTTTTTTAAAAAACAAGAACTA
ATTAATTTAAAATTTCTTAAATTATATCCTTCTATAAAAAAAATTTGGTATCTTGATATT
CTTCAAATAAATTATTTAGCAAAATTATTACAAGAAAAAAATATTA-GTAGTAAATAAAA
TAATTCAAATTAATCAAATTAACTGCTTAATAAAATTATTAATTTGATAATAATTAAAAA
GTTACTCATAAAATTCTCGAATAGAATGACTACATAGAGAAAGCCGTGTGCGATAAAAAT
TGCAAGCACGGTTTGGGAAGAGATTTTTTT-------ATTTTTATTCAAAGAAATTGAAT
TAAATTTATCCACTTTCATCCGACGAGTTCCGGGTTCGAGCCCCGGGCAACCCATTTTAG
TCTAGCCC-AAATGAATAATTTTCTATATAAATTATTATCGAATA--TTCTTTTTATAAA
GAGATAAATTATGTGATTAC-AAAAAAATTTGGTCTAATTAATCTCTTTTTATAAAT---
AAAAAAA-----------------AAATATTTTCATTT---------TAAAGAAGAGTTG
ACATAGTAATACATTTTGTGTAATACTATAAGTTAACAAGTTTATATACTTGGGTAACTT
ATTATTATTATTTTACAAACCAAGTTTTACCATGACCGCAACTTTAGAAAGACGCGAAAG
CGATGTCACCACAAACGGAGACTAAAGCAGGTGTTGGATTTAAAGCTGGTGTTAAAGATT
ACAGATTAACTTATTACACTCCAGATTATCAGACTAAAGAAACTGATATTTTAGCAGCAT
TTCGAATGACTCCTCAACCAGGAGTACCCGCTGAAGAGGCAGGAGCTGCAGTAGCTGCGG
AATCCTCCACTGGTACATGGACCACTGTTTGGACTGATGGACTTACCAGTCTTGATCGTT
ATAAAGGACGATGCTATGATCTTGAAGCAGTTCCTGGAGAAGAGAATCAATATATTGCTC
ATGTTGCTTACCCATTAGATCTATCCGAAGAAGGTTCTGTTACCAATTTATTTACTTCTA
TTGTTGGTAATGTTTTTGGATTTAAAGCTTTACGAGCTTTACGTCTAGAAGATTTACGTA
TTCCTCCAGCTTATTCCAAAACTTTCCAAGGCCCACCTCATGGTATTCAAGTTGAAAGAG
ATAAATTAAATAAATATGGTCGTCCATTATTAGGATGTACTATTAAGCCAAAATTGGGTT
TATCTGCCAAAAACTATGGTAGAGCTGTATATGAATGTCTTCGTGGTGGACTTGATTTCA
CAAAAGATGATGAAAACGTAAATTCTCAACCTTTTATGCGTTGGAGAGATCGTTTCTTAT
TTGTAGCTGAAGCTATTTACAAATCTCAAGCTGAAACAGGTGAAATTAAAGGACATTATT
TAAATGCTACCGCAGGTACATGTGAAGAAATGATGAAAAGAGCTCAGTTTGCTAGAGAAT
TAGGCATGCCTATTGTCATGCACGACTATTTAACAGGTGGTTTTACTGCAAATACTAGTT
TGGCTCATTACTGTCGTGATAATGGCTTGCTTCTTCATATTCACCGTGCAATGCATGCAG
TTATTGACCGACAAAAAAATCATGGTATGCATTTCCGTGTATTAGCTAAAGCATTACGTT
TATCCGGTGGAGACCATATTCACGCTGGTACTGTAGTAGGTAAACTTGAAGGAGAACGTC
AAGTAACTTTAGGTTTTGTTGATCTACTTCGTGATGATTATATTGAGAAAGATAGAAGCC
GTGGTATTTATTTCACCCAAGACTGGGTTTCTTTACCAGGTGTTTTACCTGTAGCTTCTG
GTGGTATTCATGTTTGGCATATGCCAGCATTAACTGAAATCTTTGGAGATGATTCTGTAT
CACAGTTTGGCGGAGGAACTTTAGGTCACCCTTGGGGTAATGCACCTGGAGCAGTTGCTA
ATAGAGTCGCCTTAGAAGCTTGTGTACAAGCTCGTAATGAAGGACGTGATCTTGCTCGCG
AAGGTAATGAAGTTATTCGTGAAGCTACTAAATGGAGTCCTGAATTAGCTGCGGCTTGTG
AAGTTTGGAAAGAAATTAAATTTGAATTTGATACAATTGATACTATATAANNNNNNNNNN
NNNNNNNNNNNTTTGAGTAATACGTCCTATATTTTTAGCGATAAGTGTTGAAGTACCAAA
AGTGCGAGAATCTGTTTTCATAAAATTTAGAAGTAATAAATTAGTTGCTGATTATATTAA
AAAAA--TATTTAGTATCAA----------------------CTCGATCATTTAATTATT
GAAGAAAAAAATTACTTTCAATTAATTACTTATA------TATA-----------GATAT
AAGTATATGAAATAAAAAAA-TTAAAAA-GTGTAAGAAATAAATATTTTTTACAATTTAA
AAATAGTAGTAAATAATAAATA-----TATTTAAATAAAAAAAA----TTTATTTT-ATT
TTC----------------GAAAAATAAA--TTGAATTA------GGTAATAGTTCATTT
TTTT------ATTTCTTACTATGTTTTTAATTAAATTCTATTTTTATTAATTAGTTTAAC
ATTCAAAAGATTATTAGGTCAATGCTTATACGAATGAAACTCATTTGCTAAAAATAA---
----TCTGAGTTGCATCAAATGTAAGAAATACTATACAATGATACTGTTTTGTTATAGTA
AAATAACTTTGTCCAAAAATAGACAAAATTAAATACCAAAGATGTTTTTTTATAAGATT-
-------AAAAAAACTTATTTGTCGAGCAGACCTCATCCTTGCAAGAGTTATCAATTGAG
TTGTAGGGAGGGACCTATGTCACCACAAACGGAGAATCCCTCTCTTTCCGGAGTTATAAA
TTT-TTATT-ATGTATGTA----------------ATTGAAAATACTATTAATTCTTAGT
TAAGCTTGACGAGAATAATATTCTACAACTAATAATTCATTTATTTTTAAACCAATTGAT
TCACGATCTAATATTTGATTAACCAATCCTTTTTTTTCTAAAGAACTATAAGTTAAATGA
TTTGGTATTTTAGATTTTTGATAAAACTCTATATTTTTATTAATTATAGTCTCAGATTTT
CGTTGATTTTTTATAGTAATAAAATCCTGAGGTTTACACCGATAACTTGGTATATCTACT
ATACAATCATTAACTAAAATATGTCTATGATTTACTAATTGTCTTGCTCCAGGAATTGTA
GGAGCCATACCTAATCGAAAAATAACATTATCTAAACGCATTTCGAGTAATTGTAATAAA
ACTTCACCTGTGGATCCTTTTGCTTTTCTAGCAATACGTACATAATTAAGTAATTGTCGT
TCTGTTATTCCATAATGAAAACGTAATTTCTGTTTTTCTTCTAAACGAATGCGATACTGA
GAAATTTTTTTATTAGATGTTGATTGATTGATAGAACCAGATCTTAACTGGGGTGTTTTA
TTAGTTAGTCCCGGTAAAGTTCCTAAACGACGTATTATTCTCACACG?????????????
????????????????????????????????????????????????????????????
????????????????????????????????????????????????????????????
????????????????????????????????????????????????????????????
????????????????????????????????????????????????????????????
????????????????????????????????????????????????????????????
????????????????????????????????????????????????????????????
????????????????????????????????????????????????????????????
????????????????????????????????????????????????????????????
????????????????????????????????????????????????????????????
????????????????????????????????????????????????????????????
????????????????????????????????????????????????????????????
????????????????????????????????????????????????????????????
?????????????GCGTTAGTAGAAAAACTTACTAAATGCTAGCTTTCAGATTCAGGGAA
ACTTAGGTTGATAAAAATATAAGCAATCCTGAGCCAAATTTT---ATTTCGTTTGAAGAT
GAGATAGGTGCAGAGACTCGATGGAAGCTATCCTAACGAATAATATTTTTT---AAAATT
ATTTAAAATTTATTTTTTAGA--------TATTAAGCGAGGATAAAGATAGAGTCCAATT
TTACATGTTAATCTTAGCAACAATTTAAATTGTAGTAGAAAGAAAATCCGTTGGCTTTAT
TGACCGTGAGGGTTCAAGTCCCTCTACCCCCAAAA--------CTATAATTTTTTTATTG
ACATAAACTGGAAGTTTATGTTAGGATAAGCCAATCAAAAAAGCCGGAATAGCTCAGTTG
GTAGAGCAGAGGACTGAAAAT
>Herzogiella_adscendens_voucher_CBFS_Ignatov_06_1895_MK327306
????????????????????????????????????????????????????????????
????????????????????????????????????????????????????????????
????????????????????????????????????????????????????????????
????????????????????????????????????????????????????????????
????????????????????????????????????????????????????????????
????????????????????????????????????????????????????????????
????????????????????????????????????????????????????????????
????????????????????????????????????????????????????????????
????????????????????????????????????????????????????????????
????????????????????????????????????????????????????????????
????????????????????????????????????????????????????????????
????????????????????????????????????????????????????????????
????????????????????????????????????????????????????????????
????????????????????????????????????????????????????????????
????????????????????????????????????????????????????????????
????????????????????????????????????????????????????????????
????????????????????????????????????????????????????????????
????????????????????????????????????????????????????????????
????????????????????????????????????????????????????????????
????????????????????????????????????????????????????????????
????????????????????????????????????????????????????????????
????????????????????????????????????????????????????????????
????????????????????????????????????????????????????????????
????????????????????????????????????????????????????????????
????????????????????????????????????????????????????????????
????????????????????????????????????????????????????????????
????????????????????????????????????????????????????????????
????????????????????????????????????????????????????????????
????????????????????????????????????????????????????????????
????????????????????????????????????????????????????????????
????????????????????????????????????????????????????????????
????????????????????????????????????????????????????????????
????????????????????????????????????????????????????????????
????????????????????????????????????????????????????????????
????????????????????????????????????????????????????????????
????????????????????????????????????????????????????????????
????????????????????????????????????????????????????????????
????????????????????????????????????????????????????????????
????????????????????????????????????????????????????????????
????????????????????????????????????????????????????????????
????????????????????????????????????????????????????????????
????????????????????????????????????????????????????????????
????????????????????????????????????????????????????????????
????????????????????????????????????????????????????????????
????????????????????????????????????????????????????????????
????????????????????????????????????????????????????????????
????????????????????????????????????????????????????????????
????????????????????????????????????????????????????????????
????????????????????????????????????????????????????????????
????????????????????????????????????????????????????????????
????????????????????????????????????????????????????????????
????????????????????????????????????????????????????????????
????????????????????????????????????????????????????????????
????????????????????????????????????????????????????????????
????????????????????????????????????????????????????????????
????????????????????????????????????????????????????????????
????????????????????????????????????????????????????????????
????????????????????????????????????????????????????????????
????????????????????????????????????????????????????????????
????????????????????????????????????????????????????????????
????????????????????????????????????????????????????????????
????????????????????????????????????????????????????????????
????????????????????????????????????????????????????????????
????????????????????????????????????????????????????????????
????????????????????????????????????????????????????????????
????????????????????????????????????????????????????????????
????????????????????????????????????????????????????????????
????????????????????????????????????????????????????????????
????????????????????????????????????????????????????????????
???????????TTTGAGTAATACGTCCTATATTTTTAGCGATAAGTGTTGAAGTACCAAA
AGTGCGAGAATCTGTTTTCATAAAATTTAGAAGTAATAAATTAGTTGCTGATTATATTAA
AAAAA--TATTTAGTATCAA----------------------CTCGATCATTTAATTATT
GAAGAAAAAAATTACTTTCAATTAATTACTTATA------TATA-----------GATAT
AAGTATATGAAATAAAAAAA-TTAAAAA-GTGTAAGAAATAAATATTTTTTACAATTTAA
AAATAGTAGTAAATAATAAATA-----TATTTAAATAAAAAAAA----TTTATTTT-ATT
TTC----------------GAAAAATAAA--TTGAATTA------GGTAATAGTTCATTT
TTTT------ATTTCTTACTATGTTTTTAATTAAATTCTATTTTTATTAATTAGTTTAAC
ATTCAAAAGATTATTAGGTCAATGCTTATACGAATGAAACTCATTTGCTAAAAATAA---
----TCTGAGTTGCATCAAATGTAAGAAATACTATACAATGATACTGTTTTGTTATAGTA
AAATAACTTTGTCCAAAAATAGACAAAATTAAATACCAAAGATGTTTTTTTATAAGATT-
-------AAAAAAACTTATTTGTCGAGCAGACCTCATCCTTGCAAGAGTTATCAATTGAG
TTGTAGGGAGGGACCTATGTCACCACAAACGGAGA???CCTCTCTTTCCGGAGTTATAAA
TTT-TTATT-ATGTATGTA----------------ATTGAAAATACTATTAATTCTTAGT
TAAGCTTGACGAGAATAATATTCTACAACTAATAATTCATTTATTTTTAAACCAATTGAT
TCACGATCTAATATTTGATTAACCAATCCTTTTTTTTCTAAAGAACTATAAGTTAAATGA
TTTGGTATTTTAGATTTTTGATAAAACTCTATATTTTTATTAATTATAGTCTCAGATTTT
CGTTGATTTTTTATAGTAATAAAATCCTGAGGTTTACACCGATAACTTGGTATATCTACT
ATACAATCATTAACTAAAATATGTCTATGATTTACTAATTGTCTTGCTCCAGGAATTGTA
GGAGCCATACCTAATCGAAAAATAACATTATCTAAACGCATTTCGAGTAATTGTAATAAA
ACTTCACCTGTGGATCCTTTTGCTTTTCTAGCAATACGTACATAATTAAGTAATTGTCGT
TCTGTTATTCCATAATGAAAACGTAATTTCTGTTTTTCTTCTAAACGAATGCGATACTGA
GAAATTTTTTTATTAGATGTTGATTGATTGATAGAACCAGATCTTAACTGGGGTGTTTTA
TTAGTTAGTCCCGGTAAA??????????????????????????????????????????
????????????????????????????????????????????????????????????
????????????????????????????????????????????????????????????
????????????????????????????????????????????????????????????
????????????????????????????????????????????????????????????
????????????????????????????????????????????????????????????
????????????????????????????????????????????????????????????
????????????????????????????????????????????????????????????
????????????????????????????????????????????????????????????
????????????????????????????????????????????????????????????
????????????????????????????????????????????????????????????
????????????????????????????????????????????????????????????
????????????????????????????????????????????????????????????
?????????????GCGTTAGTAGAAAAACTTACTAAATGCTAGCTTTCAGATTCAGGGAA
ACTTAGGTTGATAAAAATATAAGCAATCCTGAGCCAAATTTT---ATTTCGTTTGAAGAT
GAGATAGGTGCAGAGACTCGATGGAAGCTATCCTAACGAATAATATTTTTT---AAAATT
ATTTAAAATTTATTTTTTAGA--------TATTAAGCGAGGATAAAGATAGAGTCCAATT
TTACATGTTAATCTTAGCAACAATTTAAATTGTAGTAGAAAGAAAATCCGTTGGCTTTAT
TGACCGTGAGGGTTCAAGTCCCTCTACCCCCAAAA--------CTATAATTTTTTTATTG
ACATAAACTGGAAGTTTATGTTAGGATAAGCCAATCAAAAAAGCCGGAATAGCTCAGTTG
GTAGAGCAGAGGACTGAAAAT
>Buckia_vaucheri_CBFS_Kucera_20345_MK327345
????????????????????????????????????????????????????????????
????????????????????????????????????????????????????????????
????????????????????????????????????????????????????????????
????????????????????????????????????????????????????????????
????????????????????????????????????????????????????????????
????????????????????????????????????????????????????????????
????????????????????????????????????????????????????????????
????????????????????????????????????????????????????????????
????????????????????????????????????????????????????????????
????????????????????????????????????????????????????????????
????????????????????????????????????????????????????????????
????????????????????????????????????????????????????????????
????????????????????????????????????????????????????????????
????????????????????????????????????????????????????????????
????????????????????????????????????????????????????????????
????????????????????????????????????????????????????????????
????????????????????????????????????????????????????????????
????????????????????????????????????????????????????????????
????????????????????????????????????????????????????????????
????????????????????????????????????????????????????????????
????????????????????????????????????????????????????????????
????????????????????????????????????????????????????????????
????????????????????????????????????????????????????????????
????????????????????????????????????????????????????????????
????????????????????????????????????????????????????????????
????????????????????????????????????????????????????????????
????????????????????????????????????????????????????????????
????????????????????????????????????????????????????????????
????????????????????????????????????????????????????????????
????????????????????????????????????????????????????????????
????????????????????????????????????????????????????????????
????????????????????????????????????????????????????????????
????????????????????????????????????????????????????????????
????????????????????????????????????????????????????????????
????????????????????????????????????????????????????????????
????????????????????????????????????????????????????????????
????????????????????????????????????????????????????????????
????????????????????????????????????????????????????????????
????????????????????????????????????????????????????????????
????????????????????????????????????????????????????????????
????????????????????????????????????????????????????????????
????????????????????????????????????????????????????????????
????????????????????????????????????????????????????????????
????????????????????????????????????????????????????????????
????????????????????????????????????????????????????????????
????????????????????????????????????????????????????????????
????????????????????????????????????????????????????????????
????????????????????????????????????????????????????????????
????????????????????????????????????????????????????????????
????????????????????????????????????????????????????????????
????????????????????????????????????????????????????????????
????????????????????????????????????????????????????????????
????????????????????????????????????????????????????????????
????????????????????????????????????????????????????????????
????????????????????????????????????????????????????????????
????????????????????????????????????????????????????????????
????????????????????????????????????????????????????????????
????????????????????????????????????????????????????????????
????????????????????????????????????????????????????????????
????????????????????????????????????????????????????????????
????????????????????????????????????????????????????????????
????????????????????????????????????????????????????????????
????????????????????????????????????????????????????????????
????????????????????????????????????????????????????????????
????????????????????????????????????????????????????????????
????????????????????????????????????????????????????????????
????????????????????????????????????????????????????????????
????????????????????????????????????????????????????????????
????????????????????????????????????????????????????????????
???????????TTTGAGTAATACGCCCTATATTTTTAGCAATAAGTGTTGAAGTACCAAA
AGTGCGAGAATCTGTTTTCATAAAATTTAGAAGTAATAAATTAGTTGCTGATTATATTAA
AAAAA--TATTTAGTATCAA----------------------CTCGATCATTTAATTATT
GAAGAAAAAAATTACTTTCAATTAATTACTTATA------TATA-----------GATAT
AAGTATATGAAATAAAAAAAATTAAAAA-GTGTAAGAAATAAATATTTTTTACAATCTAA
AAATAGTAGTAAATAATAAATA-----TATTTAAATAAAAAAAA---TTTTATTTT-ATT
TTC----------------AAAAAATAAA--TTAAATTA------GGTAATAGTTTATTA
TTATT-----ATTTTTTACTATGTTTTTAATTAAATTTTATTTTTATTAATTAGTTTAAC
ATTCAAAAGATTATTAGGTCAATGCTTATACAAATAAAACTCATTTACTAAAAAAAA---
----TCTGAGTTGCATCAAATGTAAAAAATACTATACAATGATATTGTTTTGTTATAGTA
AAATAACTTTGTCTAAAAATAGACAAAATTAAATACCAAAGATGTTTTTTTATAAGATT-
-------AAAAAAACTTATTTGTCGAGCAGACCTCATCCTTGCAAGAGTTATCAATTGAG
TTGTAGGGAGGGACCTATGTCACCACAAACGGAGA???CCTCTCTCTCCGGAGTTATAAA
TTT-TTATT-ATGTATGTA----------------ATTAAAAATACTATTAATTTTTAGT
TAAGCTTGACGAGAATAATATTCTACAACTAATAATTCATTTATTTTTAAACCAATTGAT
TCACGATCTAATATTTGATTAACTAATCCTTTTTTTTCTAAAGAATTATAAGTTAAATGA
TTTGGTATTTTAGATTTTTGATAAAACTCTATATTTTTATTAATTATAGTCTCAGATTTT
CGTTGATTTTTTATAGTAATAAAATCCTGAGGTTTACACCGATAACTTGGTATATCTACT
ATACAATCATTAACTAAAATATGTCTATGATTTACTAATTGTCTTGCTCCAGGAACCGTA
GGAGCCATACCTAATCGAAAAATAACATTATCTAAACGCATTTCGAGTAATTGTAATAAA
ACTTCACCTGTGGATCCTTTTGCTTTTCTAGCAATACGTACATAATTAAGTAATTGTCGT
TCTGTTATTCCATAATGAAAACGTAATTTCTGTTTTTCTTCCAAACGAATGCGATACTGA
GAAATTTTTTTATTAGATGTTGATTGATTGATAGAACTAGATTTTAACTGGGGTGTTTTA
TTAGTTAGTCCTGGTAAAGTTCCTAAACGACGTATTATTCTTACACG?????????????
????????????????????????????????????????????????????????????
????????????????????????????????????????????????????????????
????????????????????????????????????????????????????????????
????????????????????????????????????????????????????????????
????????????????????????????????????????????????????????????
????????????????????????????????????????????????????????????
????????????????????????????????????????????????????????????
????????????????????????????????????????????????????????????
????????????????????????????????????????????????????????????
????????????????????????????????????????????????????????????
????????????????????????????????????????????????????????????
????????????????????????????????????????????????????????????
?????????????GCGTTAGTAGAAAAACTTACTAAATGCTAGCTTTCAGATTCAGGGAA
ACTTAGGTTGATAAAAATATAAGTAATCCTGAGCCAAATTTT---ATTTCGTTTGAAAAT
GAAATAGGTGCAGAGACTCGATGGAAGCTATCCTAACGAATAATATTTTTT---AAAACT
ATTTAAAATTTATTTTTTAGA--------TATTAAGCGAGGATAAAGATAGAGTCCAATT
TTACATGTTAATCTTAGCAACAATTTAAATTGTAGTAGAAAGAAAATCCGTTGGCTTTAT
TGACCGTGAGGGTTCAAGTCCCTCTACCCCCAAAA--------CTATAACTTTTT-ATTG
ACATAAACTGGAAGTTTATGTTAGGATAAGCCAATCAAAAAAGCCGGAATAGCTCAGTTG
GTAGAGCAGAGGACTGAAAAT
>Calliergonella_cuspidata_isolate_Cl1193
????????????????????????????????????????????????????????????
????????????????????????????????????????????????????????????
????????????????????????????????????????????????????????????
????????????????????????????????????????????????????????????
????????????????????????????????????????????????????????????
????????????????????????????????????????????????????????????
????????????????????????????????????????????????????????????
????????????????????????????????????????????????????????????
????????????????????????????????????????????????????????????
????????????????????????????????????????????????????????????
????????????????????????????????????????????????????????????
????????????????????????????????????????????????????????????
????????????????????????????????????????????????????????????
????????????????????????????????????????????????????????????
????????????????????????????????????????????????????????????
????????????????????????????????????????????????????????????
????????????????????????????????????????????????????????????
????????????????????????????????????????????????????????????
????????????????????????????????????????????????????????????
????????????????????????????????????????????????????????????
????????????????????????????????????????????????????????????
????????????????????????????????????????????????????????????
????????????????????????????????????????????????????????????
????????????????????????????????????????????????????????????
????????????????????????????????????????????????????????????
????????????????????????????????????????????????????????????
????????????????????????????????????????????????????????????
????????????????????????????????????????????????????????????
????????????????????????????????????????????????????????????
????????????????????????????????????????????????????????????
????????????????????????????????????????????????????????????
????????????????????????????????????????????????????????????
????????????????????????????????????????????????????????????
????????????????????????????????????????????????????????????
????????????????????????????????????????????????????????????
????????????????????????????????????????????????????????????
????????????????????????????????????????????????????????????
????????????????????????????????????????????????????????????
????????????????????????????????????????????????????????????
????????????????????????????????????????????????????????????
????????????????????????????????????????????????????????????
????????????????????????????????????????????????????????????
????????????????????????????????????????????????????????????
????????????????????????????????????????????????????????????
????????????????????????????????????????????????????????????
????????????????????????????????????????????????????????????
????????????????????????????????????????????????????????????
????????????????????????????????????????????????????????????
????????????????????????????????????????????????????????????
????????????????????????????????????????????????????????????
????????????????????????????????????????????????????????????
????????????????????????????????????????????????????????????
????????????????????????????????????????????????????????????
????????????????????????????????????????????????????????????
????????????????????????????????????????????????????????????
????????????????????????????????????????????????????????????
????????????????????????????????????????????????????????????
????????????????????????????????????????????????????????????
????????????????????????????????????????????????????????????
????????????????????????????????????????????????????????????
????????????????????????????????????????????????????????????
????????????????????????????????????????????????????????????
????????????????????????????????????????????????????????????
????????????????????????????????????????????????????????????
????????????????????????????????????????????????????????????
????????????????????????????????????????????????????????????
????????????????????????????????????????????????????????????
????????????????????????????????????????????????????????????
????????????????????????????????????????????????????????????
???????????TTTGAGTAATACGTCCTATATTTTTAGCAATAAGTGTTGAAGTACCAAA
AGTGCGAGAATCTGTTTTCATAAAATTTAGAAGTAATAAATTAGTTGCTGATTATATTAA
AAAAA--TATTTAGTATCAA----------------------CTCGATCATTTAATTATT
GAAGAAAAAAATTACTTTCAACTAATTACTTATA------TATA-------------TAT
AAGTATATTAAATAAAAAAA-TTAAAAA-GTGTAAGAAATAAATATTTTTTACAGTCTAA
AAATAAGAGTAAATAATAAATA-----TATTTAAATAAAAAAAT----TTTATTTT-ATT
TTC----------------AAAAAATAAA--TTGAATTA------GGTAATAGTTTATTC
TTCT------ATTTCTTACTATGTTTTTAATCAAATTTTATTTTTATTAATTAGTTTAAC
ATTCAAAAGATTATTAGGTCAATGCTTATACAAATAAAAACAATTTACTAAAAATAA---
----TCTGAGTTGCATCAAATGTAAAAAATACTATACAATAATACTGTTTTGTTATAGTA
AAATAACTTTGTCTAAAAATAGACAAAATTAAATATCAAAGATGTTTTTTTATAAGATT-
-------AAAAAAACTTATTTGTCGAGCAGACCTCATCCTTGCAAGAGTTATCAATTGAG
TTGTAGGGAGGGACCTATGTCACCACAAACGGAGAATCCCTCTCTTTCCGGAGTTATAAA
TTT-TTATT-ATGTATATA----------------ATTAAAAATACTACTAATTCTTAGT
TAAGCTTGACGAGAATAATATTCTACAACTAATAATTCATTTATTTTTAAACCAATTGAT
TCACGATCTAATATTTGATTAACTAATCCTTTTTTTTCTAAAGAACTATAAGTTAAATGA
TTTGGTATTTTAGATTTTTGATAAAACTCTATATTTTTATTAATTATAGTTTTAGATTTT
TGTTGATTTTTTATAGTAATAAAATCCTGAGGTTTACACCGATAACTTGGTATATCTACT
ATACAATCATTAACTAAAATATGTCTATGATTTACTAATTGTCTTGCTCCAGGAATCGTA
GGAGCCATACCTAATCGAAAAATAACATTATCTAAACGCATTTCAAGTAATTGTAATAAA
ACTTCACCTGTGGATCCTTTTGCTTTTCTAGCAATACGTACATAATTAAGTAATTGTCGT
TCTGTTATTCCATAATGAAAACGTAATTTTTGTTTTTCTTCCAAACGAATGCGATACTGA
GAAATTTTTTTATTAGATGTTGATTGATTGATAGAACTAGATTTTAACTGGGGTGTTTTA
TTAGTCGGTCCTGGTAAAGTTCCTAAACGACGTATTATTCTTACACG?????????????
????????????????????????????????????????????????????????????
????????????????????????????????????????????????????????????
????????????????????????????????????????????????????????????
????????????????????????????????????????????????????????????
????????????????????????????????????????????????????????????
????????????????????????????????????????????????????????????
????????????????????????????????????????????????????????????
????????????????????????????????????????????????????????????
????????????????????????????????????????????????????????????
????????????????????????????????????????????????????????????
????????????????????????????????????????????????????????????
????????????????????????????????????????????????????????????
????????????????????TAGAAAAACTTACTAAATGCTAGTTTTCAGATTCAGGGAA
ACTTAGGTTGATAAAAATATAAGCAATCCTGAGCCAAATTTT---ATTTCGTTTGAAAAT
AAAATAGGTGCAGAGACTCAATGGAAGCTATCCTAACGAATAATATTTTT----AAAATT
ATTTAAAATTTATTTTTTAGA--------TATTAAGCGAGGATAAAGATAGAGTCCAATT
TTACATGCTAATCTTAGCAACAATTTAAATTGTAGTAGAAAGAAAATCCGTTGGCTTTAT
TGACCGTGAGGGTTCAAGTCCCTCTACCCCCAAAA--------CTATAATTTTTT-ATTG
ACATAAACTAGAAGTTTATGTTAGGATAAGCCGATCAAAAAAGCCGGAATAGCTCAGTTG
GTAGAGCAGAGGACTGAAAAT
>MT354752_Calliergonella_cuspidata
GTGCGACTAAGGAATTTTATACATTTAGATGAAATAAAAAATTCATCCAAACCATTGATA
GAGGTTTGTAAGACTACGACTAATCTCAAAAAGAAATTTGCCAGAAAAAATAGCATGTCG
--TTTTTTTATTTTATACGCCCAAGTCGATAAAATTAATGGATAAAGCTAAATTGCTTGA
ATCAAAAGTAAAACCAGAAGAACGAGCTTCTATTCAAAA---------AAAA-TATATTT
TGAATTCTTTTTATTAATTAGAAAGTTAGAATAAAATTAATAGTCAATATAAAAGAGGTT
TGGCCTT---------------ATATT---AAAATAATAAAGCTATTTTTACTAAAAATG
AATCCTA--------ATATTT-GAAAAATGTAAATAAATCACCAGTTTGCTGACTAAATT
AAAACAAAATTTTAAGTCAGGAGAGCAATCAAAAATTTTTAATAATTTTT--------AC
TA-------------------ATAACTAAT-------AAAGTAAATTAG--TTTTTTTTA
TAAAATTGTTTAGTTTTATTTTAATAGATTGCACTATGTATCA-TTTTATATTCTAAGAG
GTTGTTCAAATGAGAAGCATAGCAGAAATTTTGCACGAAATAGAAAAGCTAGATAAAAAT
AAAAATAAACTTGTATGGCAACAGCGTTTTTTATACCCACTTTTATTTCAAGACGATCTT
TATGCAATTGCTTATAATTATTCTCCTAATAAAAAAAAGTTAAAAAAAGTAGAAAATTCT
AATTTAGATGAATCTTTTAGTTTTTTAACATTGAAACGTTTAATTAATAGAATGCGCCTA
GAAAATAATAAAAACGAATTAAAGAAAAATTATAATAAAATTTTTGATCTTAATTATAAT
AACAATTTTTATTTGAAAGTAATTAGAGAAGGTTTTGCGATAATTTTCGAAATTTTTTTT
TGTGTACAATTAGAAAAAACTTTTATAAAAGAATTTCACCAATGGACTAATTATCAATCG
ATTCACTCTGTATTTCCTTTTATAGAAGATAATTTTTTACATTCTAATTACATTTTAAAT
ACAAAAATACCTCATTTTTTTCATCCAGAACTTCTGATCCGAATTCTTCGTCGACGTATA
CAAGATACTTCTTTTTTTCATTCATTACGATTAATATTTCATAAAAATAACAAGTTAATT
ACTTTTAATACAAATTCTTTTTTTTCTCAAAAAGAAAGTAGTAGATTATCAATCTTTTTA
TGGCATTATTATATTCGTGAACTAGAATTTTTTTTAATTAATCAGTGGAAAGTTTTAAAT
TGTTTTAAATCTTTATCATATTTAACTTTATTAGATAAAACGGATTGTATGAAAAAAATG
AAGCATATTATTAAAAATTCTTTATGGATGAAATTACAAATTTTTTTTTATAAAAAAAAA
ATGTCTTTTCATTATGTAAGATATGACAATAATTATATTATCGCAATAAGAAGTTCTAAT
TATTTAGCAGAAAAATGGAGTTTTTTTTTTTCTAAATTTTGGCATTATTATTTTTATTAT
TTATTTAGGCCTTCTAGAATAAACGTGAAAAAAATTTCTAAAAGCTACTTTTCTTTTTTA
GGTTATCTTTTTGGTATTCAAATAAAAAAAATTTTAATTTCAACTAAAAGAATAGATAAT
TTAAAAAAAGTATATATTATAAAAAAAGAATTTTATTCTATTACTTTAATATCCTCTTTA
ATTGAATTGTTATCTAAAGAAAAATTTTGTAATACTTTGGGACATCCAATAAGTAAGTTA
GCTTGGACCACCTTAACAGATGACGAAATTTTTAATCGTTTTGATCAAATTTGGAAAAAT
TTTTTTTATTACTATAGCGGATGCAAAAATAAAAAAAACTTATATCAAGTACAATATATA
CTTCGATTTTCTTGTGCTAAAACATTAGCTTGCAAACATAAAAGCACTATACGCTATGTT
TGGAAAAAGTATGGTTCCAATTTTTTTGCAAAATCTTTTTTTTTTAAAAAACAAGAACTA
ATTAATTTAAAATTTCTTAAATTATATCCTTCTATAAAAAAAATTTGGTATCTTGATATT
CTTCAAATAAATTATTTAGCAAAATTATTACAAAAAAAAAATACTA-GTAGTAAATAAAA
TAAT---------TCAAATTAACTGCTTAATAAAATTATTAATTTGATAATAATTAAAAA
GTGACTCATAAAATTATCGAATAAAATGATTACATAGAGAAAGCCGTGTGCGATAAAAAT
TGCAAGCACGGTTTGGGAAGAGGTTTTTTT-------ATTTTTATTCAAAGAAATTAAAT
TAAATTTATCCACTTTCATCCGACGAGTTCCGGGTTCGAGCCCCGGGCAACCCATTTTAG
TCTAATCC-AAATGAATAAATTTCTATATAAAGTATTATCGAATA--TTATTTTTATAAA
GAGATAAATTATGTGATTAT-AAAAAAATTTGGTCTAATTAATTTTTTT-TATAAAT---
--AAAAA-----------------AAATATTTTCATTT---------TAAAGAAGAGTTG
ACATAGTAATACATTTTGTGTAATACTATAAATTAACAAGTTTATATACTTGGGTAACTT
ATTATTATTATTTTACAAACCAAGTTTTACCATGACCGCAACTTTAGAAAGACGCGAAAG
CGATGTCACCACAAACGGAGACTAAAGCAGGTGTTGGATTTAAAGCTGGTGTTAAAGATT
ACAGATTAACTTATTACACTCCAGATTATCAGACTAAAGAAACTGATATTTTAGCAGCAT
TTCGAATGACTCCTCAACCAGGAGTACCCGCTGAAGAGGCAGGAGCTGCAGTAGCTGCGG
AATCCTCCACTGGTACATGGACCACTGTTTGGACCGATGGACTTACCAGTCTTGATCGTT
ATAAAGGACGATGCTATGATCTTGAAGCAGTTCCTGGAGAAGAAAATCAATATATTGCTT
ATGTTGCTTACCCATTAGATTTATTTGAAGAAGGTTCTGTTACCAATTTATTTACTTCTA
TTGTTGGTAATGTTTTTGGATTTAAAGCTTTACGAGCTTTACGTCTAGAAGATTTACGTA
TTCCTCCAGCTTATTCCAAAACTTTCCAAGGTCCACCTCATGGTATTCAAGTTGAAAGAG
ATAAATTAAATAAATATGGTCGTCCATTATTAGGATGTACTATTAAACCAAAATTGGGTT
TATCTGCTAAAAACTATGGTAGAGCTGTATATGAATGTCTTCGTGGTGGACTTGATTTCA
CAAAAGATGATGAAAATGTAAATTCTCAACCTTTTATGCGTTGGAGAGATCGTTTCTTAT
TTGTAGCTGAAGCTATTTATAAATCTCAAGCTGAAACAGGTGAAATTAAAGGACATTATT
TAAATGCTACCGCAGGTACATGTGAAGAAATGATGAAAAGAGCTCAGTTTGCTAGAGAAT
TAGGCATGCCTATTGTTATGCATGACTATTTAACAGGTGGTTTTACTGCAAATACTAGTT
TGGCTCATTACTGCCGTGATAATGGCTTGCTTCTTCATATTCACCGTGCAATGCATGCAG
TTATTGACCGACAAAAAAATCATGGCATGCATTTCCGTGTATTAGCTAAAGCATTACGTT
TATCCGGTGGAGACCATATTCACGCTGGTACTGTAGTAGGTAAACTTGAAGGAGAACGTC
AAGTAACTTTAGGTTTTGTGGATCTACTTCGTGATGATTATATCGAGAAAGATAGAAGCC
GTGGTATTTATTTCACCCAAGACTGGGTTTCTTTACCAGGTGTTTTACCTGTAGCTTCTG
GTGGTATTCATGTTTGGCATATGCCAGCATTAACCGAAATTTTTGGAGATGATTCTGTAT
TACAGTTTGGTGGAGGAACTTTAGGTCACCCTTGGGGTAATGCACCTGGAGCAGTTGCTA
ATAGAGTTGCCTTAGAAGCTTGTGTACAAGCTCGTAATGAAGGACGTGATCTTGCTCGCG
AAGGTAATGAAATTATTCGTGAAGCTACCAAATGGAGTCCTGAATTAGCCGCGGCTTGTG
AAGTTTGGAAAGAAATTAAATTTGAGTTTGATACAATTGATACTATATAAATGTCCCGTT
ATCGAGGACCTTTTGAGTAATACGTCCTATATTTTTAGCAATAAGTGTTGAAGTACCAAA
AGTGCGAGAATCTGTTTTCATAAAATTTAGAAGTAATAAATTAGTTGCTGATTATATTAA
AAAAA--TATTTAGTATCAA----------------------CTCGATCATTTAATTATT
GAAGAAAAAAATTACTTTCAACTAATTACTTATA------TATA-------------TAT
AAGTATATTAAATAAAAAAA-TTAAAAA-GTGTAAGAAATAAATATTTTTTACAGTCTAA
AAATAAGAGTAAATAATAAATA-----TATTTAAATAAAAAAAT----TTTATTTT-ATT
TTC----------------AAAAAATAAA--TTGAATTA------GGTAATAGTTTATTC
TTCT------ATTTCTTACTATGTTTTTAATCAAATTTTATTTTTATTAATTAGTTTAAC
ATTCAAAAGATTATTAGGTCAATGCTTATACAAATAAAAACAATTTACTAAAAATAA---
----TCTGAGTTGCATCAAATGTAAAAAATACTATACAATAATACTGTTTTGTTATAGTA
AAATAACTTTGTCTAAAAATAGACAAAATTAAATATCAAAGATGTTTTTTTATAAGATT-
-------AAAAAAACTTATTTGTCGAGCAGACCTCATCCTTGCAAGAGTTATCAATTGAG
TTGTAGGGAGGGACCTATGTCACCACAAACGGAGAATCCCTCTCTTTCCGGAGTTATAAA
TTT-TTATT-ATGTATATA----------------ATTAAAAATACTACTAATTCTTAGT
TAAGCTTGACGAGAATAATATTCTACAACTAATAATTCATTTATTTTTAAACCAATTGAT
TCACGATCTAATATTTGATTAACTAATCCTTTTTTTTCTAAAGAACTATAAGTTAAATGA
TTTGGTATTTTAGATTTTTGATAAAACTCTATATTTTTATTAATTATAGTTTTAGATTTT
TGTTGATTTTTTATAGTAATAAAATCCTGAGGTTTACACCGATAACTTGGTATATCTACT
ATACAATCATTAACTAAAATATGTCTATGATTTACTAATTGTCTTGCTCCAGGAATCGTA
GGAGCCATACCTAATCGAAAAATAACATTATCTAAACGCATTTCAAGTAATTGTAATAAA
ACTTCACCTGTGGATCCTTTTGCTTTTCTAGCAATACGTACATAATTAAGTAATTGTCGT
TCTGTTATTCCATAATGAAAACGTAATTTTTGTTTTTCTTCCAAACGAATGCGATACTGA
GAAATTTTTTTATTAGATGTTGATTGATTGATAGAACTAGATTTTAACTGGGGTGTTTTA
TTAGTCGGTCCTGGTAAAGTTCCTAAACGACGTATTATTCTTACACG?????????????
????????????????????????????????????????????????????????????
????????????????????????????????????????????????????????????
????????????????????????????????????????????????????????????
????????????????????????????????????????????????????????????
????????????????????????????????????????????????????????????
????????????????????????????????????????????????????????????
????????????????????????????????????????????????????????????
????????????????????????????????????????????????????????????
????????????????????????????????????????????????????????????
????????????????????????????????????????????????????????????
????????????????????????????????????????????????????????????
????????????????????????????????????????????????????????????
????????????????????TAGAAAAACTTACTAAATGCTAGTTTTCAGATTCAGGGAA
ACTTAGGTTGATAAAAATATAAGCAATCCTGAGCCAAATTTT---ATTTCGTTTGAAAAT
AAAATAGGTGCAGAGACTCAATGGAAGCTATCCTAACGAATAATATTTTT----AAAATT
ATTTAAAATTTATTTTTTAGA--------TATTAAGCGAGGATAAAGATAGAGTCCAATT
TTACATGCTAATCTTAGCAACAATTTAAATTGTAGTAGAAAGAAAATCCGTTGGCTTTAT
TGACCGTGAGGGTTCAAGTCCCTCTACCCCCAAAA--------CTATAATTTTTT-ATTG
ACATAAACTAGAAGTTTATGTTAGGATAAGCCGATCAAAAAAGCCGGAATAGCTCAGTTG
GTAGAGCAGAGGACTGAAAAT
>Calliergonella_lindbergii_voucher_CBFS_Kucera_20331
????????????????????????????????????????????????????????????
????????????????????????????????????????????????????????????
????????????????????????????????????????????????????????????
????????????????????????????????????????????????????????????
????????????????????????????????????????????????????????????
????????????????????????????????????????????????????????????
????????????????????????????????????????????????????????????
????????????????????????????????????????????????????????????
????????????????????????????????????????????????????????????
????????????????????????????????????????????????????????????
????????????????????????????????????????????????????????????
????????????????????????????????????????????????????????????
????????????????????????????????????????????????????????????
????????????????????????????????????????????????????????????
????????????????????????????????????????????????????????????
????????????????????????????????????????????????????????????
????????????????????????????????????????????????????????????
????????????????????????????????????????????????????????????
????????????????????????????????????????????????????????????
????????????????????????????????????????????????????????????
????????????????????????????????????????????????????????????
????????????????????????????????????????????????????????????
????????????????????????????????????????????????????????????
????????????????????????????????????????????????????????????
????????????????????????????????????????????????????????????
????????????????????????????????????????????????????????????
????????????????????????????????????????????????????????????
????????????????????????????????????????????????????????????
????????????????????????????????????????????????????????????
????????????????????????????????????????????????????????????
????????????????????????????????????????????????????????????
????????????????????????????????????????????????????????????
????????????????????????????????????????????????????????????
????????????????????????????????????????????????????????????
????????????????????????????????????????????????????????????
????????????????????????????????????????????????????????????
????????????????????????????????????????????????????????????
????????????????????????????????????????????????????????????
????????????????????????????????????????????????????????????
????????????????????????????????????????????????????????????
????????????????????????????????????????????????????????????
????????????????????????????????????????????????????????????
????????????????????????????????????????????????????????????
????????????????????????????????????????????????????????????
????????????????????????????????????????????????????????????
????????????????????????????????????????????????????????????
????????????????????????????????????????????????????????????
????????????????????????????????????????????????????????????
????????????????????????????????????????????????????????????
????????????????????????????????????????????????????????????
????????????????????????????????????????????????????????????
????????????????????????????????????????????????????????????
????????????????????????????????????????????????????????????
????????????????????????????????????????????????????????????
????????????????????????????????????????????????????????????
????????????????????????????????????????????????????????????
????????????????????????????????????????????????????????????
????????????????????????????????????????????????????????????
????????????????????????????????????????????????????????????
????????????????????????????????????????????????????????????
????????????????????????????????????????????????????????????
????????????????????????????????????????????????????????????
????????????????????????????????????????????????????????????
????????????????????????????????????????????????????????????
????????????????????????????????????????????????????????????
????????????????????????????????????????????????????????????
????????????????????????????????????????????????????????????
????????????????????????????????????????????????????????????
????????????????????????????????????????????????????????????
???????????TTTGAGTAATACGTCCTATATTTTTAGCAATAAGTGTTGAAGTACCAAA
AGTGCGAGAATCTGTTTTCATAAAATTTAGAAGTAATAAATTAGTTGCTGATTATATTAA
AAAAA--TATTTAGTATCAA----------------------CTCGATCATTTAATTATT
GAAGAAAAAAATTACTTTCAACTAATTGCTTATA----TATATA-----------GATAT
AAGTATATTAAATAAAAAAA-TTAAAAA-GTGTAAGAAATAAATATTTTTTACAGTCTAA
AAATAAGAGTAAATAATAAATA-----TATTTAAATAAAAAAAT----TTTATTTT-ATT
TTC----------------AAAAAATAAA--TTGAATTA------GGTAATAGTTTATTT
TTCT------ATTTCTTACTATGTTTTTAATCAAATTTTATTTTTATTAATTAGTTTAAC
ATTCAAAAGATTATTAGGTCAATGCTTATACAAATAAAAATAATTTACTAAAAATAA---
----TCTGAGTTGCATCAAATGTAAAAAATACTATACAATAATACTGTTTTGTTATAGTA
AAATAACTTTGTCTAAAAATAGACAAAATTAAATATCAAAGATGTTTTTTTATAAGATT-
-------AAAAAAACTTATTTGTCGAGCAGACCTCATCCTTGCAAGAGTTATCAATTGAG
TTGTAGGGAGGGACCTATGTCACCACAAACGGAGA???CCTCTCTTTCCGGAGTTATAAA
TTT-TTATT-ATGTATATA----------------ATTAAAAATACTATTAATTCTTAGT
TAAGCTTGACGAGAATAATATTCTACAACTAATAATTCATTTATTTTTAAACCAATTGAT
TCACGATCTAATATTTGATTAACTAATCCTTTTTTTTCTAAAGAACTATAAGTTAAATGA
TTTGGTATTTTAGATTTTTGATAAAACTCTATATTTTTATTAATTATAGTTTTAGATTTT
TGTTGATTTTTTATAGTAATAAAATCCTGAGGTTTACACCGATAACTTGGTATATCTACT
ATACAATCATTAACTAAAATATGTCTATGATTTACTAATTGTCTTGCTCCAGGAATCGTA
GGAGCCATACCTAATCGAAAAATAACATTATCTAAACGCATTTCAAGTAATTGTAATAAA
ACTTCACCTGTGGATCCTTTTGCTTTTCTAGCAATACGTACATAATTAAGTAATTGTCGT
TCTGTTATTCCATAATGAAAACGTAATTTTTGTTTTTCTTCCAAACGAATGCGATACTGA
GAAATTTTTTTATTAGATGTTGATTGATTGATAGAACTAGATTTTAACTGGGGTGTTTTA
TTAGTTAGTCCTGGTAAAGTTCCTAAACGACGTATTATTCTTACACG?????????????
????????????????????????????????????????????????????????????
????????????????????????????????????????????????????????????
????????????????????????????????????????????????????????????
????????????????????????????????????????????????????????????
????????????????????????????????????????????????????????????
????????????????????????????????????????????????????????????
????????????????????????????????????????????????????????????
????????????????????????????????????????????????????????????
????????????????????????????????????????????????????????????
????????????????????????????????????????????????????????????
????????????????????????????????????????????????????????????
????????????????????????????????????????????????????????????
?????????????GCGTTAGTAGAAAAACTTACTAAATGCTAGTTTTCAGATTCAGGGAA
ACTTAGGTTGATAAAAATATAAGCAATCCTGAGCCAAATTTT---ATTTCGTTTGAGAAT
AAAATAGGTGCAGAGACTCAATGGAAGCTATCCTAACGAATAATATTTTT----AAAATT
ATTTAAAATTTATTTTTTAGA--------TATTAAGCGAGGATAAAGATAGAGTCCAATT
TTACATGCTAATCTTAGCAACAATTTAAATTGTAGTAGAAAGAAAATCCGTTGGCTTTAT
TGACCGTGAGGGTTCAAGTCCCTCTACCCCCAAAACCCCAAAACTATAATTTTTT-ATTG
ACATAAACTGGAAATTTATGTTAGGATAAGCCGATCAAAAAAGCCGGAATAGCTCAGTTG
GTAGAGCAGAGGACTGAAAAT
>Calliergonella_lindbergii_isolate_Cl1035I
????????????????????????????????????????????????????????????
????????????????????????????????????????????????????????????
????????????????????????????????????????????????????????????
????????????????????????????????????????????????????????????
????????????????????????????????????????????????????????????
????????????????????????????????????????????????????????????
????????????????????????????????????????????????????????????
????????????????????????????????????????????????????????????
????????????????????????????????????????????????????????????
????????????????????????????????????????????????????????????
????????????????????????????????????????????????????????????
????????????????????????????????????????????????????????????
????????????????????????????????????????????????????????????
????????????????????????????????????????????????????????????
????????????????????????????????????????????????????????????
????????????????????????????????????????????????????????????
????????????????????????????????????????????????????????????
????????????????????????????????????????????????????????????
????????????????????????????????????????????????????????????
????????????????????????????????????????????????????????????
????????????????????????????????????????????????????????????
????????????????????????????????????????????????????????????
????????????????????????????????????????????????????????????
????????????????????????????????????????????????????????????
????????????????????????????????????????????????????????????
????????????????????????????????????????????????????????????
????????????????????????????????????????????????????????????
????????????????????????????????????????????????????????????
????????????????????????????????????????????????????????????
????????????????????????????????????????????????????????????
????????????????????????????????????????????????????????????
????????????????????????????????????????????????????????????
????????????????????????????????????????????????????????????
????????????????????????????????????????????????????????????
????????????????????????????????????????????????????????????
????????????????????????????????????????????????????????????
????????????????????????????????????????????????????????????
????????????????????????????????????????????????????????????
????????????????????????????????????????????????????????????
????????????????????????????????????????????????????????????
????????????????????????????????????????????????????????????
????????????????????????????????????????????????????????????
????????????????????????????????????????????????????????????
????????????????????????????????????????????????????????????
????????????????????????????????????????????????????????????
????????????????????????????????????????????????????????????
????????????????????????????????????????????????????????????
????????????????????????????????????????????????????????????
????????????????????????????????????????????????????????????
????????????????????????????????????????????????????????????
????????????????????????????????????????????????????????????
????????????????????????????????????????????????????????????
????????????????????????????????????????????????????????????
????????????????????????????????????????????????????????????
????????????????????????????????????????????????????????????
????????????????????????????????????????????????????????????
????????????????????????????????????????????????????????????
????????????????????????????????????????????????????????????
????????????????????????????????????????????????????????????
????????????????????????????????????????????????????????????
????????????????????????????????????????????????????????????
????????????????????????????????????????????????????????????
????????????????????????????????????????????????????????????
????????????????????????????????????????????????????????????
????????????????????????????????????????????????????????????
????????????????????????????????????????????????????????????
????????????????????????????????????????????????????????????
????????????????????????????????????????????????????????????
????????????????????????????????????????????????????????????
???????????TTTGAGTAATACGTCCTATATTTTTAGCAATAAGTGTTGAAGTACCAAA
AGTGCGAGAATCTGTTTTCATAAAATTTAGAAGTAATAAATTAGTTGCTGATTATATTAA
AAAAA--TATTTAGTATCAA----------------------CTCGATCATTTAATTATT
GAAGAAAAAAATTACTTTCAACTAATTACTTATA----TATATA-----------GATAT
AAGTATATTAAATAAAAAAA-TTAAAAA-GTGTAAGAAATAAATATTTTTTACAGTCTAA
AAATAAGAGTAAATAATAAATA-----TATTTAAATAAAAAAAT----TTTATTTT-ATT
TTC----------------AAAAAATAAA--TTGAATTA------GGTAATAGTTTATTC
TTCT------ATTTCTTACTACGTTTTTAATCAAATTTTATTTTTATTAATTAGTTTAAC
ATTCAAAAGATTATTAGGTCAATGCTTATACAAATAAAAATAATTTACTAAAAATAA---
----TCTGAGTTGCATCAAATGTAAAAAATACTATACAATAATACTGTTTTGTTATAGTA
AAATAACTTTGTCTAAAAATAGACAAAATTAAATATCAAAGATGTTTTTTTATAAGATT-
-------AAAAAAACTTATTTGTCGAGCAGACCTCATCCTTGCAAGAGTTATCAATTGAG
TTGTAGGGAGGGACCTATGTCACCACAAACGNAGAATCCCTCTCTTTCCGGAGTTATAAA
TTT-TTATT-ATGTATATA----------------ATTAAAAATACTATTAATTCTTAGT
TAAGCTTGACGAGAATAATATTCTACAACTAATAATTCATTTATTTTTAAACCAATTGAT
TCACGATCTAATATTTGATTAACTAATCCTTTTTTTTCTAAAGAGCTATAAGTTAAATGA
TTTGGTATTTTAGATTTTTGATAAAACTCTATATTTTTATTAATTATAGTTTTAGATTTT
TGTTGATTTTTTATAGTAATAAAATCCTGAGGTTTACACCGATAACTTGGTATATCTACT
ATACAATCATTAACTAAAATATGTCTATGATTTACTAATTGTCTTGCTCCAGGAATCGTA
GGAGCCATACCTAATCGAAAAATAACATTATCTAAACGCATTTCAAGTAATTGTAATAAA
ACTTCACCTGTGGATCCTTTTGCTTTTCTAGCAATACGTACATAATTAAGTAATTGTCGT
TCTGTTATTCCATAATGAAAACGTAATTTTTGTTTTTCTTCCAAACGAATGCGATACTGA
GAAATTTTTTTATTAGATGTTGATTGATTGATAGAACTAGATTTTAACTGGGGTGTTTTA
TTAGTTGGTCCTGGTAAAGTTCCTAAACGACGTATTA???????????????????????
????????????????????????????????????????????????????????????
????????????????????????????????????????????????????????????
????????????????????????????????????????????????????????????
????????????????????????????????????????????????????????????
????????????????????????????????????????????????????????????
????????????????????????????????????????????????????????????
????????????????????????????????????????????????????????????
????????????????????????????????????????????????????????????
????????????????????????????????????????????????????????????
????????????????????????????????????????????????????????????
????????????????????????????????????????????????????????????
????????????????????????????????????????????????????????????
????????????????????TAGAAAAACTTACTAAATGCTAGTTTTCAGATTCAGGGAA
ACTTAGGTTGATAAAAATATAAGCAATCCTGAGCCAAATTTT---ATTTCGTTTGAAAAT
AAAATAGGTGCAGAGACTCAATGGAAGCTATCCTAACGAATAATATTTTT----AAAATT
ATTTAAAATTTATTTTTTAGA--------TATTAAGCGAGGATAAAGATAGAGTCCAATT
TTACATGCTAATCTTAGCAACAATTTAAATTGTAGTAGAAAGAAAATCCGTTGGCTTTAT
TGACCGTGAGGGTTCAAGTCCCTCTACCCCCAAAACCCCAAAACTATAATTTTTT-ATTG
ACATAAACTGGAAGTTTATGTTAGGATAAGCCGATTAAAAAAGCCGGAATAGCTCAGTTG
GTAGAGCAGAGGACTGAAAAT
>Calliergonellopsis_dieckii_isolate_Hy662
????????????????????????????????????????????????????????????
????????????????????????????????????????????????????????????
????????????????????????????????????????????????????????????
????????????????????????????????????????????????????????????
????????????????????????????????????????????????????????????
????????????????????????????????????????????????????????????
????????????????????????????????????????????????????????????
????????????????????????????????????????????????????????????
????????????????????????????????????????????????????????????
????????????????????????????????????????????????????????????
????????????????????????????????????????????????????????????
????????????????????????????????????????????????????????????
????????????????????????????????????????????????????????????
????????????????????????????????????????????????????????????
????????????????????????????????????????????????????????????
????????????????????????????????????????????????????????????
????????????????????????????????????????????????????????????
????????????????????????????????????????????????????????????
????????????????????????????????????????????????????????????
????????????????????????????????????????????????????????????
????????????????????????????????????????????????????????????
????????????????????????????????????????????????????????????
????????????????????????????????????????????????????????????
????????????????????????????????????????????????????????????
????????????????????????????????????????????????????????????
????????????????????????????????????????????????????????????
????????????????????????????????????????????????????????????
????????????????????????????????????????????????????????????
????????????????????????????????????????????????????????????
????????????????????????????????????????????????????????????
????????????????????????????????????????????????????????????
????????????????????????????????????????????????????????????
????????????????????????????????????????????????????????????
????????????????????????????????????????????????????????????
????????????????????????????????????????????????????????????
????????????????????????????????????????????????????????????
????????????????????????????????????????????????????????????
????????????????????????????????????????????????????????????
????????????????????????????????????????????????????????????
????????????????????????????????????????????????????????????
????????????????????????????????????????????????????????????
????????????????????????????????????????????????????????????
????????????????????????????????????????????????????????????
????????????????????????????????????????????????????????????
????????????????????????????????????????????????????????????
????????????????????????????????????????????????????????????
????????????????????????????????????????????????????????????
????????????????????????????????????????????????????????????
????????????????????????????????????????????????????????????
????????????????????????????????????????????????????????????
????????????????????????????????????????????????????????????
????????????????????????????????????????????????????????????
????????????????????????????????????????????????????????????
????????????????????????????????????????????????????????????
????????????????????????????????????????????????????????????
????????????????????????????????????????????????????????????
????????????????????????????????????????????????????????????
????????????????????????????????????????????????????????????
????????????????????????????????????????????????????????????
????????????????????????????????????????????????????????????
????????????????????????????????????????????????????????????
????????????????????????????????????????????????????????????
????????????????????????????????????????????????????????????
????????????????????????????????????????????????????????????
????????????????????????????????????????????????????????????
????????????????????????????????????????????????????????????
????????????????????????????????????????????????????????????
????????????????????????????????????????????????????????????
????????????????????????????????????????????????????????????
????????????????????????????????????????????GTGTTGAAGTACCAAA
AGTGCGAGAATCTGTTTTCATAAAATTTAGAAGTAATAAATTAGTTGCTGATTATATTAA
AAAAA--TATTTAGTATCAA----------------------CTCGATCATTTAATTATT
GAAGAAAAAAATTACTTTCAATTAATTACTTATA------TATA-----------GATAT
AAGTATATGAAATAAAAA---TTAAAAAAGTGTAAGAAATAAAAATTTTTTACAATCTAA
AAATAGTAGTAAATAATAAATA-----TATTTAAATAAAAAATT----TTTATTTT-ATT
TTC----------------AAAAAATAAA--TTAAATTA------GGTAATAATTTATTT
TTTT------ATTTCTTACTATGTTTTTAATTAAATTTTATTTTTATTAATTAGTTTAAC
ATTCAAAAGATTATTAGGTCAATGCTTATATAAATAAAACTAATTTACTAAAAATAA---
----TCTGAGTTGCATCAAATGTAAAAAATACTATACAATGATACTGTTTTGTTATAGTA
AAATAACTTTGTCTAAAAATAGATAAAATTAAATATCAAAGATGTTTTTTTATAAGATT-
-------AAAAAAACTTATTTGTCGAGCAGACCTCATCCTTGCAAGAGTTATCAATTGAG
TTGTAGGGAGGGACCTATGTCACCACAAACGGAGAATCCCTCTCTTTCCGGAGTTATAAA
TTT-TT-TT-ATGTATGTA----------------ATTAAAAATACTATTAATTCTTAGT
TAAGCTTGACGAGAATAATATTCTACAACTAATAATTCATTTATTTTTAAACCAATTGAT
TCACGATCTAATATTTGATTAACTAATCCTTTTTTTTCTAAAGAACTATAAGTTAAATGA
TTTGGTATTTTATATTTTTGATAAAGCTCTATATTTTTATTAATTATAGTCTCAGATTTT
CGTTGATTTTTTATAGTAATAAAATCTTGAGGTTTACACCGATAACTTGGTATATCTACT
ATACAATCATTAACTAAAATATGTCTATGATTTACTAATTGTCTTGCTCCAGGAATCGTA
GGAGCCATACCTAATCGAAAAATAACATTATCTAAACGCATTTCGAGTAATTGTAATAAA
ACTTCGCCTGTGGATCCTTTTGCTTTTCTAGCAATACGTACATAATTAAGTAATTGTCGT
TCTGTTATTCCATAATGAAAACGTAATTTTTGTTTTTCTTCTAAACGAATGCGATACTGA
GAAATTTTTTTATTAGATGTTGATTGATTGATAGAACTAGATTTTAACTGGGGTGTTTTA
TTAGTTAGTCCTGGTAAAGTTC??????????????????????????????????????
????????????????????????????????????????????????????????????
????????????????????????????????????????????????????????????
????????????????????????????????????????????????????????????
????????????????????????????????????????????????????????????
????????????????????????????????????????????????????????????
????????????????????????????????????????????????????????????
????????????????????????????????????????????????????????????
????????????????????????????????????????????????????????????
????????????????????????????????????????????????????????????
????????????????????????????????????????????????????????????
????????????????????????????????????????????????????????????
????????????????????????????????????????????????????????????
?????????????????????????????????????TGCTAGCTTTCAGATTCAGGGAA
ACTTAGGTTGATAAAAATATAAGCAATCCTGAGCCAAATTTT---ATTTCGTTTGAAAAT
GAAATAGGTGCAGAGACTCAATGGAAGCTATCCTAACGAATAATATTTTT----AAAATT
ATTTAAAATGTATTTTTTAGA--------TATTAAGCGAGGATAAAGATAGAGTCCAATT
TTACATGTTAATCTTAGCAACAATTTAAATTGTAGTAGAAAGAAAATCCGTTGGCTTTAT
TGACCGTGAGGGTTCAAGTCCCTCTACCCCCAAAA--------CTACAAATTTTT-ATTG
ACATAAAATGAAAGTTTATGTTAGGATAGGCCAATCAAAAAAGCCGGAATAGCTCAGT??
?????????????????????
>Calliergonellopsis_dieckii_isolate_Hy870
????????????????????????????????????????????????????????????
????????????????????????????????????????????????????????????
????????????????????????????????????????????????????????????
????????????????????????????????????????????????????????????
????????????????????????????????????????????????????????????
????????????????????????????????????????????????????????????
????????????????????????????????????????????????????????????
????????????????????????????????????????????????????????????
????????????????????????????????????????????????????????????
????????????????????????????????????????????????????????????
????????????????????????????????????????????????????????????
????????????????????????????????????????????????????????????
????????????????????????????????????????????????????????????
????????????????????????????????????????????????????????????
????????????????????????????????????????????????????????????
????????????????????????????????????????????????????????????
????????????????????????????????????????????????????????????
????????????????????????????????????????????????????????????
????????????????????????????????????????????????????????????
????????????????????????????????????????????????????????????
????????????????????????????????????????????????????????????
????????????????????????????????????????????????????????????
????????????????????????????????????????????????????????????
????????????????????????????????????????????????????????????
????????????????????????????????????????????????????????????
????????????????????????????????????????????????????????????
????????????????????????????????????????????????????????????
????????????????????????????????????????????????????????????
????????????????????????????????????????????????????????????
????????????????????????????????????????????????????????????
????????????????????????????????????????????????????????????
????????????????????????????????????????????????????????????
????????????????????????????????????????????????????????????
????????????????????????????????????????????????????????????
????????????????????????????????????????????????????????????
????????????????????????????????????????????????????????????
????????????????????????????????????????????????????????????
????????????????????????????????????????????????????????????
????????????????????????????????????????????????????????????
????????????????????????????????????????????????????????????
????????????????????????????????????????????????????????????
????????????????????????????????????????????????????????????
????????????????????????????????????????????????????????????
????????????????????????????????????????????????????????????
????????????????????????????????????????????????????????????
????????????????????????????????????????????????????????????
????????????????????????????????????????????????????????????
????????????????????????????????????????????????????????????
????????????????????????????????????????????????????????????
????????????????????????????????????????????????????????????
????????????????????????????????????????????????????????????
????????????????????????????????????????????????????????????
????????????????????????????????????????????????????????????
????????????????????????????????????????????????????????????
????????????????????????????????????????????????????????????
????????????????????????????????????????????????????????????
????????????????????????????????????????????????????????????
????????????????????????????????????????????????????????????
????????????????????????????????????????????????????????????
????????????????????????????????????????????????????????????
????????????????????????????????????????????????????????????
????????????????????????????????????????????????????????????
????????????????????????????????????????????????????????????
????????????????????????????????????????????????????????????
????????????????????????????????????????????????????????????
????????????????????????????????????????????????????????????
????????????????????????????????????????????????????????????
????????????????????????????????????????????????????????????
????????????????????????????????????????????????????????????
????????????????????????????????????????????????????????????
????????????????????????????????????????????????????????????
????????????????????----------------------??????????????????
??????????????????????????????????------????-----------?????
??????????????????---???????????????????????????????????????
??????????????????????-----?????????????????????????????????
???----------------????????????????????------???????????????
????------??????????????????????????????????????????????????
?????????????????????????????????????????????????????????---
----????????????????????????????????????????????????????????
???????????????????????????????????????????????????????????-
-------?????????????????????????????????????????????????????
????????????????????????????????????????????????????????????
???????????????????----------------?????????????????????????
????????????????????????????????????????????????????????????
????????????????????????????????????????????????????????????
????????????????????????????????????????????????????????????
????????????????????????????????????????????????????????????
????????????????????????????????????????????????????????????
????????????????????????????????????????????????????????????
????????????????????????????????????????????????????????????
????????????????????????????????????????????????????????????
????????????????????????????????????????????????????????????
????????????????????????????????????????????????????????????
????????????????????????????????????????????????????????????
????????????????????????????????????????????????????????????
????????????????????????????????????????????????????????????
????????????????????????????????????????????????????????????
????????????????????????????????????????????????????????????
????????????????????????????????????????????????????????????
????????????????????????????????????????????????????????????
????????????????????????????????????????????????????????????
????????????????????????????????????????????????????????????
????????????????????????????????????????????????????????????
????????????????????????????????????????????????????????????
????????????????????????????????????????????????????????????
??????????????????????????AACTTACTAAATGCTAGCTTTCAGATTCAGGGAA
ACTTAGGTTGATAAAAATATAAGCAATCCTGAGCCAAATTTT---ATTTCGTTTGAAAAT
GAAATAGGTGCAGAGACTCAATGGAAGCTATCCTAACGAATAATATTTTT----AAAATT
ATTTAAAATGTATTTTTTAGA--------TATTAAGCGAGGATAAAGATAGAGTCCAATT
TTACATGTTAATCTTAGCAACAATTTAAATTGTAGTAGAAAGAAAATCCGTTGGCTTTAT
TGACCGTGAGGGTTCAAGTCCCTCTACCCCCAAAA--------CTACAAATTTT--ATTG
ACATAAACTGAAAGTTTATGTTAGGATAGGCCAATCAAAAAAGCCGGAATAGCTCAGTTG
GTAGAGCAGAGGACTGAAAAT
>Calohypnum_amabile_voucher_DUKE_B.Shaw_5583_MK327314.1_
????????????????????????????????????????????????????????????
????????????????????????????????????????????????????????????
????????????????????????????????????????????????????????????
????????????????????????????????????????????????????????????
????????????????????????????????????????????????????????????
????????????????????????????????????????????????????????????
????????????????????????????????????????????????????????????
????????????????????????????????????????????????????????????
????????????????????????????????????????????????????????????
????????????????????????????????????????????????????????????
????????????????????????????????????????????????????????????
????????????????????????????????????????????????????????????
????????????????????????????????????????????????????????????
????????????????????????????????????????????????????????????
????????????????????????????????????????????????????????????
????????????????????????????????????????????????????????????
????????????????????????????????????????????????????????????
????????????????????????????????????????????????????????????
????????????????????????????????????????????????????????????
????????????????????????????????????????????????????????????
????????????????????????????????????????????????????????????
????????????????????????????????????????????????????????????
????????????????????????????????????????????????????????????
????????????????????????????????????????????????????????????
????????????????????????????????????????????????????????????
????????????????????????????????????????????????????????????
????????????????????????????????????????????????????????????
????????????????????????????????????????????????????????????
????????????????????????????????????????????????????????????
????????????????????????????????????????????????????????????
????????????????????????????????????????????????????????????
????????????????????????????????????????????????????????????
????????????????????????????????????????????????????????????
????????????????????????????????????????????????????????????
????????????????????????????????????????????????????????????
????????????????????????????????????????????????????????????
????????????????????????????????????????????????????????????
????????????????????????????????????????????????????????????
????????????????????????????????????????????????????????????
????????????????????????????????????????????????????????????
????????????????????????????????????????????????????????????
????????????????????????????????????????????????????????????
????????????????????????????????????????????????????????????
????????????????????????????????????????????????????????????
????????????????????????????????????????????????????????????
????????????????????????????????????????????????????????????
????????????????????????????????????????????????????????????
????????????????????????????????????????????????????????????
????????????????????????????????????????????????????????????
????????????????????????????????????????????????????????????
????????????????????????????????????????????????????????????
????????????????????????????????????????????????????????????
????????????????????????????????????????????????????????????
????????????????????????????????????????????????????????????
????????????????????????????????????????????????????????????
????????????????????????????????????????????????????????????
????????????????????????????????????????????????????????????
????????????????????????????????????????????????????????????
????????????????????????????????????????????????????????????
????????????????????????????????????????????????????????????
????????????????????????????????????????????????????????????
????????????????????????????????????????????????????????????
????????????????????????????????????????????????????????????
????????????????????????????????????????????????????????????
????????????????????????????????????????????????????????????
????????????????????????????????????????????????????????????
????????????????????????????????????????????????????????????
????????????????????????????????????????????????????????????
????????????????????????????????????????????????????????????
???????????TTTGAGTAATACGTCCTATATTTTTAGCAATAAGTGTTGAAGTACCAAA
AGTGCGAGAATCTGTTTTCATAAAATTTAGAAGTAATAAATTAATTGCTGATTATATTAA
AAAAA--TATTTAGTATCAA----------------------CTCGATCATTTAATTATT
GAAGAAAAAAATTACTTTCAATTAATTACTTATA------TATA-----------GATAT
AAGTATATAAAATAAAAAAA-TTAAAAA-GTGTAAGAAATAAATATTTTTTACAATCTTA
AAATAGTAGTAAATAATAAATA-----TATTTAAATAAAAAAAT----TTTATTTTTATT
TTC----------------AAAAAATAAA--ATAAATTA------AATAATAGTTTATTT
TTTT------ATTTCTTACTATGTTTTTAATTAAATTTTATTTTTATTAATTAGTTTAAC
ATTCGAAAGATTATTAGGTCAATGCTTATAGAAATAAAACTCATTTACTAAAAATAA---
----TCTGAGTTGCATCAAATGTAAAAAATACTATACAATGATAGTGTTTTGTTATAGTA
AAATAACTTTGTCTAAAAATAGACAAAATAAAATACCAAAGATGTTTTTTTATAAGATT-
-------AAAAAAACTTATTTGTCGAGCAGACCTCATCCTTGCAAGAGTTATCAATTGAG
TTGTAGGGAGGGACCTATGTCACCACAAACGGAGA?????????????????????????
???????????????????----------------?????????????????????????
????????????????????????????????????????????????????????????
????????????????????????????????????????????????????????????
????????????????????????????????????????????????????????????
????????????????????????????????????????????????????????????
????????????????????????????????????????????????????????????
????????????????????????????????????????????????????????????
????????????????????????????????????????????????????????????
????????????????????????????????????????????????????????????
????????????????????????????????????????????????????????????
????????????????????????????????????????????????????????????
????????????????????????????????????????????????????????????
????????????????????????????????????????????????????????????
????????????????????????????????????????????????????????????
????????????????????????????????????????????????????????????
????????????????????????????????????????????????????????????
????????????????????????????????????????????????????????????
????????????????????????????????????????????????????????????
????????????????????????????????????????????????????????????
????????????????????????????????????????????????????????????
????????????????????????????????????????????????????????????
????????????????????????????????????????????????????????????
????????????????????????????????????????????????????????????
?????????????GCGTTAGTAGAAAAACTTACTAAATGCTAGCTTTCAGATTCAGGGAA
ACTTAGGTTGATAAAAATATAAGCAATCCTGAGCCAAATTTT---ATTTCGTTTGAAAAG
GAAATAGGTGCAGAGACTCAATGGAAGCTATCCTAACGAATAATATTTTTT---AAAATT
ATTTAAAATTTATTTTTTAGA--------TATTAAGCGAGGATAAAGATAGAGTCCAATT
TTACATGTTAATCTTAGCAACAATTTAAATTGTAGTAGAAAGAAAATCCGTTGGCTTTAT
TGACCGTGAGGGTTCAAGTCCCTCTACCCCCAAAA--------CTATAATTTTTT-ATTG
ACATAAACT---AGTTTATGTTAAGATAAGCCAATCAAAAAAGCCGGAATAGCTCAGTTG
GTAGAGCAGAGGACTGAAAAT
>Calohypnum_amabile_voucher_DUKE_Churchill_19425_MK327313.1_
GTGCGACTAAGGAATTTTATACATTTAGATGAAATATGAAATTCATCCAAACTATTGATA
AAGGTTTGTAAGACTACGACTAATCTCAAAAAGAAATTTGCCAGAAAAAATAGCATGTCG
--TTTTTTTATTTTATATGCTCAAGTCGATAAAATTAATGGATAAAGCTAAATTGCTTGA
ATCAAAAGTAAAACCAGAAGAACGAGCTTCTATTC-AAA---------AAAA-TATATTT
TGAATTCTTTTTATTAATTAAAAAGTTAGAATAAAATTAATAGTCAATATAAAAGAGGTT
TGGCTTT---------------ATATT---AAAATAATAAAGCTATTTTTACTAAAAATG
AATCCTA--------ATATTT-AAAAAATGTAAATAAATCACCAGTTTGCTGACTAAATT
AAAGCAAAATTTTAAGTCAGGAGAGCAATCAAAAATTTTTAATAATTTTT--------AC
TA-------------------ATAACTAATCTTGATCAAAGTAAATTAG-TTTTTTTTTA
TAAAATTGTTTAGTTTTATTTTAATAGATTGCACTATGTATCA-TTTTATATTCTAAGAG
GTTGTTCAAATGAGAAGCATAGCAGAAATTTTGCACGAAATAGAAAAGCTAGATAAAAAT
AGAAATAAATTTGTATGGCAACAGCGTTTTTTATACCCACTTTTATTTCAAGATGATATT
TATGCAATTGCTTATACTTATTCTCCTAATAAAATAAAGTTAAAAAAAGTAGAAAATTCT
AATTTAGGTGAATGTTTTAGTTTTTTAACATTGAAACGTTTAATTAATAGAATGCGCCTA
GAAAATAATAAAAACGAATTAAAGAAAAATTATAATAAAATTTTTGATATTAATTATAAT
AACCTTTTTTATTTGAAAGTAATTCGAGAAGGTTTTGCGATAATTTTCGAAATTTTTTCT
TGTGTACAATTAGAAAAAACTTTTATAAAAGAATTTCACCAATGGACTAATTATCAATCT
ATTCACTCTGTATTTCCTTTTATAGAAGATAATTTTTTACATTCTAATTACATTTTAAAT
ACAAAAATACCTCATTTTTTTCACCCAGAACTTCTAATCCGAATTCTTCGTCAACGTATA
CAAGATACTTCTTTTTCTCATTCATTACGATTAATATTTCATAAGAATAACAAGTTAATT
ACTTTTGATACAAATTCTTTTTTTTCTCAAAAAGAAAGTAGTAGATTATCAATATTTTTA
TGGCATTATTATATTCGTGAACTAGAATTTTTTTTAATTAATCAGTGGAAAGTCTTAAAT
TGTTTTAAATCTTTATCATATTTAACTTTATTAAATAAAACAGATTGTATGAAAAAAATG
AAATATATTATTAAGAATTCTTTATGGATGAAATTACAAATTTTTTTTTATAAAAAAAAA
ATGTCTTTTCATTATGTAAGATATGACAATAATTATATTATCGCAATAAGAAGTTCTAAT
TATTTAGCAGAAAAATGGAGTTTTTTTTTTTCCAAATTTTGGCATTATTATTTTTATCAT
TTACTTAGACCTTCTAGAATAAACGTGAAAAAAATTTCTAAAAGCTACTTTTCTTTTTTG
GGTTATCTTTTTGGTATTCAAATAAAAAAAGTTTTGATTTCAACTAAAAGAATAGAAAAT
TTAAAAAAAGTATATATTATAAAAAAAGAACTTTATTCTATTACTTTAATATCATCTTTA
ATTGAATTGTTAGCTAAAGAAAAATTTTGTGATACTTTAGGACATCCAATAAGTAAATTA
GCTTGGACTACCTTAACAGATGACGAAATTTTTAATCGTTTTGATCAAATTTGGAGAAAT
TTCTTTTATTACTATAGCGGATGCAAAAATAAAAGAAACTTATATCAAGTACAATATATA
CTTCGATTTTCTTGTGCTAAAACATTAGCTTGCAAACATAAAAGCACTATACGCTATGTT
TGGAAAAAGCATGGTTCAAATTTTTTTGCAAAATCTTTTTTTTTTAAAAAACAAGAACTA
ATTAATTTAAAATTTCTTAAATTATATCCTTCTATAAAAAAAATTTGGTATCTTGATATT
CTTCAAATAAATTATTTAGCAAAATTATTACAAAAAAAAAATACTA-GTAGTAAATAAAA
TAATTCAAATTAATCAAATTAACTGCTTAATAAAATTATTAATTTGATAATAATTAAAAA
GTTACTCATAAAATTATCGAATAGAATGATTACATAGAGAAAGCCGTGTGCGATAAAAAT
TGCAAGCACGGTTTGGGAAGAGG-TTTTTT-------ATTTTTATTCAAAGAAATTAAAT
TAAATTCATCCACTTTCATCCGACGAGTTCCGGGTTCGAGCCCCGGGCAACCCATTTTAG
TCTAGTCC-AAATGAATAATTTTCTATATAAATTATTATCGAATA--TTATTTTTATAAA
GAGATAAATTATGTGATTAC-AAAAAAATTGGGTCTAATTAATTTTTTTTTATAAAT---
AAAAAAA-----------------AAATACTTTCATTT---------TAAAGAAGAGTTG
ACATAGTAATACATTTTGTGTAATACTATAAGTTAACAAGTTTATATACTTGGGTAACTT
ATTATTATTATTTTACAAACCAAGTTTTACCATGACCGCAACTTTAGAAAGACGCGAAAG
CGATGTCACCACAAACGGAGACTAAAGCAGGTGTTGGATTTAAAGCTGGTGTTAAAGATT
ACAGATTAACTTATTACACTCCAGATTATAAGACTTCAGAAACTGATATTTTAGCAGCAT
TTCGAATGACTCCTCAACCAGGAGTACCCGCTGAAGAGGCGGGAGCTGCAGTAGCTGCGG
AATCCTCCACTGGTACATGGACCACTGTTTGGACCGATGGACTTACCAGTCTTGATCGTT
ATAAAGGACGATGCTATGATCTCGAAGCAGTTCCTGGAGAAGAGAATCAATATATTGCTT
ATGTTGCTTACCCATTAGATCTATTTGAAGAAGGTTCTGTTACCAATTTATTCACTTCTA
TTGTTGGTAATGTTTTTGGATTTAAAGCTTTACGAGCTTTACGTCTAGAAGATTTACGTA
TTCCTCCAGCTTATTCCAAAACTTTCCAAGGCCCACCTCATGGTATTCAAGTTGAAAGAG
ATAAATTAAATAAATATGGTCGTCCATTATTAGGATGTACCATTAAGCCAAAATTGGGTT
TATCTGCTAAAAACTATGGTAGAGCTGTATATGAATGTCTTCGTGGTGGACTTGATTTCA
CAAAAGATGATGAAAACGTAAATTCTCAACCTTTTATGCGTTGGAGAGATCGTTTCTTAT
TCGTAGCTGAAGCTATTTACAAATCTCAATCTGAAACAGGTGAAATTAAAGGACATTATT
TAAATGCTACCGCAGGTACATGTGAAGAAATGATGAAAAGAGCTCAGTTTGCTAGAGAAT
TAGGCATGCCTATTGTCATGCACGACTATTTAACAGGTGGTTTTACTGCAAATACTAGTT
TGGCTCATTACTGTCGTGATAATGGCTTGCTTCTTCATATTCACCGTGCAATGCATGCAG
TTATTGACCGACAAAAAAATCATGGTATGCATTTCCGTGTATTAGCTAAAGCATTACGTT
TATCCGGTGGAGACCATATTCACTCTGGTACTGTAGTAGGTAAACTTGAAGGAGAACGTC
AAGTAACTTTAGGTTTTGTTGATCTACTTCGCGACGATTATATTGAGAAAGATAGAAGCC
GTGGTATTTATTTCACCCAAGACTGGGTTTCTTTACCAGGTGTTTTACCCGTAGCTTCTG
GTGGTATTCACGTTTGGCATATGCCAGCATTAACTGAAATCTTTGGAGATGATTCTGTAT
TACAGTTTGGTGGAGGAACTTTAGGTCACCCTTGGGGTAATGCACCTGGAGCAGTTGCTA
ATAGAGTTGCCTTAGAAGCTTGTGTACAAGCTCGTAATGAAGGACGTGATCTTGCTCGCG
AAGGTAATGAAGTTATTCGTGAAGCTACTAAATGGAGCCCCGAATTAGCTGCGGCTTGTG
AAGTTTGGAAAGAAATTAAATTTGAATTTGATACAATTGATACTATATAAATGTCCCGTT
ATCGAGGACCTTTTGAGTAATACGTCCTATATTTTTAGCAATAAGTGTTGAAGTACCAAA
AGTGCGAGAATCTGTTTTCATAAAATTTAGAAGTAATAAATTAGTTGCTGATTATATTAA
AAAAA--TATTTAGTATCAA----------------------CTCGATCATTTAATTATT
GAAGAAAAAAATTACTTTCAATTAATTACTTATA------TATA-----------GATAT
AAGTATATAAAATAAAAAAA-TTAAAAA-GTGTAAGAAATAAATATTTTTTACAATCTTA
AAATAGTAGTAAATAATAAATA-----TATTTAAATAAAAAAAT----TTTATTTTTATT
TTC----------------AAAAAATAAA--ATAAATTA------AATAATAGTTTATTT
TTTT------ATTTCTTACTATGTTTTTAATTAAATTTTATTTTTATTAATTAGTTTAAC
ATTCGAAAGATTATTAGGTCAATGCTTATAGAAATAAAACTCATTTACTAAAAATAA---
----TCTGAGTTGCATCAAATGTAAAAAATACTATACAATGATAGTGTTTTGTTATAGTA
AAATAACTTTGTCTAAAAATAGACAAAATCAAATACCAAAGATGTTTTTTTATAAGATT-
-------AAAAAAACTTATTTGTCGAGCAGACCTCATCCTTGCAAGAGTTATCAATTGAG
TTGTAGGGAGGGACCTATGTCACCACAAACGGAGA?????????????????????????
???????????????????----------------?????????????????????????
????????????????????????????????????????????????????????????
????????????????????????????????????????????????????????????
????????????????????????????????????????????????????????????
????????????????????????????????????????????????????????????
????????????????????????????????????????????????????????????
????????????????????????????????????????????????????????????
????????????????????????????????????????????????????????????
????????????????????????????????????????????????????????????
????????????????????????????????????????????????????????????
????????????????????????????????????????????????????????????
????????????????????????????????????????????????????????????
????????????????????????????????????????????????????????????
????????????????????????????????????????????????????????????
????????????????????????????????????????????????????????????
????????????????????????????????????????????????????????????
????????????????????????????????????????????????????????????
????????????????????????????????????????????????????????????
????????????????????????????????????????????????????????????
????????????????????????????????????????????????????????????
????????????????????????????????????????????????????????????
????????????????????????????????????????????????????????????
????????????????????????????????????????????????????????????
?????????????GCGTTAGTAGAAAAACTTACTAAATGCTAGCTTTCAGATTCAGGGAA
ACTTAGGTTGATAAAAATATAAGCAATCCTGAGCCAAATTTT---ATTTCGTTTGAAAAG
GAAATAGGTGCAGAGACTCAATGGAAGCTATCCTAACGAATAATATTTTTT---AAAATT
ATTTAAAATTTATTTTTTAGA--------TATTAAGCGAGGATAAAGATAGAGTCCAATT
TTACATGTTAATCTTAGCAACAATTTAAATTGTAGTAGAAAGAAAATCCGTTGGCTTTAT
TGACCGTGAGGGTTCAAGTCCCTCTACCCCCAAAA--------CTATAATTTTTT-ATTG
ACATAAACT---AGTTTATGTTAAGATAAGCCAATCAAAAAAGCCGGAATAGCTCAGTTG
GTAGAGCAGAGGACTGAAAAT
>Calohypnum_amabile_voucher_DUKE_Fuentes_Poma_10916_MK327312.1_
????????????????????????????????????????????????????????????
????????????????????????????????????????????????????????????
????????????????????????????????????????????????????????????
????????????????????????????????????????????????????????????
????????????????????????????????????????????????????????????
????????????????????????????????????????????????????????????
????????????????????????????????????????????????????????????
????????????????????????????????????????????????????????????
????????????????????????????????????????????????????????????
????????????????????????????????????????????????????????????
????????????????????????????????????????????????????????????
????????????????????????????????????????????????????????????
????????????????????????????????????????????????????????????
????????????????????????????????????????????????????????????
????????????????????????????????????????????????????????????
????????????????????????????????????????????????????????????
????????????????????????????????????????????????????????????
????????????????????????????????????????????????????????????
????????????????????????????????????????????????????????????
????????????????????????????????????????????????????????????
????????????????????????????????????????????????????????????
????????????????????????????????????????????????????????????
????????????????????????????????????????????????????????????
????????????????????????????????????????????????????????????
????????????????????????????????????????????????????????????
????????????????????????????????????????????????????????????
????????????????????????????????????????????????????????????
????????????????????????????????????????????????????????????
????????????????????????????????????????????????????????????
????????????????????????????????????????????????????????????
????????????????????????????????????????????????????????????
????????????????????????????????????????????????????????????
????????????????????????????????????????????????????????????
????????????????????????????????????????????????????????????
????????????????????????????????????????????????????????????
????????????????????????????????????????????????????????????
????????????????????????????????????????????????????????????
????????????????????????????????????????????????????????????
????????????????????????????????????????????????????????????
????????????????????????????????????????????????????????????
????????????????????????????????????????????????????????????
????????????????????????????????????????????????????????????
????????????????????????????????????????????????????????????
????????????????????????????????????????????????????????????
????????????????????????????????????????????????????????????
????????????????????????????????????????????????????????????
????????????????????????????????????????????????????????????
????????????????????????????????????????????????????????????
????????????????????????????????????????????????????????????
????????????????????????????????????????????????????????????
????????????????????????????????????????????????????????????
????????????????????????????????????????????????????????????
????????????????????????????????????????????????????????????
????????????????????????????????????????????????????????????
????????????????????????????????????????????????????????????
????????????????????????????????????????????????????????????
????????????????????????????????????????????????????????????
????????????????????????????????????????????????????????????
????????????????????????????????????????????????????????????
????????????????????????????????????????????????????????????
????????????????????????????????????????????????????????????
????????????????????????????????????????????????????????????
????????????????????????????????????????????????????????????
????????????????????????????????????????????????????????????
????????????????????????????????????????????????????????????
????????????????????????????????????????????????????????????
????????????????????????????????????????????????????????????
????????????????????????????????????????????????????????????
????????????????????????????????????????????????????????????
???????????TTTGAGTAATACGTCCTATATTTTTAGCAATAAGTGTTGAAGTACCAAA
AGTGCGAGAATCTGTTTTCATAAAATTTAGAAGTAATAAATTAGTTGCTGATTATATTAA
AAAAA--TATTTAGTATCAA----------------------CTCGATCATTTAATTATT
GAAGAAAAAAATTACTTTCAATTAATTACTTATA------TATA-----------GATAT
AAGTATATAAAATAAAAAAA-TTAAAAA-GTGTAAGAAATAAATATTTTTTACAATCTTA
AAATAGTAGTAAATAATAAATA-----TATTTAAATAAAAAAAT----TTTATTTTTATT
TTC----------------AAAAAATAAA--ATAAATTA------AATAATAGTTTATTT
TTTT------ATTTCTTACTATGTTTTTAATTAAATTTTATTTTTATTAATTAGTTTAAC
ATTCGAAAGATTATTAGGTCAATGCTTATAGAAATAAAACTCATTTACTAAAAATAA---
----TCTGAGTTGCATCAAATGTAAAAAATACTATACAATGATAGTGTTTTGTTATAGTA
AAATAACTTTGTCTAAAAATAGACAAAATCAAATACCAAAGATGTTTTTTTATAAGATT-
-------AAAAAAACTTATTTGTCGAGCAGACCTCATCCTTGCAAGAGTTATCAATTGAG
TTGTAGGGAGGGACCTATGTCACCACAAACGGAGA?????????????????????????
???????????????????----------------?????????????????????????
????????????????????????????????????????????????????????????
????????????????????????????????????????????????????????????
????????????????????????????????????????????????????????????
????????????????????????????????????????????????????????????
????????????????????????????????????????????????????????????
????????????????????????????????????????????????????????????
????????????????????????????????????????????????????????????
????????????????????????????????????????????????????????????
????????????????????????????????????????????????????????????
????????????????????????????????????????????????????????????
????????????????????????????????????????????????????????????
????????????????????????????????????????????????????????????
????????????????????????????????????????????????????????????
????????????????????????????????????????????????????????????
????????????????????????????????????????????????????????????
????????????????????????????????????????????????????????????
????????????????????????????????????????????????????????????
????????????????????????????????????????????????????????????
????????????????????????????????????????????????????????????
????????????????????????????????????????????????????????????
????????????????????????????????????????????????????????????
????????????????????????????????????????????????????????????
?????????????GCGTTAGTAGAAAAACTTACTAAATGCTAGCTTTCAGATTCAGGGAA
ACTTAGGTTGATAAAAATATAAGCAATCCTGAGCCAAATTTT---ATTTCGTTTGAAAAG
GAAATAGGTGCAGAGACTCAATGGAAGCTATCCTAACGAATAATATTTTTT---AAAATT
ATTTAAAATTTATTTTTTAGA--------TATTAAGCGAGGATAAAGATAGAGTCCAATT
TTACATGTTAATCTTAGCAACAATTTAAATTGTAGTAGAAAGAAAATCCGTTGGCTTTAT
TGACCGTGAGGGTTCAAGTCCCTCTACCCCCAAAA--------CTATAATTTTTT-ATTG
ACATAAACT---AGTTTATGTTAAGATAAGCCAATCAAAAAAGCCGGAATAGCTC?????
?????????????????????
>Calohypnum_plumiforme_isolate_Hy251I_MH613444.1_
????????????????????????????????????????????????????????????
????????????????????????????????????????????????????????????
????????????????????????????????????????????????????????????
????????????????????????????????????????????????????????????
????????????????????????????????????????????????????????????
????????????????????????????????????????????????????????????
????????????????????????????????????????????????????????????
????????????????????????????????????????????????????????????
????????????????????????????????????????????????????????????
????????????????????????????????????????????????????????????
????????????????????????????????????????????????????????????
????????????????????????????????????????????????????????????
????????????????????????????????????????????????????????????
????????????????????????????????????????????????????????????
????????????????????????????????????????????????????????????
????????????????????????????????????????????????????????????
????????????????????????????????????????????????????????????
????????????????????????????????????????????????????????????
????????????????????????????????????????????????????????????
????????????????????????????????????????????????????????????
????????????????????????????????????????????????????????????
????????????????????????????????????????????????????????????
????????????????????????????????????????????????????????????
????????????????????????????????????????????????????????????
????????????????????????????????????????????????????????????
????????????????????????????????????????????????????????????
????????????????????????????????????????????????????????????
????????????????????????????????????????????????????????????
????????????????????????????????????????????????????????????
????????????????????????????????????????????????????????????
????????????????????????????????????????????????????????????
????????????????????????????????????????????????????????????
????????????????????????????????????????????????????????????
????????????????????????????????????????????????????????????
????????????????????????????????????????????????????????????
????????????????????????????????????????????????????????????
????????????????????????????????????????????????????????????
????????????????????????????????????????????????????????????
????????????????????????????????????????????????????????????
????????????????????????????????????????????????????????????
????????????????????????????????????????????????????????????
????????????????????????????????????????????????????????????
????????????????????????????????????????????????????????????
????????????????????????????????????????????????????????????
????????????????????????????????????????????????????????????
????????????????????????????????????????????????????????????
????????????????????????????????????????????????????????????
????????????????????????????????????????????????????????????
????????????????????????????????????????????????????????????
????????????????????????????????????????????????????????????
????????????????????????????????????????????????????????????
????????????????????????????????????????????????????????????
????????????????????????????????????????????????????????????
????????????????????????????????????????????????????????????
????????????????????????????????????????????????????????????
????????????????????????????????????????????????????????????
????????????????????????????????????????????????????????????
????????????????????????????????????????????????????????????
????????????????????????????????????????????????????????????
????????????????????????????????????????????????????????????
????????????????????????????????????????????????????????????
????????????????????????????????????????????????????????????
????????????????????????????????????????????????????????????
????????????????????????????????????????????????????????????
????????????????????????????????????????????????????????????
????????????????????????????????????????????????????????????
????????????????????????????????????????????????????????????
????????????????????????????????????????????????????????????
????????????????????????????????????????????????????????????
???????????????????ATACGTCCTATATTTTTAGCAATAAGTGTTGAAGTACCAAA
AGTGCGAGAATCTGTTTTCATAAAATTTAGAAGTAATAAATTAGTTGCTGATTATATTAA
AAAAA--TATTTAGTATCAA----------------------CTCGATCATTTAATTATT
GAAGAAAAAAATTACTTTTAATTAATTACTTATA------TATA-----------GATAT
AAGTATATGAAATAAAAAAA-TTAAAAA-GTGTAAGAAATAAATATTTTTTACAATTTTA
AAATAGTAGTAAATAATAAATA-----TATTTAAATAAAAAAAA----TTTATTTTTATT
TTC----------------AAAAAATAAA--TTAAATTA------AATAATAGTTTATTT
TTTT------ATTTCTTACTATGTTTTTAATTAAATTTTATTTTTATTAATTAGTTTAAC
ATTCGAAAGATTATTAGGTCAATGCTTATAAAAATAAAACTCATTTACTAAAAATAA---
----TCTGAGTTGCATCAAATGTCAAAAATACTATACAATAATAGTGTTTTGTTATAGTA
AAATAACTTTGTCTAAAAATAGACAAAATTAAATACCAAAGATGTTTTTTTATAAGATT-
-------AAAAAAACTTATTTGTCGAGCAGACCTCATCCTTGCAAGAGTTATCAATTGAG
TTGTAGGGAGGGACCTATGTCACCACAAACGGAGA?????????????????????????
???????????????????----------------?????????????????????????
????????????????????????????????????????????????????????????
????????????????????????????????????????????????????????????
????????????????????????????????????????????????????????????
????????????????????????????????????????????????????????????
????????????????????????????????????????????????????????????
????????????????????????????????????????????????????????????
????????????????????????????????????????????????????????????
????????????????????????????????????????????????????????????
????????????????????????????????????????????????????????????
????????????????????????????????????????????????????????????
????????????????????????????????????????????????????????????
????????????????????????????????????????????????????????????
????????????????????????????????????????????????????????????
????????????????????????????????????????????????????????????
????????????????????????????????????????????????????????????
????????????????????????????????????????????????????????????
????????????????????????????????????????????????????????????
????????????????????????????????????????????????????????????
????????????????????????????????????????????????????????????
????????????????????????????????????????????????????????????
????????????????????????????????????????????????????????????
????????????????????????????????????????????????????????????
?????????????????????????AAACTTACTAAATGCTAGCTTTCAGATTCAGGGAA
ACTTAGGTTGATAAAAATATAAGCAATCCTGAGCCAAATTTT---ATTTCGTTTGAGAAG
GAAATAGGTGCAGAGACTCAATGGAAGCTATCCTAACGAATAATATTTTTT---AAAATT
ATTTAAAATTTATTTTTTAGA--------TATTAGGCGAGGATAAAGATAGAGTCCAATT
TTACATGTTAATCTTAGCAACAATTTAAATTGTAGTAGAAAGAAAATCCGTTGGCTTTAT
TGACCGTGAGGGTTCAAGTCCCTCTACCCCCAAAA--------CTATAATTTTTT-ATTG
ACATAAACTGGAAGTTTATGTTAGGATAAGCCAATCAAAAAAGCCGGAATAGCTCAGTTG
GTAGAGCAGAGGACTGAAAAT
>Calohypnum_plumiforme_isolate_Hy660I_MH613445.1_
????????????????????????????????????????????????????????????
????????????????????????????????????????????????????????????
????????????????????????????????????????????????????????????
????????????????????????????????????????????????????????????
????????????????????????????????????????????????????????????
????????????????????????????????????????????????????????????
????????????????????????????????????????????????????????????
????????????????????????????????????????????????????????????
????????????????????????????????????????????????????????????
????????????????????????????????????????????????????????????
????????????????????????????????????????????????????????????
????????????????????????????????????????????????????????????
????????????????????????????????????????????????????????????
????????????????????????????????????????????????????????????
????????????????????????????????????????????????????????????
????????????????????????????????????????????????????????????
????????????????????????????????????????????????????????????
????????????????????????????????????????????????????????????
????????????????????????????????????????????????????????????
????????????????????????????????????????????????????????????
????????????????????????????????????????????????????????????
????????????????????????????????????????????????????????????
????????????????????????????????????????????????????????????
????????????????????????????????????????????????????????????
????????????????????????????????????????????????????????????
????????????????????????????????????????????????????????????
????????????????????????????????????????????????????????????
????????????????????????????????????????????????????????????
????????????????????????????????????????????????????????????
????????????????????????????????????????????????????????????
????????????????????????????????????????????????????????????
????????????????????????????????????????????????????????????
????????????????????????????????????????????????????????????
????????????????????????????????????????????????????????????
????????????????????????????????????????????????????????????
????????????????????????????????????????????????????????????
????????????????????????????????????????????????????????????
????????????????????????????????????????????????????????????
????????????????????????????????????????????????????????????
????????????????????????????????????????????????????????????
????????????????????????????????????????????????????????????
????????????????????????????????????????????????????????????
????????????????????????????????????????????????????????????
????????????????????????????????????????????????????????????
????????????????????????????????????????????????????????????
????????????????????????????????????????????????????????????
????????????????????????????????????????????????????????????
????????????????????????????????????????????????????????????
????????????????????????????????????????????????????????????
????????????????????????????????????????????????????????????
????????????????????????????????????????????????????????????
????????????????????????????????????????????????????????????
????????????????????????????????????????????????????????????
????????????????????????????????????????????????????????????
????????????????????????????????????????????????????????????
????????????????????????????????????????????????????????????
????????????????????????????????????????????????????????????
????????????????????????????????????????????????????????????
????????????????????????????????????????????????????????????
????????????????????????????????????????????????????????????
????????????????????????????????????????????????????????????
????????????????????????????????????????????????????????????
????????????????????????????????????????????????????????????
????????????????????????????????????????????????????????????
????????????????????????????????????????????????????????????
????????????????????????????????????????????????????????????
????????????????????????????????????????????????????????????
????????????????????????????????????????????????????????????
????????????????????????????????????????????????????????????
??????????????????????????????????????CAATAAGTGTTGAAGTACCAAA
AGTGCGAGAATCTGTTTTCATAAAATTTAGAAGTAATAAATTAGTTGCTGATTATATTAA
AAAAA--TATTTAGTATCAA----------------------CTCGATCATTTAATTATT
GAAGAAAAAAATTACTTTTAATTAATTACTTATA------TATA-----------GATAT
AAGTATATGAAATAAAAAAA-TTAAAAA-GTGTAAGAAATAAATATTTTTTACAATTTTA
AAATAGTAGTAAATAATAAATA-----TATTTAAATAAAAAAAA----TTTATTTTTATT
TTC----------------AAAAAATAAA--TTAAATTA------AATAATAGTTTATTT
TTTT------ATTTCTTACTATGTTTTTAATTAAATTTTATTTTTATTAATTAGTTTAAC
ATTCGAAAGATTATTAGGTCAATGCTTATAAAAATAAAACTCATTTACTAAAAATAA---
----TCTGAGTTGCATCAAATGTCAAAAATACTATACAATAATAGTGTTTTGTTATAGTA
AAATAACTTTGTCTAAAAATAGACAAAATTAAATACCAAAGATGTTTTTTTATAAGATT-
-------AAAAAAACTTATTTGTCGAGCAGACCTCATCCTTGCAAGAGTTATCAATTGAG
TTGTAGGGAGGGACCTATGTCACCACAAACGGAGAATCCCTCTCTTTCCGGAGTTATAAA
TTT-TTATT-ATGTATGTA----------------ATTGAAAATACTATTAATTCTTAGT
TAAGCTTGACGAGAATAATATTCTACAACTAATAATTCATTTATTTTTAAACCAATTGAT
TCACGATCTAATATTTGATTAACTAATCCTTTTTTTTCTAAAAAACTATAAGTTAAATGA
TTTGGTATTTTAGATTTTTGATAAAACTCTATATTTTTATTAATGATAGTCTCAGATTTT
TGTTGATTTTTTATAGTAATAAAATCCTGAGGTTTACACCGATAACTTGGTATATCTACT
ATACAATCATTAACTAAAATATGTCTATGATTTACTAATTGTCTTGCTCCAGGAATCGTA
GGAGCCATACCTAATCGAAAAATAACATTATCTAAACGCATTTCAAGTAATTGTAATAAA
ATTTCACCTGTGGATCCTTTTGCTTTTCTAGCAATACGTACATAATTAAGTAATTGTCGT
TCTGTTATTCCATAATGAAAACGTAATTTTTGTTTTTCTTCCAAACGAATGCGATACTGA
GAAATTTTTTTATTAGATGTTGATTGATTGATAGAACTAGATTTTAACTGGGGTGTTTTA
TTAGTTAGTCCTGGTAAA??????????????????????????????????????????
????????????????????????????????????????????????????????????
????????????????????????????????????????????????????????????
????????????????????????????????????????????????????????????
????????????????????????????????????????????????????????????
????????????????????????????????????????????????????????????
????????????????????????????????????????????????????????????
????????????????????????????????????????????????????????????
????????????????????????????????????????????????????????????
????????????????????????????????????????????????????????????
????????????????????????????????????????????????????????????
????????????????????????????????????????????????????????????
????????????????????????????????????????????????????????????
???????????????????????????ACTT?CTAAATGCTAGCTTTCAGATTCAGGGAA
ACTTAGGTTGATAAAAATATAAGCAATCCTGAGCCAAATTTT---ATTTCGTTTGAGAAG
GAAATAGGTGCAGAGACTCAATGGAAGCTATCCTAACGAATAATATTTTTT---AAAATT
ATTTAAAATTTATTTTTTAGA--------TATTAGGCGAGGATAAAGATAGAGTCCAATT
TTACATGTTAATCTTAGCAACAATTTAAATTGTAGTAGAAAGAAAATCCGTTGGCTTTAT
TGACCGTGAGGGTTCAAGTCCCTCTACCCCCAAAA--------CTATAATTTTTT-ATTG
ACATAAACTGGAAGTTTATGTTAGGATAAGCCAATCAAAAAAGCCGGAATAGCTCAGTTG
GTAGAGCAGAGGACTGAAAAT
>Calohypnum_plumiforme_voucher_CBFS_Ignatov_07_2_MK327336.1_
????????????????????????????????????????????????????????????
????????????????????????????????????????????????????????????
????????????????????????????????????????????????????????????
????????????????????????????????????????????????????????????
????????????????????????????????????????????????????????????
????????????????????????????????????????????????????????????
????????????????????????????????????????????????????????????
????????????????????????????????????????????????????????????
????????????????????????????????????????????????????????????
????????????????????????????????????????????????????????????
????????????????????????????????????????????????????????????
????????????????????????????????????????????????????????????
????????????????????????????????????????????????????????????
????????????????????????????????????????????????????????????
????????????????????????????????????????????????????????????
????????????????????????????????????????????????????????????
????????????????????????????????????????????????????????????
????????????????????????????????????????????????????????????
????????????????????????????????????????????????????????????
????????????????????????????????????????????????????????????
????????????????????????????????????????????????????????????
????????????????????????????????????????????????????????????
????????????????????????????????????????????????????????????
????????????????????????????????????????????????????????????
????????????????????????????????????????????????????????????
????????????????????????????????????????????????????????????
????????????????????????????????????????????????????????????
????????????????????????????????????????????????????????????
????????????????????????????????????????????????????????????
????????????????????????????????????????????????????????????
????????????????????????????????????????????????????????????
????????????????????????????????????????????????????????????
????????????????????????????????????????????????????????????
????????????????????????????????????????????????????????????
????????????????????????????????????????????????????????????
????????????????????????????????????????????????????????????
????????????????????????????????????????????????????????????
????????????????????????????????????????????????????????????
????????????????????????????????????????????????????????????
????????????????????????????????????????????????????????????
????????????????????????????????????????????????????????????
????????????????????????????????????????????????????????????
????????????????????????????????????????????????????????????
????????????????????????????????????????????????????????????
????????????????????????????????????????????????????????????
????????????????????????????????????????????????????????????
????????????????????????????????????????????????????????????
????????????????????????????????????????????????????????????
????????????????????????????????????????????????????????????
????????????????????????????????????????????????????????????
????????????????????????????????????????????????????????????
????????????????????????????????????????????????????????????
????????????????????????????????????????????????????????????
????????????????????????????????????????????????????????????
????????????????????????????????????????????????????????????
????????????????????????????????????????????????????????????
????????????????????????????????????????????????????????????
????????????????????????????????????????????????????????????
????????????????????????????????????????????????????????????
????????????????????????????????????????????????????????????
????????????????????????????????????????????????????????????
????????????????????????????????????????????????????????????
????????????????????????????????????????????????????????????
????????????????????????????????????????????????????????????
????????????????????????????????????????????????????????????
????????????????????????????????????????????????????????????
????????????????????????????????????????????????????????????
????????????????????????????????????????????????????????????
????????????????????????????????????????????????????????????
???????????TTTGAGTAATACGTCCTATATTTTTAGCAATAAGTGTTGAAGTACCAAA
AGTGCGAGAATCTGTTTTCATAAAATTTAGAAGTAATAAATTAGTTGCTGATTATATTAA
AAAAA--TATTTAGTATCAA----------------------CTCGATCATTTAATTATT
GAAGAAAAAAATTACTTTTAATTAATTACTTATA------TATA-----------GATAT
AAGTATATGAAATAAAAAAA-TTAAAAA-GTGTAAGAAATAAATATTTTTTACAATTTTA
AAATAGTAGTAAATAATAAATA-----TATTTAAATAAAAAAAA----TTTATTTTTATT
TTC----------------AAAAAATAAA--TTAAATTA------AATAATAGTTTATTT
TTTT------ATTTCTTACTATGTTTTTAATTAAATTTTATTTTTATTAATTAGTTTAAC
ATTCGAAAGATTATTAGGTCAATGCTTATAAAAATAAAACTCATTTACTAAAAATAA---
----TCTGAGTTGCATCAAATGTCAAAAATACTATACAATAATAGTGTTTTGTTATAGTA
AAATAACTTTGTCTAAAAATAGACAAAATTAAATACCAAAGATGTTTTTTTATAAGATT-
-------AAAAAAACTTATTTGTCGAGCAGACCTCATCCTTGCAAGAGTTATCAATTGAG
TTGTAGGGAGGGACCTATGTCACCACAAACGGAGA?????????????????????????
???????????????????----------------?????????????????????????
????????????????????????????????????????????????????????????
????????????????????????????????????????????????????????????
????????????????????????????????????????????????????????????
????????????????????????????????????????????????????????????
????????????????????????????????????????????????????????????
????????????????????????????????????????????????????????????
????????????????????????????????????????????????????????????
????????????????????????????????????????????????????????????
????????????????????????????????????????????????????????????
????????????????????????????????????????????????????????????
????????????????????????????????????????????????????????????
????????????????????????????????????????????????????????????
????????????????????????????????????????????????????????????
????????????????????????????????????????????????????????????
????????????????????????????????????????????????????????????
????????????????????????????????????????????????????????????
????????????????????????????????????????????????????????????
????????????????????????????????????????????????????????????
????????????????????????????????????????????????????????????
????????????????????????????????????????????????????????????
????????????????????????????????????????????????????????????
????????????????????????????????????????????????????????????
?????????????GCGTTAGTAGAAAAACTTACTAAATGCTAGCTTTCAGATTCAGGGAA
ACTTAGGTTGATAAAAATATAAGCAATCCTGAGCCAAATTTT---ATTTCGTTTGAGAAG
GAAATAGGTGCAGAGACTCAATGGAAGCTATCCTAACGAATAATATTTTTT---AAAATT
ATTTAAAATTTATTTTTTAGA--------TATTAGGCGAGGATAAAGATAGAGTCCAATT
TTACATGTTAATCTTAGCAACAATTTAAATTGTAGTAGAAAGAAAATCCGTTGGCTTTAT
TGACCGTGAGGGTTCAAGTCCCTCTACCCCCAAAA--------CTATAATTTTTT-ATTG
ACATAAACTGGAAGTTTATGTTAGGATAAGCCAATCAAAAAAGCCGGAATAGCTCAGTTG
GTAGAGCAGAGGACTGAAAAT
>Calohypnum_plumiforme_voucher_CBFS_Ignatov_08_249_MK327337.1_
GTGCGACTAAGGAATTTTATACATTTAGATGAAATACGAAATTCATCCAAACTATTGATA
AAGGTTTGTAAGACTACGACTAATCTCAAAAAGAAATTTGCCAGAAAAAATAGCATGTCG
--TTTTTTTATTTTATATGCTCAAGTCGATAAAATTAATGGATAAAGCTAAATTGCTTGA
ATCAAAAGTAAAACCAGAAGAACGAGCTTCTATTC-AAA---------AAAA-TATATTT
TGAATTCTTTTTATTAATTAAAAAGTTAGAATAAAATTAATAGTCAATATAAAAGAGGTT
TGGCCTT---------------ATATT---AAAATAATAAAGCTATTTTTACTAAAGATG
AATCCTA--------ATATTT-GAAAAATGTAAATAAATCACCAGTTTGCTGACTAAATT
AAAGCAAAATTTTAAGTCAGGAGAGCAATCAAAAATTTTTAATAATTTTT--------AC
TA-------------------ATAACTAAT-------AAAGTAAATTAG-TTTTTTTTTA
TAAAATTGTTTAGTTTTATTTTAATAGATTGCACTATGTATCA-TTTTATATTCTAAGAG
GTTGTTCAAATGAGAAGCATAGCAGAAATTTTGCACGAAATAGAAAAGCTAGATAAAAAT
AGAAATAAACTTGTATGGCAACAGCGTTTTTTATACCCACTTTTATTTCAAGACGATATT
TATGCAATTGCTTATACTTATTCTCCTAATAAAATAAAGTTAAAAAAAGTAGAAAATTCT
AATTTAGGTGAATGTTTTAGTTTTTTAACATTAAAACGTTTAATTAATAGAATGCGCCTA
GAAAATAATAAAAACGAATTAAAGAAAAATTATAATAAAATTTTTGATCTTAATTATAAT
AACCTTTTTTATTTGAAAGTAATTCGAGAAGGTTTTGCGATAATTTTCGAAATTTTTTTT
TGTGTACAATTAGAAAAAACTTTTATAAAAGAATTTCACCAATGGACTAATTATCAATCT
ATTCACTCTGTATTTCCTTTTATAGAAGATAATTTTTTACATTCTAATTACATTTTAAAT
ACAAAAATACCTCATTTTTTTCATCCAGAACTTATAATCCGAATTCTTCGTCGACGTATA
CAAGATACTTCTTTTTCTCATTCATTACGATTAATATTTCATAAGAATAACAAGTTAATT
ACTTTTGATACAAATTCTTTTTTTTCTCAAAAAGAAAGTAGTAGATTATCAATATTTTTA
TGGCATTATTATATTCGTGAACTAGAATTTTTTTTAATTAATCAGTGGAAAGTCTTAAAT
TGTTTTAAATCTTTATCATATTTAACTTTATTAAATAAAACAGATTGTATGAAAAAAATG
AAGTATATTATTAAGAATTCTTTATGGATGAAATTACAAATTTTTTTTTATAAAAAAAAA
ATTTCTTTTCATTATGTAAGATATGACAATAATTATATTATCGCAATAAGAAGTTATAAT
TATTTAGCAGAAAAATGGAGTTTTTTTTTTTCTAAATTTTGGCATTATTATTTTTATCAT
TTATTTAGACCTTCTAGAATAAACGTGAAAAAAATTTCTAAAAGCTACTTTTCTTTTTTG
GGTTATCTTTTTGGTATTCAAATAAAAAAAGTTTTAATTTCAACTAAAAGAATAGATAAT
TTAAAAAAAGTATATATTATAAAAAAAGAACTTTATTCTATTACTTTAATATCATCTTTA
ATTGAATTGTTAGCTAAAGAAAAATTTTGTGATACTTTAGGACATCCAATAAGTAAATTA
GCTTGGACTACCTTAACAGATGACGAAATTTTTAATCGTTTTGATCAAATTTGGAAAAAT
TTTTTTTATTACTATAGCGGATGCAAAAATAAAAAAAACTTATATCAAGTACAATATATA
CTTCGATTTTCTTGTGCTAAAACATTAGCTTGCAAACATAAAAGCACTATACGCTATGTT
TGGAAAAAGCATGGTTCAAATTTTTTTGCAAAATCTTTTTTTTTTAAAAAACAAGAACTA
ATTAATTTAAAATTTCTTAAATTATATCCTTCTATAAAAAAAATTTGGTATCTTGATATT
CTTCAAATAAATTATTTAGCAAAATTATTACAAGAAAAAAATACTA-ATAGTAAATAAGA
TAATTCAAATTAATCGAATTAACTGCTTAATAAAATTATTAATTTGATAATAATTAAAAA
GTTACTCATAAAATTATCGAATAAAATGACTACATAGAGAAAGCCGTGTGCGATAAAAAT
TGCAAGCACGGTTTGGGAAGAGG-TTTTTT-------ATTTTTATTCAAAGAAATTAAAT
TAAATTCATCCACTTTCATCCGACGAGTTCCGGGTTCGAGCCCCGGGCAACCCATTTTAG
TCTAGTCC-AAATGAATAATTTTCTATATAAATTATTATCGAATA--TTATTTTTATAAA
GAGATAAATTATGTGATTAC--AAAAAATTTGGTCTAATTAATCTTTTTCTATAAAT-AA
AAAAAAA-----------------AAATATTTTCATTT---------TAAAGAAGAGTTG
ACATAGTAATACATTTTGTGTAATACTATAAGTTAACAAGTTTATATACTTGGGTAACTT
ATTATTATTATTTTACAAACCAAGTTTTACCATGACCGCAACTTTAGAAAGACNNNNNNN
NNATGTCACCACAAACGGAGACTAANNNNNGTGTTGGATTTAAAGCTGGTGTTAAAGATT
ACAGATTAACTTATTACACTCCAGATTATCAGACTACAGCAACTGATATTTTAGCAGCAT
TTCGAATGACTCCTCAACCAGGAGTACCCGCTGAAGAGGCGGGAGCTGCAGTAGCTGCGG
AATCCTCCACTGGTACATGGACCACTGTTTGGACTGATGGACTTACCAGTCTTGATCGTT
ATAAAGGACGATGCTATGATCTCGAAGCAGTTCCTGGAGAAGAAAATCAATATATTGCTT
ATGTTGCTTACCCATTAGATTTATTTGAAGAAGGTTCTGTTACCAATTTATTTACTTCTA
TTGTTGGTAATGTTTTTGGATTTAAAGCTTTACGAGCTTTACGTCTAGAAGATTTACGTA
TTCCTCCAGCTTATTCCAAAACTTTCCAGGGTCCACCTCATGGTATTCAAGTTGAAAGAG
ATAAATTAAATAAATATGGTCGTCCATTATTAGGATGTACTATTAAGCCAAAATTAGGTT
TATCTGCTAAAAACTATGGTAGAGCTGTATATGAATGTCTTCGTGGTGGACTTGATTTCA
CAAAAGATGATGAAAACGTAAATTCTCAACCTTTTATGCGTTGGAGAGATCGTTTCTTAT
TCGTAGCTGAAGCTATTTATAAATCTCAATCTGAAACAGGTGAAATTAAGGGACATTATT
TAAATGCTACCGCAGGTACATGTGAAGAAATGATGAAAAGAGCTCAGTTTGCTAGAGAAT
TAGGCATGCCTATTGTCATGCACGACTATTTGACAGGTGGTTTTACTGCAAATACTAGTT
TGGCTCATTACTGTCGTGATAATGGCTTGCTCCTTCATATTCACCGTGCAATGCATGCAG
TTATTGACCGACAAAAAATTCATGGTATGCATTTCCGTGTATTAGCTAAAGCATTACGTT
TATCCGGTGGAGACCATATTCACGCTGGTACTGTAGTAGGTAAACTTGAAGGAGAACGTC
AAGTAACTTTAGGTTTTGTTGATCTACTTCGCGATGATTATATTGAGAAAGATAGAAGCC
GTGGTATTTATTTCACTCAAGAGTGGGTTTCTTTACCAGGTGTTTTACCTGTAGCTTCTG
GTGGTATTCACGTTTGGCATATGCCAGCATTAACTGAAATCTTTGGAGATGATTCTGTAT
TACAGTTTGGTGGAGGAACTTTAGGTCACCCTTGGGGTAATGCACCTGGAGCAGTTGCTA
ATAGAGTTGCCGTAGAAGCCTGTGTACAAGCTCGTAATGAAGGACGTGATCTTGCTCGCG
AAGGTAATGAAATTATTCGTGAAGCTACTAAATGGAGTCCCGAATTAGCTGCGGCTTGTG
AAGTTTGGAAAGAAATTAAATTTGAATTTGATACAATTGATACTATATAANNNNNNNNNN
NNNNNNNNNNNTTTGAGTAATACGTCCTATATTTTTAGCAATAAGTGTTGAAGTACCAAA
AGTGCGAGAATCTGTTTTCATAAAATTTAGAAGTAATAAATTAGTTGCTGATTATATTAA
AAAAA--TATTTAGTATCAA----------------------CTCGATCATTTAATTATT
GAAGAAAAAAATTACTTTTAATTAATTACTTATA------TATA-----------GATAT
AAGTATATGAAATAAAAAAA-TTAAAAA-GTGTAAGAAATAAATATTTTTTACAATTTTA
AAATAGTAGTAAATAATAAATA-----TATTTAAATAAAAAAAA----TTTATTTTTATT
TTC----------------AAAAAATAAA--TTAAATTA------AATAATAGTTTATTT
TTTT------ATTTCTTACTATGTTTTTAATTAAATTTTATTTTTATTAATTAGTTTAAC
ATTCGAAAGATTATTAGGTCAATGCTTATAAAAATAAAACTCATTTACTAAAAATAA---
----TCTGAGTTGCATCAAATGTCAAAAATACTATACAATAATAGTGTTTTGTTATAGTA
AAATAACTTTGTCTAAAAATAGACAAAATTAAATACCAAAGATGTTTTTTTATAAGATT-
-------AAAAAAACTTATTTGTCGAGCAGACCTCATCCTTGCAAGAGTTATCAATTGAG
TTGTAGGGAGGGACCTATGTCACCACAAACGGAGA?????????????????????????
???????????????????----------------?????????????????????????
????????????????????????????????????????????????????????????
????????????????????????????????????????????????????????????
????????????????????????????????????????????????????????????
????????????????????????????????????????????????????????????
????????????????????????????????????????????????????????????
????????????????????????????????????????????????????????????
????????????????????????????????????????????????????????????
????????????????????????????????????????????????????????????
????????????????????????????????????????????????????????????
????????????????????????????????????????????????????????????
????????????????????????????????????????????????????????????
????????????????????????????????????????????????????????????
????????????????????????????????????????????????????????????
????????????????????????????????????????????????????????????
????????????????????????????????????????????????????????????
????????????????????????????????????????????????????????????
????????????????????????????????????????????????????????????
????????????????????????????????????????????????????????????
????????????????????????????????????????????????????????????
????????????????????????????????????????????????????????????
????????????????????????????????????????????????????????????
????????????????????????????????????????????????????????????
?????????????GCGTTAGTAGAAAAACTTACTAAATGCTAGCTTTCAGATTCAGGGAA
ACTTAGGTTGATAAAAATATAAGCAATCCTGAGCCAAATTTT---ATTTCGTTTGAGAAG
GAAATAGGTGCAGAGACTCAATGGAAGCTATCCTAACGAATAATATTTTTT---AAAATT
ATTTAAAATTTATTTTTTAGA--------TATTAGGCGAGGATAAAGATAGAGTCCAATT
TTACATGTTAATCTTAGCAACAATTTAAATTGTAGTAGAAAGAAAATCCGTTGGCTTTAT
TGACCGTGAGGGTTCAAGTCCCTCTACCCCCAAAA--------CTATAATTTTTT-ATTG
ACATAAACTGGAAGTTTATGTTAGGATAAGCCAATCAAAAAAGCCGGAATAGCTCAGTTG
GTAG?????????????????
>Calohypnum_sakuraii_isolate_Hy671I_MH613458.1_
????????????????????????????????????????????????????????????
????????????????????????????????????????????????????????????
????????????????????????????????????????????????????????????
????????????????????????????????????????????????????????????
????????????????????????????????????????????????????????????
????????????????????????????????????????????????????????????
????????????????????????????????????????????????????????????
????????????????????????????????????????????????????????????
????????????????????????????????????????????????????????????
????????????????????????????????????????????????????????????
????????????????????????????????????????????????????????????
????????????????????????????????????????????????????????????
????????????????????????????????????????????????????????????
????????????????????????????????????????????????????????????
????????????????????????????????????????????????????????????
????????????????????????????????????????????????????????????
????????????????????????????????????????????????????????????
????????????????????????????????????????????????????????????
????????????????????????????????????????????????????????????
????????????????????????????????????????????????????????????
????????????????????????????????????????????????????????????
????????????????????????????????????????????????????????????
????????????????????????????????????????????????????????????
????????????????????????????????????????????????????????????
????????????????????????????????????????????????????????????
????????????????????????????????????????????????????????????
????????????????????????????????????????????????????????????
????????????????????????????????????????????????????????????
????????????????????????????????????????????????????????????
????????????????????????????????????????????????????????????
????????????????????????????????????????????????????????????
????????????????????????????????????????????????????????????
????????????????????????????????????????????????????????????
????????????????????????????????????????????????????????????
????????????????????????????????????????????????????????????
????????????????????????????????????????????????????????????
????????????????????????????????????????????????????????????
????????????????????????????????????????????????????????????
????????????????????????????????????????????????????????????
????????????????????????????????????????????????????????????
????????????????????????????????????????????????????????????
????????????????????????????????????????????????????????????
????????????????????????????????????????????????????????????
????????????????????????????????????????????????????????????
????????????????????????????????????????????????????????????
????????????????????????????????????????????????????????????
????????????????????????????????????????????????????????????
????????????????????????????????????????????????????????????
????????????????????????????????????????????????????????????
????????????????????????????????????????????????????????????
????????????????????????????????????????????????????????????
????????????????????????????????????????????????????????????
????????????????????????????????????????????????????????????
????????????????????????????????????????????????????????????
????????????????????????????????????????????????????????????
????????????????????????????????????????????????????????????
????????????????????????????????????????????????????????????
????????????????????????????????????????????????????????????
????????????????????????????????????????????????????????????
????????????????????????????????????????????????????????????
????????????????????????????????????????????????????????????
????????????????????????????????????????????????????????????
????????????????????????????????????????????????????????????
????????????????????????????????????????????????????????????
????????????????????????????????????????????????????????????
????????????????????????????????????????????????????????????
????????????????????????????????????????????????????????????
????????????????????????????????????????????????????????????
????????????????????????????????????????????????????????????
????????????????????????????????????????????????????????????
????????????????????????????????????????????????????????????
????????????????????----------------------??????????????????
????????????????????????????????????????????-----------?????
????????????????????????????????????????????????????????????
????????????????????????????????????????????????????????????
????????????????????????????????????????????????????????????
????????????????????????????????????????????????????????????
????????????????????????????????????????????????????????????
????????????????????????????????????????????????????????????
????????????????????????????????????????????????????????????
????????????????????????????????????????????????????????????
????????????????????????????????????????????????????????????
???????????????????----------------?????????????????????????
????????????????????????????????????????????????????????????
????????????????????????????????????????????????????????????
????????????????????????????????????????????????????????????
????????????????????????????????????????????????????????????
????????????????????????????????????????????????????????????
????????????????????????????????????????????????????????????
????????????????????????????????????????????????????????????
????????????????????????????????????????????????????????????
????????????????????????????????????????????????????????????
????????????????????????????????????????????????????????????
????????????????????????????????????????????????????????????
????????????????????????????????????????????????????????????
????????????????????????????????????????????????????????????
????????????????????????????????????????????????????????????
????????????????????????????????????????????????????????????
????????????????????????????????????????????????????????????
????????????????????????????????????????????????????????????
????????????????????????????????????????????????????????????
????????????????????????????????????????????????????????????
????????????????????????????????????????????????????????????
????????????????????????????????????????????????????????????
????????????????????????????????????????????????????????????
?????????????????????????????????????TGCTAGCTTTCNGATTCAGGGAA
ACTTAGGTTGATAAAAATATAAGCAATCCTGAGCCAAATTTT---ATTCCGTTTGAAAAG
GAAATAGGTGCAGAGACTCAATGGAAGCTATCCTAACGAATAATATTTTTTTT-AAAATT
ATTTAAAATTTATTTTTTAGA--------TATTAAGCGAGGATAAAGATAGAGTCCAATT
TTACATGTTAATCTTAGCAACAATTTAAATTGTAGTAGAAAGAAAATCCGTTGGCTTTAT
TGACCGTGAGGGTTCAAGTCCCTCTACCCCCAAAA--------CTATAATTTTTT-ATTG
ACATAAACT---AGTTTATGTTAGGATAAGCCAATCAAAAAAGCCGGAATAGCTCAGTTG
GTAGAGCAGAGGACTGAAAAT
>Calohypnum_sakuraii_voucher_CBFS_Deguchi_Bryophytes_of_Asia_No._82_MK327341.1_
GTGCGACTAAGGAATTTTATACATTTAGATGAAATACGAAATTCATCCAAACTATTGATA
AAGGTTTGTAAGACTACGACTAATCTCAAAAAGAAATTTGCCAGAAAAAATAGCATGTCG
--TTTTTTTATTTTATATGCTCAAGTCGATAAAATTAATGGATAAAGCTAAATTGCTTGA
ATCAAAAGTAAAACCAGAAGAACGAGCTTCTATTC-AAA---------AAAA-TATATTT
TGAATTCTTTTTATTAATTAAAAAGTTAGAATAAAATTAATAATCAATATAAAAGAGGTT
TGGCCTT---------------ATATT---AAAATAATAAAGCTATTTTTACTAAAAATG
AATCCTA--------ATATTT-AAAAGATGTAAATAAATCACCAGTTTGCTGACTAAATT
AAAGCAAAATTTTAAGTCAGGAGAGCAATCAAAAATTTTTAATAATTTTT--------AC
TA-------------------ATAACTAAT-------AAAGTAAATTAG-TTTTTTTTTA
TAAAATTGTTTAGTTTTATTTTAATAGATTGCACTATGTATCA-TTTTATATTCTAAGAG
GTTGTTCAAATGAGACGCATAGCAGAAATTTTGCACGAAATAGAAAAGCTAGATAAAAAT
AGAAATAAACTTGTATGGCAACAGCGTTTTTTATACCCACTTTTATTTCAAGACGATATT
TATGCAATTGCTTATACTTATTCTCCTAATAAAATAAAGTTAAAAAAAGTAGAAAATTCT
AATTTAGGTGAATGTTTTAGTTTTTTAACATTAAAACGTTTAATTAATAGAATGCGCCTA
GAAAATAATAAAAACGAATTAAAGAAAAATTATAATAAAATTTTTGATCTTAATTATAAT
AACCTTTTTTATTTGAAAGTAATTCGAGAAGGTTTTGCGATAATTTTCGAAATTTTTTTT
TGTGTACAATTAGAAAAAACTTTTATAAAAGAATTTCACCAATGGACTAATTATCAATCT
ATTCACTCTGTATTTCCTTTTATAGAAGATAATTTTTTACATTCTAATTACATTTTAAAT
ACAAAAATACCTCATTTTTTTCACCCAGAACTTCTAATCCGAATTCTTCGTCGACGTATA
CAAGATACTTCTTTTTCTCATTCATTACGATTAATATTTCATAAGAATAACAAGTTAATT
ACTTTTGATACAAATTTTTTTTTTTCTCAAAAAGAAAGTAGTAGATTATCAATATTTTTA
TGGCATTATTATATTCGTGAACTAGAATTTTTTTTAATTAATCAGTGGAAAGTCTTAAAT
TGTTTTAAATCTTTATCATATTTAACTTTATTAAATAAAACAGATTGTATGAAAAAAATG
AAGTATATTATTAAGAATTCTTTATGGATGAAATTACAAATTTTTTTTTATAAAAAAAAA
ATGTCTTTTCATTATGTAAGATATGACAATAATTATATTATCGCAATAAGAAGTTCTAAT
TATTTAGCAGAAAAATGGAGTTTTTTTTTTTCTAAATTTTGGCATTATTATTTTTATCAT
TTATTTAGACCTTCTAGAATAAACGTGAAAAAAATTTCTAAAAGCTACTTTTCTTTTTTG
GGTTATCTTTTTGGTATTCAAATAAAAAAAGTTTTAATTTCAACTAAAAGAATAGATAAT
TTAAAAAAAGTATATATTATAAAAAAAGAACTTTATTCTATTACTTTAATATCATCTTTA
ATTGAATTGCTAGCTAAAGAAAAATTTTGTGATACTTTAGGACATCCAATAAGTAAATTA
GCTTGGACTACCTTAACAGATGACGAAATTTTTAATCGTTTTGATCAAATTTGGAAAAAT
TTTTTTTATTACTATAGCGGATGCAAAAATAAAAAAAACTTATATCAAGTACAATATATA
CTTCGATTTTCTTGTGCTAAAACATTAGCTTGCAAACATAAAAGCACTATACGCTATGTT
TGGAAAAAGCATGGTTCAAACTTTTTTGCAAAATCTTTTTTTTTTAAAAAACAAGAACTA
ATTAATTTAAAATTTCTTAAATTATATCCTTCTATAAAAAAAATTTGGTATCTTGATATT
CTTCAAATAAATTATTTAGCAAAATTATTACAAAAAAAAAATACTA-GTAGTAAATAAAA
TAATTCAAATTAATCAAATTAACTGCTTAATAAAATTATTAATTTGATAATAATTAAAAA
GTTACTCATAAAATTATCGAATAGAATGACTACATAGAGAAAGCCGTGTGCGATAAAAAT
TGCAAGCACGGTTTGGGAAGAGGTTTTTTT-------ATTTTTATTCAAAGAAATTAAAT
TAAATTCATCCACTTTCATCCGACGAGTTCCGGGTTCGAGCCCCGGGCAACCCATTTTAG
TCTAGTCC-AAATGAATAATTTTCTATATAAATTATTATCGATTA--TTATTTTTATAAA
GAGATAAATTATTTGATTACAAAAAAAATTTGGTCTAATTAATTTTTTTCTATAAATAAA
AAAAAAA-----------------AAATATTTTCATTT---------TAAAGAAGAGTTG
ACATAGTAATACATTTTGTGTAATACTATAAGTTAACAAGTTTATATACTTGGGTAACTT
ATTATTATTATTTTACAAACCAAGTTTTACCATGACCGCAACTTTAGAAAGACGCGAAAG
CGATGTCACCACAAACGGAGACTAAAGCAGGTGTTGGATNNNAAGCTGGTGTTAAAGATT
ACAGATTAACTTATTACACTCCAGATTATCAGACTACAGAAACTGATATTTTAGCAGCAT
TTCGAATGACTCCCCAACCAGGAGTACCTGCTGAAGAGGCGGGAGCTGCAGTAGCTGCGG
AATCCTCCACTGGTACATGGACCACTGTTTGGACTGATGGACTTACCAGTCTTGATCGTT
ATAAAGGACGATGCTATGATCTCGAAGCAGTTCCTGGAGAAGAGAATCAATATATTGCTT
ATGTTGCTTACCCATTAGATCTATTTGAAGAAGGTTCTGTTACCAATTTATTTACTTCTA
TTGTTGGTAATGTTTTTGGATTTAAAGCTTTACGAGCTTTACGTCTAGAAGATTTACGTA
TTCCTCCAGCTTATTCCAAAACTTTCCAAGGCCCACCTCATGGTATTCAAGTTGAAAGAG
ATAAATTAAATAAATATGGTCGTCCATTATTAGGATGTACTATTAAGCCAAAATTGGGTT
TATCTGCTAAAAACTATGGTAGAGCTGTATATGAATGTCTTCGTGGTGGACTTGATTTCA
CAAAAGATGATGAAAACGTAAATTCTCAACCTTTTATGCGTTGGAGAGATCGTTTCTTAT
TCGTAGCTGAAGCTATTTACAAATCTCAATCTGAAACAGGTGAAATTAAGGGACATTATT
TAAATGCTACCGCAGGTACATGTGAAGAAATGATGAAAAGAGCTCAGTTTGCTAGAGAAT
TAGGCATGCCTATTGTCATGCACGACTATTTAACAGGTGGTTTTACTGCAAATACTAGTT
TGGCTCATTACTGTCGTGATAATGGCTTGCTTCTTCATATTCACCGTGCAATGCATGCAG
TTATTGACCGACAAAAAATTCATGGTATGCATTTCCGTGTATTAGCTAAAGCATTACGTT
TATCCGGTGGGGACCATATTCACGCTGGTACTGTAGTAGGTAAACTTGAAGGAGAACGTC
AAGTAACTTTAGGTTTTGTTGATCTACCTCGAGATGATTATATTGAGAAAGATAGAAGCC
GTGGTATTTATTTCACCCAAGAGTGGGTTTCTTTACCAGGTGTTTTACCTGTAGCTTCTG
GTGGTATTCATGTTTGGCATATGCCAGCATTAACTGAAATCTTTGGAGATGATTCTGTAT
TACAGTTTGGTGGAGGAACTTTAGGTCACCCTTGGGGTAATGCACCTGGAGCAGTTGCTA
ATAGAGTTGCCGTAGAAGCTTGTGTACAAGCTCGTAATGAAGGACGTGATCTTGCTCGTG
AAGGTAATGAAATTATTCGTGAAGCTGCTAAATGGAGTCCCGAATTAGCTGCGGCTTGTG
AAGTTTGGAAAGAAATTAAATTTGAATTTGATACAATTGATACTATATAANNNNNNNNNN
NNNNNNNNNNNTTTGAGTAATACGTCCTATATTTTTAGCAATAAGTGTTGAAGTACCAAA
AGTGCGAGAATCTGTTTTCATAAAATTTAGAAGTAATAAATTAGTTGCTGATTATATTAA
AAAAA--TATTTAGTATCAA----------------------CTCGATCATTTAATTATT
GAATAAAAAAATTACTTTCAATTAATTACTTATA------TATA-----------GATAT
AAGTATATGAAATAAAAAAA-TTAAAAA-GTGTAAGAAATAAATATTTTTTACAATCTTA
AAATAGTAGTAAATAATAAATA-----TATTTAAATAAAAAAAT----TTTATTTTTATT
TTCTTTTATTTTTATTTTCAAAAAATAAA--TTAAATTA------AATAATAGTTTATTT
TTTT------ATTTCTTACTATGTTTTTAATTAAATTTTATTTTTATTAATTAGTTTAAC
ATTCGAAAGATTATTAGGTCAATGCTTATACAAATAAAACTCATTTACTAAAAATAA---
----TCTGAGTTGCATCAAATGTAAAAAATACTATACAATGATAGTGTTTTGTTATAGTA
AAATAACTTTGTCTAAAAATAGACAAAATTAAATACCAAAGATGTTTTTTTATAAGATT-
-------AAAAAAACTTATTTGTCGAGCAGACCTCATCCTTGCAAGAGTTATCAATTGAG
TTGTAGGGAGGGACCTATGTCACCACAAACGGAGAATCCCTCTCTTTCCGGAGTTATAAA
TTT-TTATT-ATGTATGTA----------------ATTAAAAATACTATTAATTCTTAGT
TAAGCTTGACGAGAATAATATTCTACAACTAATAATTCATTTATTTTTAAACCAATTGAT
TCACGATCTAATATTTGATTAACTAATCCTTTTTTTTCTAAAAAACTATAAGTTAAATGA
TTTGGTATTTTAGATTTTTGATAAAACTCTATATTTTTATTAATTATAGTCTCAGATTTT
TGTTGATTTTTTATAGTAATAAAATCCTGAGGTTTACACCGATAACCTGGTATATCTACT
ATACAATCATTAACTAAAATATGTCTATGATTTACTAATTGTCTTGCTCCAGGAATCGTA
GGAGCCATACCTAATCGAAAAATAACATTATCTAAACGCATTTCAAGTAATTGTAATAAA
ATTTCACCTGTGGATCCTTTTGCTTTTCTAGCAATACGTACATAATTAAGTAATTGTCGT
TCTGTTATTCCATAATGAAAACGTAATTTTTGTTTTTCTTCCAAACGAATGCGATACTGA
GAAATTTTTTTATTAGATGTTGATTGATTGATAGAACTAGATTTTAACTGGGGTGTTTTA
TTAGTTAGTCCTGGTAAAGTTCCTAAACGACGTATTATTCTTACACG?????????????
????????????????????????????????????????????????????????????
????????????????????????????????????????????????????????????
????????????????????????????????????????????????????????????
????????????????????????????????????????????????????????????
????????????????????????????????????????????????????????????
????????????????????????????????????????????????????????????
????????????????????????????????????????????????????????????
????????????????????????????????????????????????????????????
????????????????????????????????????????????????????????????
????????????????????????????????????????????????????????????
????????????????????????????????????????????????????????????
????????????????????????????????????????????????????????????
?????????????GCGTTAGTAGAAAAACTTACTAAATGCTAGCTTTCAGATTCAGGGAA
ACTTAGGTTGATAAAAATATAAGCAATCCTGAGCCAAATTTT---ATTCCGTTTGAAAAG
GAAATAGGTGCAGAGACTCAATGGAAGCTATCCTAACGAATAATATTTTTTTT-AAAATT
ATTTAAAATTTATTTTTTAGA--------TATTAAGCGAGGATAAAGATAGAGTCCAATT
TTACATGTTAATCTTAGCAACAATTTAAATTGTAGTAGAAAGAAAATCCGTTGGCTTTAT
TGACCGTGAGGGTTCAAGTCCCTCTACCCCCAAAA--------CTATAATTTTTT-ATTG
ACATAAACT---AGTTTATGTTAGGATAAGCCAATCAAAAAAGCCGGAATAGCTCAGTTG
GTAGAGCAGAGGACTGAAAAT
>Ectropothecium_dealbatum_isolate_Ec29I_MH613372.1
????????????????????????????????????????????????????????????
????????????????????????????????????????????????????????????
????????????????????????????????????????????????????????????
????????????????????????????????????????????????????????????
????????????????????????????????????????????????????????????
????????????????????????????????????????????????????????????
????????????????????????????????????????????????????????????
????????????????????????????????????????????????????????????
????????????????????????????????????????????????????????????
????????????????????????????????????????????????????????????
????????????????????????????????????????????????????????????
????????????????????????????????????????????????????????????
????????????????????????????????????????????????????????????
????????????????????????????????????????????????????????????
????????????????????????????????????????????????????????????
????????????????????????????????????????????????????????????
????????????????????????????????????????????????????????????
????????????????????????????????????????????????????????????
????????????????????????????????????????????????????????????
????????????????????????????????????????????????????????????
????????????????????????????????????????????????????????????
????????????????????????????????????????????????????????????
????????????????????????????????????????????????????????????
????????????????????????????????????????????????????????????
????????????????????????????????????????????????????????????
????????????????????????????????????????????????????????????
????????????????????????????????????????????????????????????
????????????????????????????????????????????????????????????
????????????????????????????????????????????????????????????
????????????????????????????????????????????????????????????
????????????????????????????????????????????????????????????
????????????????????????????????????????????????????????????
????????????????????????????????????????????????????????????
????????????????????????????????????????????????????????????
????????????????????????????????????????????????????????????
????????????????????????????????????????????????????????????
????????????????????????????????????????????????????????????
????????????????????????????????????????????????????????????
????????????????????????????????????????????????????????????
????????????????????????????????????????????????????????????
????????????????????????????????????????????????????????????
????????????????????????????????????????????????????????????
????????????????????????????????????????????????????????????
????????????????????????????????????????????????????????????
????????????????????????????????????????????????????????????
????????????????????????????????????????????????????????????
????????????????????????????????????????????????????????????
????????????????????????????????????????????????????????????
????????????????????????????????????????????????????????????
????????????????????????????????????????????????????????????
????????????????????????????????????????????????????????????
????????????????????????????????????????????????????????????
????????????????????????????????????????????????????????????
????????????????????????????????????????????????????????????
????????????????????????????????????????????????????????????
????????????????????????????????????????????????????????????
????????????????????????????????????????????????????????????
????????????????????????????????????????????????????????????
????????????????????????????????????????????????????????????
????????????????????????????????????????????????????????????
????????????????????????????????????????????????????????????
????????????????????????????????????????????????????????????
????????????????????????????????????????????????????????????
????????????????????????????????????????????????????????????
????????????????????????????????????????????????????????????
????????????????????????????????????????????????????????????
????????????????????????????????????????????????????????????
????????????????????????????????????????????????????????????
????????????????????????????????????????????????????????????
????????????????????????????????????????????????????????????
????????????????????????????????????????????????????????????
????????????????????----------------------??????????????????
????????????????????????????????????????????-----------?????
????????????????????????????????????????????????????????????
????????????????????????????????????????????????????????????
???----------------?????????????????????????????????????????
????????????????????????????????????????????????????????????
????????????????????????????????????????????????????????????
????????????????????????????????????????????????????????????
????????????????????????????????????????????????????????????
????????????????????????????????????????????????????????????
????????????????????????????????????????????????????????????
???????????????????----------------?????????????????????????
????????????????????????????????????????????????????????????
????????????????????????????????????????????????????????????
????????????????????????????????????????????????????????????
????????????????????????????????????????????????????????????
????????????????????????????????????????????????????????????
????????????????????????????????????????????????????????????
????????????????????????????????????????????????????????????
????????????????????????????????????????????????????????????
????????????????????????????????????????????????????????????
????????????????????????????????????????????????????????????
????????????????????????????????????????????????????????????
????????????????????????????????????????????????????????????
????????????????????????????????????????????????????????????
????????????????????????????????????????????????????????????
????????????????????????????????????????????????????????????
????????????????????????????????????????????????????????????
????????????????????????????????????????????????????????????
????????????????????????????????????????????????????????????
????????????????????????????????????????????????????????????
????????????????????????????????????????????????????????????
????????????????????????????????????????????????????????????
????????????????????????????????????????????????????????????
?????????????GCGTTAGTAGAAAAACTTACTAAATGCTAGCTTTCAGATTCAGGGAA
ACTTAGGTTGATAAAAATATAAGTAATCCTGAGCCAAATTTT---ATTTCGTTTGAGAAA
GAAATAGGTGCAGAGACTCGATGGAAGCTATCCTAACGAATAATATTTTTT---AAAATT
ATTTAAAATTTCTTTTTTAGA--------TATTAAGCGAGGATAAAGATAGAGTCCAATT
TTACATGTTAATATTAGCAACAATTTAAATTGTAGTAAAAAGAAAATCCGTTGGCTTTAT
TGACCGTGAGGGTTCAAGTCCCTCTACCCCCAAAA--------CTCTAATTTTTT-ATTG
ACATAAACT--TAGTTTATGTTAGGATAAGCCAATAAAAAAAGCCGGAATAGC???????
?????????????????????
>Ectropothecium_leptochaeton_voucher_Pinheiro_Costa_466_MG734672.1
????????????????????????????????????????????????????????????
????????????????????????????????????????????????????????????
????????????????????????????????????????????????????????????
????????????????????????????????????????????????????????????
????????????????????????????????????????????????????????????
????????????????????????????????????????????????????????????
????????????????????????????????????????????????????????????
????????????????????????????????????????????????????????????
????????????????????????????????????????????????????????????
????????????????????????????????????????????????????????????
????????????????????????????????????????????????????????????
????????????????????????????????????????????????????????????
????????????????????????????????????????????????????????????
????????????????????????????????????????????????????????????
????????????????????????????????????????????????????????????
????????????????????????????????????????????????????????????
????????????????????????????????????????????????????????????
????????????????????????????????????????????????????????????
????????????????????????????????????????????????????????????
????????????????????????????????????????????????????????????
????????????????????????????????????????????????????????????
????????????????????????????????????????????????????????????
????????????????????????????????????????????????????????????
????????????????????????????????????????????????????????????
????????????????????????????????????????????????????????????
????????????????????????????????????????????????????????????
????????????????????????????????????????????????????????????
????????????????????????????????????????????????????????????
????????????????????????????????????????????????????????????
????????????????????????????????????????????????????????????
????????????????????????????????????????????????????????????
????????????????????????????????????????????????????????????
????????????????????????????????????????????????????????????
????????????????????????????????????????????????????????????
????????????????????????????????????????????????????????????
????????????????????????????????????????????????????????????
????????????????????????????????????????????????????????????
????????????????????????????????????????????????????????????
????????????????????????????????????????????????????????????
????????????????????????????????????????????????????????????
????????????????????????????????????????????????????????????
????????????????????????????????????????????????????????????
????????????????????????????????????????????????????????????
????????????????????????????????????????????????????????????
????????????????????????????????????????????????????????????
????????????????????????????????????????????????????????????
????????????????????????????????????????????????????????????
????????????????????????????????????????????????????????????
????????????????????????????????????????????????????????????
????????????????????????????????????????????????????????????
????????????????????????????????????????????????????????????
????????????????????????????????????????????????????????????
????????????????????????????????????????????????????????????
????????????????????????????????????????????????????????????
????????????????????????????????????????????????????????????
????????????????????????????????????????????????????????????
????????????????????????????????????????????????????????????
????????????????????????????????????????????????????????????
????????????????????????????????????????????????????????????
????????????????????????????????????????????????????????????
????????????????????????????????????????????????????????????
????????????????????????????????????????????????????????????
????????????????????????????????????????????????????????????
????????????????????????????????????????????????????????????
????????????????????????????????????????????????????????????
????????????????????????????????????????????????????????????
????????????????????????????????????????????????????????????
????????????????????????????????????????????????????????????
????????????????????????????????????????????????????????????
????????????????????????????????????????????????????????????
????????????????????????????????????????????????????????????
????????????????????----------------------??????????????????
????????????????????????????????????????????-----------?????
????????????????????????????????????????????????????????????
????????????????????????????????????????????????????????????
???----------------?????????????????????????????????????????
????????????????????????????????????????????????????????????
????????????????????????????????????????????????????????????
????????????????????????????????????????????????????????????
????????????????????????????????????????????????????????????
????????????????????????????????????????????????????????????
???????????????????????????????????ATCCCTCTCTTTCCGGAGTTATAAA
TTT-TTATT-ATGTATGTA----------------ATTAAAAATACTATTAATTTTTAGT
TAAGCTTGACGAGAATAATATTCTACAACTAATAATTCATTTATTTTTAAACCAATTGAT
TCACGATCTAATATTTGATTAACTAATCCTTTTTTTTCTAAAGAACTATAAGTTAAATGA
TTTGGTATTTTAGATCTTTGATAAAACTCTATATTTTTATTAATTATAGTCTCAGATTTT
TGTTGATTTTTTATAGTAATAAGATCCTGAGGTTTACACCGATAACCTGATATATCTACT
ATACAATCATTAACTAAAATATGTCTATGATTTACTAATTGTCTTGCTCCAGGAATTGTA
GGAGCCATACCTAATCGAAAAATAACATTATCTAAACGCATTTCAAGTAATTGTAATAAA
ATTTCACCTGTGGATCCTTTTGCTTTTCTAGCAATACGTATATAATTAAGTAATTGTCGT
TCTGTTATTCCATAATGAAAACGTAATTTTTGTTTTTCTTCTAAACGAATGCGATACTGA
GAAATTTTTTTATTAGATGTTGATTGATTGATAGAACTAGATTTTAACTGG?????????
????????????????????????????????????????????????????????????
????????????????????????????????????????????????????????????
????????????????????????????????????????????????????????????
????????????????????????????????????????????????????????????
????????????????????????????????????????????????????????????
????????????????????????????????????????????????????????????
????????????????????????????????????????????????????????????
????????????????????????????????????????????????????????????
????????????????????????????????????????????????????????????
????????????????????????????????????????????????????????????
????????????????????????????????????????????????????????????
????????????????????????????????????????????????????????????
????????????????????????????????????????????????????????????
?????????????GCGTTAGTAGAAAAACTTACTAAATGCTAGCTTTCAGATTCAGGGAA
ACTTAGGTTGATAAAAATATAAGCAATCCTGAGCCAAATTTT---ATTTCGTTTGAGAGA
GAAATAGGTGCAGAGACTCAATGGAAGCTATCCTAACGAATAATATTTTTT---AAAATT
ATTTAAAATTTATTTTTTAGA--------TATTAAGCGAGGATAAAGATAGAGTCCAATT
TTACATGTTAGTATTAGCAACAATTTAAATTGTAGTAAAAAGAAAATCCGTTGGCTTTAT
TGACCGTGAGGGTTCAAGTCCCTCTACCCCCAAAA--------CTATAATTTTTT-ATTG
ACATAAACT--TAGTTTATGTTAGGATAAGCCAATAAAAAAAGCCGG?????????????
?????????????????????
>Ectropothecium_sp._Altman_s.n._voucher_CBFS_16371_Altman_s.n._MK327297.1_
GTGCGACCAAGGAATTTTATACATTTAGATGAAATACGAAATTCATCCAAACTATTGATA
AAGGTTTGTAAGACTACGACTAATCTCAAAAAGAAATTTGCCAGAAAAAATAGCATGTCG
--TTTTTTTATTTTATATGCTTAAGTCGATAAAATTAATGGATAAAGCTAAATTGCTTGA
ATCAAAAGTAAAACCAGAAGAACGAGCTTCTATTC-AAA---------AAAA-TATATTT
TGAATTCTTTTTATTAATTAAAAAGTTAGAATAAAATTAATAATCAATATAAAAGAGGTT
TGGCCTT---------------ATATT---AAAATAATAAAGCTATTTTTACTAAAAATG
AATCCTAATATTTTAATATTT-AAAAAATGTAAATAAATCACCAGTTTGCTGACTAAATT
AAAGCAAAATTTTAAGTCAGGAGAGCAATCAAAAA-TTTTAATAATTTTT--------AC
TA-------------------ATAACTAAT-------GAAGTAAATTAGTTTTTTTTTTA
TAAAATTGTTTAATTTTATTTTAATAGATTGCACTATGTATCA-TTTTATGTTCCAAGAG
GTTGTTCAAATGAGAAGCATAGCAGAAATTTTGCACGAAATAGAAAAGCTAGATAAAAAT
AGAAATAAACTTGTATGGCAACAGCGTTTTTTATACCCACTTTTATTTCAAGACGATATT
TATGCAATTGCTTATACTTATTCTCCTAATAAAATAAAGTTAAAAAAAGTAGAAAATTCT
AATTTAGGCGAATGTTTTAGTTTTTTAACATTAAAACGTTTAATTAATAGAATGCGCCTA
GAAAATAATAAAAACGAATTAAAGAAAAATTATAATAAAATTTTTGATCCTAATTATAAT
AACCTTTTTTATTTGAAAGTAATTCGAGAAGGTTTGGCGATAGTTTTCGAAATTTTTTTC
TGTGTAAAATTAGAAAAAACTTTTAGAAAAGAATTTCACCAATGGACTAATTATCAATCT
ATTCACGCTGTATTTCCTTTTATAGAAGATAATTTTTTACATTCTAATTACATTTTAAAT
ACAAAAATACCTCATTTTTTTCACCCGGAACTTCTAATCCGAATTCTTCGTCGACGTATA
CAAGATACTTCTTTTTCTCATTCATTACGATTAATATTTTATAAAAATAACAAATTAATT
ACTTTTGATACAAATTTTTTTTTTTCTCAAAAAGAAAGTAGTAAATTATCAATATTTTTA
TGGCATTATTATATTCGTGAACTAGAATTTTTTTTAATTAATCAGTGGAAAGTTTTAAAT
TGTTTTAAATCTTTATCATATTTAACTTTATTAAATAAAACAGATTGTATGAAAAAAATG
AAGTATATTATTAAGAATTCTTTATGGATGAAATTACAAATTTTTTATTATAAAAAAAAA
ATGTCTTTTCATTATGTAAGATATGACAATAATTATATTATCGCAATAAGAAGTTCTGAT
TGTTTAGCAGAAAAATGGAGTTTTTTTTTTTTCAAATTTTGGCATTATTATTTTTATTAT
CTATTTAAACCTTCTAGAATAAACGTGAAAAAAATTTCTAAAAGCTACTTTTCTTTTTTG
GGTTATCTTTTTGGTATTCAAATAAAAAAAGTTTTAATTTCAACTAAAAGAATAGATAAT
TTAAAAAAAATATATATTATAAAAAAAGAACTCTATTCTATTACTTTAATATCATCTTTA
ATTGAATTATTAGCTAAAGAAAAATTTTGTGATACTTTAGGACATCCAATAAGTAAATTA
GCTTGGACTACCTTAACAGATGACGAAATTTTTAATCGTTTTGATCAAATTTGGAGAAAT
TTTTTTTATTATTATGGCGGATGCAAAAATAAAAAAAACTTATATCAAGTACAATATATA
CTTCGATTTTCTTGTGCTAAAACATTAGCTTGTAAACATAAAAGCACTATACGGTATGTT
TGGAAAAAGCATGGTTCAAATTTTTTTGCAAAATCTTTTTTTTTTAAAAAACAAGAACTA
ATTAATTTAAAATTTCTTAAATTATATCCTTCTATAAAAAAAATTTGGTATCTTGATATT
CTTCAAATAAATTATTTAGCAAAATTATTACAAAAAAAAAATACTA-ATGGTGAATAAGC
TAATTCAAATTAATCAAATTAATTACTTAATAAAATTATTAATTTGATAATAATTAAAAA
GTTACTCATAAAATTATTAAATAGAATGACTACATAGAGAAAGCCGTGTGCGATAAAAAT
TGCAAGCACGGTTTGGGAAGAGG-TTTTTT-------ATTTTTATTCAAA-----TGAAA
TAAATTTATCCACTTTCATCCGACGAGTTCCGGGTTCGAGCCCCGGGCAACCCATTTTAG
TCCAGTCC-AAATGAATAATTTTCTATATAAATTATTATCGAATA--TTATTTTTATAAA
GAGATAAATTATATAATTAC-AAAAAAATTTAGTCTAATTAATCTTTTTTTATAAAT---
AAAAAAA-----------------AAAGATTTTCATTTTAAAAAAGATAAAAAAGAGTTG
ACATAGTAATACATTTTGTGTAATACTATAAGTTAACAAGTTTATATACTTGGGTAACTT
ACTATTATTATTTTACAAACCAAGTTTTACCATGACCGCAACTTTAGAAAGACGCGAAAG
CGATGTCACCACAAACGGAGACTAAAGCAGGTGTTGGATTTAAAGCTGGTGTTAAAGATT
ACAGATTAACTTATTACACTCCAGATTATCAGACTTTAGATACTGATATTTTAGCAGCAT
TTCGAATGACTCCTCAACCAGGGGTACCCGCCGAGGAAGCGGGAGCTGCAGTAGCTGCGG
AATCCTCCACTGGTACATGGACCACTGTTTGGACTGATGGACTTACCAGTCTTGATCGTT
ATAAAGGACGATGCTATGATCTTGAAGCAGTTGCTGGAGAAGAAAATCAATATATTGCTT
ATGTTGCTTACCCATTAGATCTATTTGAAGAAGGTTCTGTTACCAATTTATTTACTTCTA
TCGTTGGTAATGTTTTTGGATTTAAAGCTTTACGAGCTTTACGTCTAGAAGATTTACGTA
TTCCTCCATCTTATACCAAAACTTTCCAAGGCCCACCTCATGGTATTCAAGTTGAAAGAG
ATAAATTAAATAAATATGGTCGTCCATTATTAGGCTGTACTATTAAGCCAAAATTGGGTT
TATCTGCGAAAAACTATGGTAGAGCTGTATATGAATGTCTTCGTGGTGGACTTGATTTCA
CAAAAGATGATGAAAACGTAAATTCTCAACCTTTTATGCGTTGGAGAGATCGTTTCTTAT
TTGTAGCTGAAGCTATTTATAAATCTCAATCTGAAACAGGCGAAATTAAGGGACATTATT
TAAATGCTACCGCAGGTACATGTGAAGAAATGATGAAAAGAGCTCAGTTTGCTAGAGAAT
TAGGCATGCCTATTGTCATGCACGACTATTTAACAGGTGGTTTTACTGCAAATACTAGTT
TGGCTCATTACTGTCGTGATAATGGTCTGCTTCTTCATATTCACCGTGCAATGCATGCAG
TTATTGACCGACAAAAAATTCATGGTATGCATTTCCGTGTATTAGCTAAAGCAGTACGTT
TATCCGGTGGAGACCATGTTCACGCTGGTACTGTAGTAGGTAAACTTGAAGGAGAACGTC
AAGTAACTTTAGGCTTTGTTGATCTACTTCGTGATGATTATATTGAGAAAGATAGAAGCC
GTGGTGTTTATTTCACCCAAGAGTGGGTTTCTTTACCAGGTGTTATACCTGTAGCTTCTG
GTGGTATTCATGTTTGGCATATGCCAGCATTAACTGAAATCTTTGGAGATGATTCTGTAT
TACAGTTTGGTGGAGGAACTTTAGGTCACCCTTGGGGTAATGCACCTGGAGCAGTTGCTA
ATAGAGTTGCTGTAGAAGCTTGTGTACAAGCTCGTAATGAAGGACGTGATCTTGCTCGCG
AAGGTAATGAAATTATCCGTGAAGCTGCTAAATGGAGTCCTGAATTAGCTGCGGCTTGTG
AAGTTTGGAAAGAAATTAAATTTGAATTTGATACAATTGATACTATATAANNNNNNNNNN
NNNNNNNNNNNTTTGAGTAATACGTCCTATATTTTTAGCAATAAGTGTTGAAGTACCAAA
AGTGCGAGAATCTGTTTTCATAAAATTTAGAAGTAATGGATTAGTTGTTGATTATATTAA
AAAAAAATATTTAGTATCAA----------------------CTCGATCATTTAATTATT
GAAGAAAAAAATTATTTTCAATTAATTACTTATAGATATATATA-----------GATAT
AAGTATATGAAATAAAAAAA-TTAAAAA-GTGTAAAAAATAAATATTTTTTACAATTTTA
AAATAGTAGTAAATAATAAATA-----TATTTAAATAAAAAAAAAAAATTTATTTTTATT
TTC----------------AAAAAATAAA--TTAAATTA------AATAATCGTTT----
----------ATTTTTTACTATGTTTTTAATTAAATTTTATTTTTATTAATTAGTTTAAC
ATTCGAAAGATTACTAGGTCAATGCTTATACAAATAAAATTCATTTACTAAAAATAA---
----TCTGAGTTGCATCAAATGTAAAAAATACTATACAATGATAATGTTTTGTTATAGTA
AAATAACTTATATTAAAAATAGACAAAATCAAATACCAAAGATGTTTTTTTATAAGATT-
-------AAAAAAACTTATTTGTCGAGCAGACCTCATCCTTGCAAGAGTTATTAATTGAG
TTGTAGGGAGGGACCTATGTCACCACAAACGGAGAATCCCTCTCTTTCCGGAGTTATAAA
TTT-TTATT-ATGTATGTA----------------ATTAAAAATACTATTAATTTTTAAT
TAAGCTTGACGAGAATAATATTCTACAACTAATAATTCATTTATTTTTAAACCAATTGAT
TCACGATCTAATATTTGATTAACTAATCCTTTTTTTTCTAAAGAACTATAAGTTAAATGA
TTTGGTATTTTAGATCTTTGATAAAACTCTATATTTTTATTAATTATAGTCTCAGATTTT
TGTTGATTTTTTATAGTAATAAGATCCTGAGGTTTACACCGATAACCTGATATATCTACT
ATACAATCATTAACTAAAATATGTCTATGATTTACTAATTGTCTTGCTCCAGGAATTGTA
GGAGCCATACCTAATCGAAAAATAACATTATCTAAACGCATTTCAAGTAATTGTAATAAA
ATTTCACCTGTGGATCCTTTTGCTTTTCTAGCAATACGTATATAATTAAGTAATTGTCGT
TCTGTTATTCCATAATGAAAACGTAATTTTTGTTTTTCTTCTAAACGAATGCGATACTGA
GAAATTTTTTTATTAGATGTTGATTGATTGATAGAACTAGATTTTAACTGGGGTGTTTTA
TTAGTTAGTCCTGGTAAAGTTCCTAAACGACGTATTATTCTTACACG?????????????
????????????????????????????????????????????????????????????
????????????????????????????????????????????????????????????
????????????????????????????????????????????????????????????
????????????????????????????????????????????????????????????
????????????????????????????????????????????????????????????
????????????????????????????????????????????????????????????
????????????????????????????????????????????????????????????
????????????????????????????????????????????????????????????
????????????????????????????????????????????????????????????
????????????????????????????????????????????????????????????
????????????????????????????????????????????????????????????
????????????????????????????????????????????????????????????
?????????????GCGTTAGTAGAAAAACTTACTAAATGCTAGCTTTCAGATTCAGGGAA
ACTTAGGTTGATAAAAATATAAGCAATCCTGAGCCAAATTTT---ATTTCGTTTGAGAAA
GAAATAGGTGCAGAGACTCAATGGAAGCTATCCTAACGAATAATACTTTTT---AAAATT
ATTTAAAATTTATTTTTTAGA--------TATTAAGCGAGGATAAAGATAGAGTCCAATT
TTACATGTTAATATTAGCAACAATTTAAATTGTAGTAAAAAGAAAATCCGTTGGCTTTAT
TGACCGTGAGGGTTCAAGTCCCTCTACCCCCAAAA--------C------------ATTG
ACATAAACT--TAGTTTATGTTAGGATAAGCCAATAAAAAAAGCCGGAATAGCTCAGTTG
GTAGAGCAGAGGACTGAAAAT
>Ectropothecium_sp._Shaw_5586_MK327298.1
????????????????????????????????????????????????????????????
????????????????????????????????????????????????????????????
????????????????????????????????????????????????????????????
????????????????????????????????????????????????????????????
????????????????????????????????????????????????????????????
????????????????????????????????????????????????????????????
????????????????????????????????????????????????????????????
????????????????????????????????????????????????????????????
????????????????????????????????????????????????????????????
????????????????????????????????????????????????????????????
????????????????????????????????????????????????????????????
????????????????????????????????????????????????????????????
????????????????????????????????????????????????????????????
????????????????????????????????????????????????????????????
????????????????????????????????????????????????????????????
????????????????????????????????????????????????????????????
????????????????????????????????????????????????????????????
????????????????????????????????????????????????????????????
????????????????????????????????????????????????????????????
????????????????????????????????????????????????????????????
????????????????????????????????????????????????????????????
????????????????????????????????????????????????????????????
????????????????????????????????????????????????????????????
????????????????????????????????????????????????????????????
????????????????????????????????????????????????????????????
????????????????????????????????????????????????????????????
????????????????????????????????????????????????????????????
????????????????????????????????????????????????????????????
????????????????????????????????????????????????????????????
????????????????????????????????????????????????????????????
????????????????????????????????????????????????????????????
????????????????????????????????????????????????????????????
????????????????????????????????????????????????????????????
????????????????????????????????????????????????????????????
????????????????????????????????????????????????????????????
????????????????????????????????????????????????????????????
????????????????????????????????????????????????????????????
????????????????????????????????????????????????????????????
????????????????????????????????????????????????????????????
????????????????????????????????????????????????????????????
????????????????????????????????????????????????????????????
????????????????????????????????????????????????????????????
????????????????????????????????????????????????????????????
????????????????????????????????????????????????????????????
????????????????????????????????????????????????????????????
????????????????????????????????????????????????????????????
????????????????????????????????????????????????????????????
????????????????????????????????????????????????????????????
????????????????????????????????????????????????????????????
????????????????????????????????????????????????????????????
????????????????????????????????????????????????????????????
????????????????????????????????????????????????????????????
????????????????????????????????????????????????????????????
????????????????????????????????????????????????????????????
????????????????????????????????????????????????????????????
????????????????????????????????????????????????????????????
????????????????????????????????????????????????????????????
????????????????????????????????????????????????????????????
????????????????????????????????????????????????????????????
????????????????????????????????????????????????????????????
????????????????????????????????????????????????????????????
????????????????????????????????????????????????????????????
????????????????????????????????????????????????????????????
????????????????????????????????????????????????????????????
????????????????????????????????????????????????????????????
????????????????????????????????????????????????????????????
????????????????????????????????????????????????????????????
????????????????????????????????????????????????????????????
????????????????????????????????????????????????????????????
???????????TTTGAGTAATACGTCCTATATTTTTAGCAATAAGTGTTGAAGTACCAAA
AGCGCGAGAATCTGTTTTCATAAAATTTAGAAGTAATGGATTAGTTGTTGATTATATTAA
AAAAAAATATTTAGTATCAA----------------------CTCGATCATTTAATTATT
GAAGAAAAAAATTACTTTCAATTAATTATTTATAGATATATATA-----------GATAT
AAATATATGAAATAAAAAAA-TTAAAAA-GTGTAAAAAATAAATATTTTTTACAATCTTA
AAATAGTAGTAAATAATAAATA-----TATTTAAATAAAAAAAAA---TTTATTTTTATT
TTC----------------AAAAAATAAA--TTAAATTA------AATAATCGTTT----
----------ATTTTTTACTATGTTTTTGATTAAATTTTATTTTTATTAATTAGTTTAAC
ATTCGAAAGATTACTAGGTCAATGCTTATACAAATAAAATTCATTTACTAAAAATAA---
----TCTGAGTTGCATCAAATGTAAAAAATACTATACAATGATAATGTTTTGTTATAGTA
AAATAACTTTGTTTAAAAATAGACAAAATCAAATACCAAAGATGTTTTTTTATAAGATT-
-------AAAAAAACTTATTTGTCGAGCAGACCTCATCCTTGCAAGAGTTATTAATTGAG
TTGTAGGGAGGGACCTATGTCACCACAAACGGAGA?????????????????????????
???????????????????----------------?????????????????????????
????????????????????????????????????????????????????????????
????????????????????????????????????????????????????????????
????????????????????????????????????????????????????????????
????????????????????????????????????????????????????????????
????????????????????????????????????????????????????????????
????????????????????????????????????????????????????????????
????????????????????????????????????????????????????????????
????????????????????????????????????????????????????????????
????????????????????????????????????????????????????????????
????????????????????????????????????????????????????????????
????????????????????????????????????????????????????????????
????????????????????????????????????????????????????????????
????????????????????????????????????????????????????????????
????????????????????????????????????????????????????????????
????????????????????????????????????????????????????????????
????????????????????????????????????????????????????????????
????????????????????????????????????????????????????????????
????????????????????????????????????????????????????????????
????????????????????????????????????????????????????????????
????????????????????????????????????????????????????????????
????????????????????????????????????????????????????????????
????????????????????????????????????????????????????????????
????????????????????TAGAAAAACTTACTAAATGCTAGCTTTCAGATTCAGGGAA
ACTTAGGTTGATAAAAATATAAGCAATCCTGAGCCAAATTTT---ATTTCGTTTGAGAGA
GAAATAGGTGCAGAGACTCGATGGAAGCTATCCTAACGAATAATATTTTTT---AAAATT
CTTTAAAATTTATTTTTTAGA--------TATTAAGCGAGGATAAAGATAGAGTCCAATT
TTACATGTTAATATTAGCAACAATTTAAATTGTAGTAAAAAGAAAATCCGTTGGCTTTAT
TGACCGTGAGGGTTCAAGTCCCTCTACCCCCAAAA--------CTATAATTTTTT-ATTG
ACATAAACT--TAGTTTATGTTAGGATAAGCCAATAAAAAAAGCCGGAATAGCTCAGTTG
GTAGAGCAGAGGACTGAAAAT
>Hypnum_revolutum_var._ravaudii_isolate_Hy543I
????????????????????????????????????????????????????????????
????????????????????????????????????????????????????????????
????????????????????????????????????????????????????????????
????????????????????????????????????????????????????????????
????????????????????????????????????????????????????????????
????????????????????????????????????????????????????????????
????????????????????????????????????????????????????????????
????????????????????????????????????????????????????????????
????????????????????????????????????????????????????????????
????????????????????????????????????????????????????????????
????????????????????????????????????????????????????????????
????????????????????????????????????????????????????????????
????????????????????????????????????????????????????????????
????????????????????????????????????????????????????????????
????????????????????????????????????????????????????????????
????????????????????????????????????????????????????????????
????????????????????????????????????????????????????????????
????????????????????????????????????????????????????????????
????????????????????????????????????????????????????????????
????????????????????????????????????????????????????????????
????????????????????????????????????????????????????????????
????????????????????????????????????????????????????????????
????????????????????????????????????????????????????????????
????????????????????????????????????????????????????????????
????????????????????????????????????????????????????????????
????????????????????????????????????????????????????????????
????????????????????????????????????????????????????????????
????????????????????????????????????????????????????????????
????????????????????????????????????????????????????????????
????????????????????????????????????????????????????????????
????????????????????????????????????????????????????????????
????????????????????????????????????????????????????????????
????????????????????????????????????????????????????????????
????????????????????????????????????????????????????????????
????????????????????????????????????????????????????????????
????????????????????????????????????????????????????????????
????????????????????????????????????????????????????????????
????????????????????????????????????????????????????????????
????????????????????????????????????????????????????????????
????????????????????????????????????????????????????????????
????????????????????????????????????????????????????????????
????????????????????????????????????????????????????????????
????????????????????????????????????????????????????????????
????????????????????????????????????????????????????????????
????????????????????????????????????????????????????????????
????????????????????????????????????????????????????????????
????????????????????????????????????????????????????????????
????????????????????????????????????????????????????????????
????????????????????????????????????????????????????????????
????????????????????????????????????????????????????????????
????????????????????????????????????????????????????????????
????????????????????????????????????????????????????????????
????????????????????????????????????????????????????????????
????????????????????????????????????????????????????????????
????????????????????????????????????????????????????????????
????????????????????????????????????????????????????????????
????????????????????????????????????????????????????????????
????????????????????????????????????????????????????????????
????????????????????????????????????????????????????????????
????????????????????????????????????????????????????????????
????????????????????????????????????????????????????????????
????????????????????????????????????????????????????????????
????????????????????????????????????????????????????????????
????????????????????????????????????????????????????????????
????????????????????????????????????????????????????????????
????????????????????????????????????????????????????????????
????????????????????????????????????????????????????????????
????????????????????????????????????????????????????????????
????????????????????????????????????????????????????????????
???????????TTTGAGTAATACGTCCTATATTTTTAGCAATAAGTGTTGAAGTATCAAA
AGTGCGAGAATCTGTTTTCATAAAATTTAGAAGTAATAAATTAGTTGCTGATTATATTAA
AAAAAA-TATTTAGTATCAA----------------------CTCGATCATTTAATTATT
GAAGAAAAAAATTACTTTCAATTGATTACTTATA------TATA-----------GATAT
AAGTATATGAAATAAAAAAA-TTAAAAA-GTGTAAGAAATAAATATTTTTTACAATCTAA
AAATAGTAGTAAATAATAAATA-----TATTTAAATAAAAAAAA----TTTATTTT-ATT
TTC----------------AAAAAATAAA--TTAAATTA------GGTAATAGTTTATTT
TTTT------ATTTCTTAATATGTTTTTAATTAAATTTTATTTTTATTAATTAGTTTAAC
ATTCAAAAGATTATTAGGTCAATGCTTATAAAAATAAAACTCATTTACTAAAAATAA---
----TCTGAGTTGCATCAAATGTAAAAAATACTATACAATGATACTGTTTTGTTATAGTA
AAATAACTTTGTCTAAAAATAGACAAAATTAAATACCAAAGATGTTTTTTTATAAGATT-
-------AAAAAAACTTATTTGTCGAGCAGACCTCATCCTTGCAAGAGTTATCAATTGAG
TTGTAGGGAGGGACCTATGTCACCACAAACGGAGA???CCTCTCTTTCCGGAGTTATAAA
-------TT---------A----------------ATTAAAAATACTATTAATTCTTAGT
TAAGCTTGACGAGAATAATATTCTACAACTAATAATTCATTTATTTTTAAACCAATTGAT
TCACGATCTAATATTTGATTAACTAATCCTTTTTTTTCTAAAGAACTATAAGTTAAATGA
TTTGGTATTTTAGATTTTTGATAAAACTCTATATTTTTATTAATTATAGTCTCAGATTTT
CGTTGATTTTTTATAGTAATAAAATCCTGAGGTTTACACCGATAACTTGGTATATCTACT
ATACAATCATTAACTAAAATATGTCTATGATTTACTAATTGTCTTGCTCCAGGAATCGTA
GGAGCCATACCTAATCGAAAAATAACATTATCTAAACGCATTTCGAGTAATTGTAATAAA
ACTTCACCTGTGGATCCTTTTGCTTTTCTAGCAATACGTACATAATTAAGTAATTGTCGT
TCTGTTATTCCATAATGAAAACGTAATTTTTGTTTTTCTTCCAAACGAATGCGATACTGA
GAAATTTTTTTATTAGATGTTGATTGATTGATAGAACTAGATTTTAACTGGGGTGTTTTA
TTAGTTAGTCCTGGTAAAGTTCCTAAACGACGTATTATTCTTACACG?????????????
????????????????????????????????????????????????????????????
????????????????????????????????????????????????????????????
????????????????????????????????????????????????????????????
????????????????????????????????????????????????????????????
????????????????????????????????????????????????????????????
????????????????????????????????????????????????????????????
????????????????????????????????????????????????????????????
????????????????????????????????????????????????????????????
????????????????????????????????????????????????????????????
????????????????????????????????????????????????????????????
????????????????????????????????????????????????????????????
????????????????????????????????????????????????????????????
?????????????GCGTTAGTAGAAAAACTTACTAAATGCTAGCTTTCAGATTCAGGGAA
ACTTAGGTTGATAAAAATATAAGCAATCCTGAGCCAAATTTT---ATTTCGTTTGAAAAT
AAAATAGGTGCAGAGACTCAATGGAAGCTATCCTAACGAATAATATTTTT----AAAATT
ATTTAAAATTTATTTTTTAGA--------TATTAAGCGAGGATAAAGATAGAGTCCAATT
TTACATGTTAATCTTAGCAACAATTTAAATTGTAGTAGAAAGAAAATCCGTTGGCTTTAT
TGACCGTGAGGGTTCAAGTCCCTCTACCCCCAAAA--------CTATAATTTTTTTATTG
ACATAAACTGAAAGTTTATGTTAGGATAAGCCAATAAAAAAAGCCGGAATAGCTCAGTTG
GTAGAGCAGAGGACTGAAAAT
>Hypnum_revolutum_var._revolutum_isolate_Hy658
????????????????????????????????????????????????????????????
????????????????????????????????????????????????????????????
????????????????????????????????????????????????????????????
????????????????????????????????????????????????????????????
????????????????????????????????????????????????????????????
????????????????????????????????????????????????????????????
????????????????????????????????????????????????????????????
????????????????????????????????????????????????????????????
????????????????????????????????????????????????????????????
????????????????????????????????????????????????????????????
????????????????????????????????????????????????????????????
????????????????????????????????????????????????????????????
????????????????????????????????????????????????????????????
????????????????????????????????????????????????????????????
????????????????????????????????????????????????????????????
????????????????????????????????????????????????????????????
????????????????????????????????????????????????????????????
????????????????????????????????????????????????????????????
????????????????????????????????????????????????????????????
????????????????????????????????????????????????????????????
????????????????????????????????????????????????????????????
????????????????????????????????????????????????????????????
????????????????????????????????????????????????????????????
????????????????????????????????????????????????????????????
????????????????????????????????????????????????????????????
????????????????????????????????????????????????????????????
????????????????????????????????????????????????????????????
????????????????????????????????????????????????????????????
????????????????????????????????????????????????????????????
????????????????????????????????????????????????????????????
????????????????????????????????????????????????????????????
????????????????????????????????????????????????????????????
????????????????????????????????????????????????????????????
????????????????????????????????????????????????????????????
????????????????????????????????????????????????????????????
????????????????????????????????????????????????????????????
????????????????????????????????????????????????????????????
????????????????????????????????????????????????????????????
????????????????????????????????????????????????????????????
????????????????????????????????????????????????????????????
????????????????????????????????????????????????????????????
????????????????????????????????????????????????????????????
????????????????????????????????????????????????????????????
????????????????????????????????????????????????????????????
????????????????????????????????????????????????????????????
????????????????????????????????????????????????????????????
????????????????????????????????????????????????????????????
????????????????????????????????????????????????????????????
????????????????????????????????????????????????????????????
????????????????????????????????????????????????????????????
????????????????????????????????????????????????????????????
????????????????????????????????????????????????????????????
????????????????????????????????????????????????????????????
????????????????????????????????????????????????????????????
????????????????????????????????????????????????????????????
????????????????????????????????????????????????????????????
????????????????????????????????????????????????????????????
????????????????????????????????????????????????????????????
????????????????????????????????????????????????????????????
????????????????????????????????????????????????????????????
????????????????????????????????????????????????????????????
????????????????????????????????????????????????????????????
????????????????????????????????????????????????????????????
????????????????????????????????????????????????????????????
????????????????????????????????????????????????????????????
????????????????????????????????????????????????????????????
????????????????????????????????????????????????????????????
????????????????????????????????????????????????????????????
????????????????????????????????????????????????????????????
????????????????????????????????????????????????????????????
????????????????????????ATTTAGAAGTAATANATTAGTTGCTGATTATNTTNA
AANAAA-TATTNAGNATCAA----------------------CTCGANCATTTAATTATT
GAAGAAAAAAATTACTTTCANTTAATTACTTATN------TATN-----------GATAT
AAGTATATGAAATAAAAAAA-TTAAAAA-GTGTAAGAAATAAATATTTTTTACAATCTAA
AAATAGTAGTAAATAATAAATA-----TATTTAAATAAAAAAAA----TTTATTTT-ATT
TTC----------------AAAAAATAAA--TTAAATTA------GGTAATAGTTNATTT
TTTT------ATTTCTNANTATGTTTTTAATTAANTTTTATTTTTATTANTTAGTTTAAC
ATTCANNAGATTATTAGGTCAATGCTTATAAAAATAAAACTCATTTACTAANANTAA---
----TCTGAGTTGCATCAAATGTANAAAATACTATACAATGATACTGTTTTGTTATAGTA
AAATAACTTTGTCTAAAAATAGACAAAATTAAATACCAAAGATGTTTTTTTCTAAGATT-
-------AAAAAAACTTATTTGTCGAGCAGACCTCATCTTTGCAAGAGTTATCAATTGAG
TTGTAGGGAGGGACCTATGTCACCACAAACGGAGAATCCCTCTCTTTCCGGAGTTATAAA
-------TT---------A----------------ATTAAAAATACTATTAATTCTTAGT
TAAGCTTGACGAGAATAATATTCTACAACTAATAATTCATTTATTTTTAAACCAATTGAT
TCACGATCTAATATTTGATTAACTAATCCTTTTTTTTCTAAAGAACTATAAGTTAAATGA
TTTGGTATTTTAGATTTTTGATAAAACTCTATATTTTTATTAATTATAGTCTCAGATTTT
CGTTGATTTTTTATAGTAATAAAATCCTGAGGTTTACACCGATAACTTGGTATATCTACT
ATACAATCATTAACTAAAATATGTCTATGATTTACTAATTGTCTTGCTCCAGGAATCGTA
GGAGCCATACCTAATCGAAAAATAACATTATCTAAACGCATTTCGAGTAATTGTAATAAA
ACTTCACCTGTGGATCCTTTTGCTTTTCTAGCAATACGTACATAATTAAGTAATTGTCGT
TCTGTTATTCCATAATGAAAACGTAATTTTTGTTTTTCTTCCAAACGAATGCGATACTGA
GAAATTTTTTTATTAGATGTTGATTGATTGATAGAACTAGATTTTAACTGGGGTGTTTTA
TTAGTTAGTCCTGGTAAAGTTCCT????????????????????????????????????
????????????????????????????????????????????????????????????
????????????????????????????????????????????????????????????
????????????????????????????????????????????????????????????
????????????????????????????????????????????????????????????
????????????????????????????????????????????????????????????
????????????????????????????????????????????????????????????
????????????????????????????????????????????????????????????
????????????????????????????????????????????????????????????
????????????????????????????????????????????????????????????
????????????????????????????????????????????????????????????
????????????????????????????????????????????????????????????
????????????????????????????????????????????????????????????
???????????????????????????ACTTACTAAATGCTAGCTTTCAGATTCAGGGAA
ACTTAGGTTGATAAAAATATAAGCAATCCTGAGCCAAATTTT---ATTTCGTTTGAAAAT
AAAATAGGTGCAGAGACTCAATGGAAGCTATCCTAACGAATAATATTTTT----AAAATT
ATTTAAAATTTATTTTTTAGA--------TATTAAGCGAGGATAAAGATAGAGTCCAATT
TTACATGTTAATCTTAGCAACAATTTAAATTGTAGTAGAAAGAAAATCCGTTGGCTTTAT
TGACCGTGAGGGTTCAAGTCCCTCTACCCCCAAAA--------CTATAATTTTTTTATTG
ACATAAACTGAAAGTTTATGTTAGGATAAGCCAATAAAAAAAGCCGGAATAGCTCAGTTG
GTAGAGCAGAGGACTGAAAAT
>Hypnum_revolutum_var._revolutum_isolate_Hy542
GTGCGACTAAGGAATTTTATACATTTAGATGAAATACAAAATTCATCCAAACCATTGATA
AAGGTTTGTAAGACTACGACTAATCTCAAAAAGAAATTTGCCAGAAAAAATAGCATGTCG
--TTTTTTTATTTTATATGCTCAAGTCGATAAAATTAATGGATAAAGCTAAATTGCTTGA
ATCAAAAGTAAAACCAGAAGAACGAGCTTCTATTC-AAA---------AAAA-TATATTT
TGAATTCTTTTTATTAATTAAAAAGTTAGAATAAAATTAATAGTCAATATAAAAGAGGTT
TGGCCTT---------------ATATT---AAAATAATAAAGCTATTTTTACTAAAAATG
AATCCTA--------ATATTT-AAAAAATGTAAATAAATCACCAGTTTGCTGACTAAATT
AAAGCAAAATTTTAAGTCAGGAGAGCAATCAAAAATTTTTAATAATTTTTACTAATAAAC
TA-------------------ATAACTAAT-------AAAGTAAATTAG-TTTTTTTTTA
TAAAATTGTTTAGTTTTATTTTAATAGATTGCACTATGTATCA-TTTTATATTCTAAGAG
GTTGTTCAAATGAGAAGCATAGCAGAAATTTTGCACGAAATAGAAAAGCTAGATAAAAAT
AAAAATAAACTTGTATGGCAACAGCGTTTTTTATACCCACTTTTATTTCAAGACGATCTT
TATGCAATTGCTTATAATTATTCTCCTAATAAAAAAAAGTTAAAAAAAATAGAAAATTCT
AATTTAGGTGAATCTTTTAGTTTTTTAACATTAAAACGTTTAATTAATAGAATGCGCCTA
GAAAATAATAAAAACGAATTAAAGAAAAATTATAATAAAATTTTTGATCTTAATTATAAT
AACCATTTTTATTTGAAAGTAATTCGAGAAGGTTTTGCGATAATTTTCGAAATTTTTTTT
TGTGTACAATTAGAAAAAACTTTTATAAAAGAATTTCACCAATGGACTAATTATCAATCT
ATTCACTCTGTATTTCCTTTTATAGAAGATAATTTTTTACATTCTAATTACATTTTAAAT
ACAAAAATACCTCATTTTTTTCATCCAGAACTTCTAATACGAATTCTTCGTCGACGTATA
CAAGATACTTCTTTTTTTCATTCATTACGATTAATATTTCATAAGAATAACAAGTTAATT
ACTTTTAATACAAATTCTTTTTTTTCTCAAAAAGAAAGTAGTAGATTATCAATATTTTTA
TGGCATTATTATATCCGTGAACTAGAATTTTTTTTAATTAATCAGTGGAAAGTTTTAAAT
TGTTTTAAATCTTTATCATATTTAACTTTATTAGATAAAACAGATTGTATGAAAAAAATG
AAGCATATTATTAAGAATTCTTTATGGATGAAATTACAAATTTTTTTTTATAAAAAAAAA
ATGTCTTTTCATTATGTAAGATATGACAATAATTATATTATCGCAATAAGAAGTTCTAAT
TATTTAGCAGAAAAATGGAGTTTTTTTTTTTCTAAATTTTGGCATCATTATTTTTATTAT
TTATTTAGACCTTCTAGAATAAACGTGAAAAAAATTTCTAAAAGCTATTTTTCTTTTTTA
GGTTATCTTTTTGGTATTCAAATAAAAAAAGTTTTAATTTCAACTAAAAGAATAGATAAT
TTAAAAAAAGTATATATTATAAAAAAAGACTTTTATTCTATTACTTTAATATCCTCTTTA
ATTGAATTGTTAGCTAAAGAAAAATTTTGTGATACTTTGGGACATCCAATAAGTAAATTA
GCTTGGACTACCTTAACAGATGACGAAATTTTTAATCGTTTTGATCAAATTTGGAAAAAT
TTTTTTTATTACTATAGCGGATGCAAAAATAAAAAAAACTTATATCAAGTACAATATATA
CTTCGATTTTCTTGTGCTAAAACATTAGCTTGCAAACATAAAAGCACTATACGCTATGTT
TGGAAAAAGCATGGTTCAAATTTTTTTGCAAAATCTTTTTTTTTTAAAAAACAAGAACTA
ATTAATTTAAAATTTCTTAAATTATATCCTTCTATAAAAAAAATTTGGTATCTTGATATT
TTTCAAATAAATTATTTAGCAAAATTATTACAAAAAAAAAATACTA-GTAGTAAATAAAA
TAATTCAAATTAATCAAATTAACTGCTTAATAAAATTATTAATTTGATAATAATTAAAAA
GTTACTCGTAAAATTCTCAAATAGAATGATTACATAGAGAAAGCCGTGTGCGATAAAAAT
TGCAAGCACGGTTTGGGAAGAGGTTTTTTT-------ATTTTTATTCAAAG-----AAAT
TAAATTCATCCACTTTCATCCGACGAGTTCCGGGTTCGAGCCCCGGGCAACCCATTTTAG
TCTAGTCCAAAATAAATAAATTTCTATATAAATTATTATCGAATA--TTATTTTTATAAA
GAGATAAATTATGTGATTAC-AAAAAAATTTGGTCTAATTAATTTTTTTTTAT-------
------------------------AAATATTTCCATTT---------TAAAGAAGAGTTG
ACATAGTAATACATTTTGTGTAATACTATAAGTTAACAAGTTTATATACTTGGGTAACTT
ATTATTATTATTTTACAAACCAAGTTTTACCATGACCGCAACTTTAGAAAGACGCGAAAG
CGATGTCACCACAAACGGAGACTAAAGCAGGTGTTGGATTTAAAGCTGGTGTTAAAGATT
ACAGATTAACTTATTACACTCCAGATTATCAGACTAAAGAAACTGATATTTTAGCAGCAT
TTCGAATGACTCCTCAACCAGGAGTACCCGCTGAAGAGGCAGGAGCTGCAGTAGCTGCGG
AATCCTCCACCGGTACATGGACCACTGTTTGGACTGATGGACTTACCAGTCTTGATCGTT
ATAAAGGACGATGCTATGATCTTGAAGCAGTTCCTGGAGAAGAGAATCAATATATTGCTT
ATGTTGCTTACCCATTAGATCTATTTGAAGAAGGTTCTGTTACCAATTTATTTACTTCTA
TTGTTGGTAATGTTTTTGGATTTAAAGCTTTACGAGCTTTACGTCTAGAAGATTTACGTA
TTCCTCCAGCTTATTCCAAAACTTTCCAAGGCCCACCTCATGGTATTCAAGTTGAAAGAG
ATAAATTAAATAAATATGGTCGTCCATTATTAGGATGTACTATTAAGCCAAAATTGGGTT
TATCTGCTAAAAACTATGGTAGAGCTGTATATGAATGTCTTCGTGGTGGACTTGATTTCA
CAAAAGATGATGAAAACGTAAATTCTCAACCTTTTATGCGTTGGAGAGATCGTTTCTTAT
TTGTAGCTGAAGCTATTTACAAATCTCAAGCTGAAACAGGTGAAATTAAAGGACATTATT
TAAATGCTACCGCAGGTACATGTGAAGAAATGATGAAAAGAGCTCAGTTTGCTAGAGAAT
TAGGCATGCCTATTGTCATGCACGACTATTTAACAGGTGGTTTTACTGCAAATACTAGTT
TGGCTCATTACTGCCGTGATAATGGCTTGCTTCTTCATATTCACCGTGCAATGCATGCAG
TTATTGACCGACAAAAAAATCATGGTATGCATTTCCGTGTATTAGCTAAAGCATTACGTT
TATCCGGTGGAGACCATATTCACGCTGGTACTGTAGTAGGTAAACTCGAAGGAGAACGTC
AAGTAACTTTAGGTTTTGTCGATTTACTTCGTGATGATTATATTGAGAAAGATAGAAGCC
GTGGTATTTATTTCACCCAAGACTGGGTTTCTTTACCAGGTGTTTTACCTGTAGCTTCTG
GTGGTATTCATGTTTGGCATATGCCAGCATTAACTGAAATCTTTGGAGATGATTCTGTAT
TACAGTTTGGTGGAGGAACTTTAGGTCACCCTTGGGGTAATGCACCTGGAGCAGTTGCTA
ATAGAGTTGCCTTAGAAGCTTGTGTACAAGCTCGTAATGAAGGACGTGATCTTGCTCGCG
AAGGTAATGAAGTTATTCGTGAAGCTACTAAATGGAGTCCTGAATTAGCTGCGGCTTGTG
AAGTTTGGAAAGAAATTAAATTTGAGTTTGATACAATTGATACTATATAANNNNNNNNNN
NNNNNNNNNNNTTTGAGTAATACGTCCTATATTTTTAGCAATAAGTGTTGAAGTATCAAA
AGTGCGAGAATCTGTTTTCATAAAATTTAGAAGTAATAAATTAGTTGCTGATTATATTAA
AAAAAA-TATTTAGTATCAA----------------------CTCGATCATTTAATTATT
GAAGAAAAAAATTACTTTCAATTAATTACTTATA------TATA-----------GATAT
AAGTATATGAAATAAAAAAA-TTAAAAA-GTGTAAGAAATAAATATTTTTTACAATCTAA
AAATAGTAGTAAATAATAAATA-----TATTTAAATAAAAAAAA----TTTATTTT-ATT
TTC----------------AAAAAATAAA--TTAAATTA------GGTAATAGTTTATTT
TTTT------ATTTCTTAATATGTTTTTAATTAAATTTTATTTTTATTAATTAGTTTAAC
ATTCAAAAGATTATTAGGTCAATGCTTATAAAAATAAAACTCATTTACTAAAAATAA---
----TCTGAGTTGCATCAAATGTAAAAAATACTATACAATGATACTGTTTTGTTATAGTA
AAATAACTTTGTCTAAAAATAGACAAAATTAAATACCAAATATGTTTTTTTCTAAGATT-
-------AAAAAAACTTATTTGTCGAGCAGACCTCATCTTTGCAAGAGTTATCAATTGAG
TTGTAGGGAGGGACCTATGTCACCACAAACGGAGAATCCCTCTCTTTCCGGAGTTATAAA
-------TT---------A----------------ATTAAAAATACTATTAATTCTTAGT
TAAGCTTGACGAGAATAATATTCTACAACTAATAATTCATTTATTTTTAAACCAATTGAT
TCACGATCTAATATTTGATTAACTAATCCTTTTTTTTCTAAAGAACTATAAGTTAAATGA
TTTGGTATTTTAGATTTTTGATAAAACTCTATATTTTTATTAATTATAGTCTCAGATTTT
CGTTGATTTTTTATAGTAATAAAATCCTGAGGTTTACACCGATAACTTGGTATATCTACT
ATACAATCATTAACTAAAATATGTCTATGATTTACTAATTGTCTTGCTCCAGGAATCGTA
GGAGCCATACCTAATCGAAAAATAACATTATCTAAACGCATTTCGAGTAATTGTAATAAA
ACTTCACCTGTGGATCCTTTTGCTTTTCTAGCAATACGTACATAATTAAGTAATTGTCGT
TCTGTTATTCCATAATGAAAACGTAATTTTTGTTTTTCTTCCAAACGAATGCGATACTGA
GAAATTTTTTTATTAGATGTTGATTGATTGATAGAACTAGATTTTAACTGGGGTGTTTTA
TTAGTTAGTCCTGGTAAAGTTCCTAAACGACGTATTATTCTTACACG?????????????
????????????????????????????????????????????????????????????
????????????????????????????????????????????????????????????
????????????????????????????????????????????????????????????
????????????????????????????????????????????????????????????
????????????????????????????????????????????????????????????
????????????????????????????????????????????????????????????
????????????????????????????????????????????????????????????
????????????????????????????????????????????????????????????
????????????????????????????????????????????????????????????
????????????????????????????????????????????????????????????
????????????????????????????????????????????????????????????
????????????????????????????????????????????????????????????
?????????????GCGTTAGTAGAAAAACTTACTAAATGCTAGCTTTCAGATTCAGGGAA
ACTTAGGTTGATAAAAATATAAGCAATCCTGAGCCAAATTTT---ATTTCGTTTGAAAAT
AAAATAGGTGCAGAGACTCAATGGAAGCTATCCTAACGAATAATATTTTT----AAAATT
ATTTAAAATTTATTTTTTAGA--------TATTAAGCGAGGATAAAGATAGAGTCCAATT
TTACATGTTAATCTTAGCAACAATTTAAATTGTAGTAGAAAGAAAATCCGTTGGCTTTAT
TGACCGTGAGGGTTCAAGTCCCTCTACCCCCAAAA--------CTATAATTTTTTTATTG
ACATAAACTGAAAGTTTATGTTAGGATAAGCCAATAAAAAAAGCCGGAATAGCTCAGTTG
GTAGAGCAGAGGACTGAAAAT
>Pseudostereodon_procerrimus_isolate_Hy1012I
GTGCGACTAAGGAATTTTATACATTTAGATGAAATACAAAATTCATCCAAACCATTGATA
AAGGTTTGTAAGACTACGACTAATCTCAAAAAGAAATTTGCCAGAAAAAATAGCATGTCG
--TTTTTTTATTTTATATGCTCAAGTCGATAAAATTAATGGATAAAGCTAAATTGCTTGA
ATCAAAAGTAAAACCAGAAGAACGAGCTTCTATTCAAAA---------AAAA-TATATTT
TGAATTCTTTTTATTAATTAAAAAGTTAGAATAAAATTAATAGTCAATATAAAAGAGGTT
TGGCCTT---------------ATATT---AAAATAATAAAGCTATTTTTACTAAAAATG
AATCCTA--------ATATTT-AAAAAATGTAAATAAATCACCAGTTTGCTGACTAAATT
AAAGCAAAATTTTAAGTCAGGAGAGCAATCAAAAATTTTTAATAATTTTT--------AC
TA-------------------ATAACTAAT-------AAAGTAAATTAG--TTTTTTTTA
TAAATTTTTTTAGTTTTATTTTAATAGATTGCACTATGTATCA-TTTTATATTCTAAGAG
GTTGTTCAAATGAGAAGCATAGCAGAAATTTTGCACGAAATAGAAGAGCTAGATAAAAAT
AAGAATAAACTTGTATGGCAACAGCGTTTTTTATACCCACTTTTATTTCAAGATGATCTT
TATGCAATTGCTTATAATTATTCTCCTAATAAAATAAAGTTAAAAAAAGTAGAAAATTCT
AATTTAGGTGAATGTTTTAGTTTTTTAACATTAAAACGTTTAATTAATAGAATGCGCCTA
GAAAATAATAAAAACGAATTAAAGAAAAATTATAATAAAATTTTTGATCTTAATTATAAT
AACCGTTTTTATTTGAAAGTAATTCGAGAAGGTTTTGCGATAATTTTCGAAATTTTTTTT
TGTGTTCAATTAGAAAAAACTTTCATAAAAGAATTTCACCAATGGACTAATTATCAATCT
ATTCACTCTGTATTTCCTTTTATAGAAGATAATTTTTTACATTCTAATTACATTTTAAAT
ACAAAAATACCTCATTTTTTTCATCCAGAACTTCTAATCCGAATTCTTCGTCGACGTATA
CAAGATACTTCTTTTTCTCATTCATTACGATTAATATTTCATAAGAATAACAAGTTAATT
ACTTTTAATACAAATTCTTTTTTTTCTCAAAAAGAAAGTAGTAGATTATCAATATTTTTA
TGGCATTATTATATTCGTGAACTAGAATTTTTTTTAATTAATCAGTGGAAAGTCTTAAAT
TGTTTTAAATCTTTATCATATTTAACTTTATTAGATAAAACAGATTGTATGAAAAAAATG
AAGCATATTATTAAGAATTCTTTATGGATGAAATTACAAATTTTTTTTTATAAAAAAAAA
ATGTCTTTTCATTATGTAAGATATGACAATAATTATATTATCGCAATAAGAAGTTCTAAT
TATTTAGCAGAAAAATGGAGTTTTTTTTTTTCTAAATTTTGGCATTATTATTTTTATTAT
TTATTTAGGCCTTCTAGAATAAACGTGAAAAAAATTTCTAAAAGCTACTTTTCTTTTTTA
GGTTATCTTTTTGGTATTCAAATAAAAAAAGTTTTAATTTCAACTAAAAGAATAGATAAT
TTAAAAAAAGTATATATTATAAAAAAAGAACTTTATTCTATTACTTTAATATCATCTTTA
ATTGAATTGTTAGCTAAAGAAAAATTTTGTGATACTTTAGGACATCCAATAAGTAAATTA
GCTTGGACTACCTTAACAGATGACGAAATTTTTAATCGTTTTGATCAAATTTGGAAAAAT
TTTTTTTATTACTATAGCGGATGCAAAAATAAAAAAAACTTATATCGAATACAATATATA
CTTCGATTTTCTTGTGCTAAAACATTAGCTTGCAAACATAAAAGCACTATACGCTATGTT
TGGAAAAAGCATGGTTCAAATTTTTTTGCAAAATCTTTTTTTTTTAAAAAACAAGAACTA
ATTAATTTAAAATTTCTTAAATTATATCCTTCTATAAAAAAAATTTGGTATCTTGATATT
CTTCAAATAAATTATTTAGCAAAATTATTACAAAAAAAAAATACTA-GTAGTAAATAAAA
TAATTCAAATTAATCAAATTAACTGCTTAATAAAATTATTAATTTGATAATAATTAAAAA
GTTACTCATAAAACTCTCGAATAGAATGACTACATAGAGAAAGCCGTGTGCGATAAAAAT
TGCAAGCACGGTTTGGGAAGAGGTTTTTTT-------ATTTTTATTCAAAGAAATTAAAT
TAAATTCATCCACTTTCATCCGACGAGTTCCGGGTTCGAGCCCCGGGCAACCCATTTTAG
TCTAGTCC-AAATGAATAATTTTTTATATAAATTATTATCGAATA--TTATTTTTATAAA
TAGATAAATTATGTGATTAC-AAAAAAATTTGGTCTAATTAATCTTTTCTTATAAAT-AA
AAAAAAA-----------------AAAAATTTCCATTT---------TAAAGAAGAGTTG
ACATAGTAATACATTTTGTGTAATACTATAAGTTAACAAGTTTATATACTTGGGTAACTT
ATTATTATTATTTTACAAACCAAGTTTTACCATGACCGCAACTTTAGAAAGACGCGAAAG
CGATGTCACCACAAACGGAGACTAAAGCAGGTGTTGGATTTAAAGCTGGTGTTAAAGATT
ACAGATTAACTTATTACACTCCAGATTATCAGACTAAAGAAACTGATATTTTAGCAGCAT
TTCGAATGACTCCTCAACCAGGAGTACCCGCTGAAGAGGCAGGAGCTGCAGTAGCTGCGG
AATCCTCCACTGGTACATGGACCACTGTTTGGACTGATGGACTTACCAGTCTTGATCGTT
ATAAAGGACGATGCTATGATCTTGAAGCAGTTCCTGGAGAAGAGAATCAATATATTGCTT
ATGTTGCTTACCCATTAGATCTATTTGAAGAAGGTTCTGTTACCAATTTATTTACTTCTA
TTGTTGGTAATGTTTTTGGATTTAAAGCTTTACGAGCTTTACGTCTAGAAGATTTACGTA
TTCCTCCAGCTTATTCCAAAACTTTCCAAGGCCCACCTCATGGTATTCAAGTTGAAAGAG
ATAAATTAAATAAATATGGTCGTCCATTATTAGGATGTACTATTAAGCCAAAATTGGGTT
TATCTGCTAAAAACTATGGTAGAGCTGTATATGAATGTCTTCGTGGTGGACTTGATTTCA
CAAAAGATGATGAAAACGTAAATTCTCAACCTTTTATGCGTTGGAGAGATCGTTTCTTAT
TTGTAGCTGAAGCTATTTACAAATCTCAAGCTGAAACAGGTGAAATTAAAGGACATTATT
TAAATGCTACCGCAGGTACATGTGAAGAAATGATGAAAAGAGCTCAGTTTGCTAGAGAAT
TAGGCATGCCTATTGTCATGCACGACTATTTGACAGGTGGTTTTACTGCAAATACTAGTT
TGGCCCATTACTGTCGTGATAATGGCTTGCTTCTTCATATTCACCGTGCAATGCATGCAG
TTATTGACCGACAAAAAAATCATGGTATGCATTTCCGTGTATTAGCTAAAGCATTACGTT
TATCCGGTGGAGACCATATTCACGCTGGTACTGTAGTAGGTAAACTTGAAGGAGAACGTC
AAGTAACTTTAGGTTTTGTTGATTTACTTCGTGATGATTATATTGAGAAAGATAGAAGCC
GTGGTATTTATTTCACCCAAGACTGGGTTTCTTTACCAGGTGTTTTACCTGTAGCTTCTG
GTGGTATTCATGTTTGGCATATGCCAGCATTAACTGAAATCTTTGGAGATGATTCTGTAT
TACAGTTTGGTGGAGGAACTTTAGGTCACCCTTGGGGTAATGCACCTGGAGCAGTTGCTA
ATAGAGTTGCTTTAGAAGCTTGTGTACAAGCTCGTAATGAAGGACGTGATCTTGCTCGCG
AAGGTAATGAAATTATTCGTGAAGCTACTAAATGGAGTCCTGAATTAGCTGCGGCTTGTG
AAGTTTGGAAAGAAATTAAATTTGAATTTGATACAATTGATACTATATAAATGTCCCGTT
ATCGAGGACCTTTTGAGTAATACGTCCTATATTTTTAGCAATAAGTGTTGAAGTACCAAA
AGTGCGAGAATCTGTTTTCATAAAATTTAGAAGTAATAAATTAGTTGCTGATTATATTAA
AAAAA--TATTTAGTATCAA----------------------CTCGATCATTTAATTATT
GAAGAAAAAAATTACTTTCAATTAATTACTTATA------TATA-----------GATAT
AAGTATATGAAATAAAAAAA-TTAAAAA-GTGTAAGAAGTAATTATTTTTTACAATCTAA
AAATAGTAGTAAATAATAAATA-----TATTTAAATAAAAAAAT----TTTATTTT-ATT
TTC----------------AAAAAATAAA--TTAAATTA------GGTAATAGTTTATTT
TTTT------ATTTCTTACTATGTTTTTAATTAAATTTTATTTTTATTAATTAGTTTAAC
ATTCAAAAGATTATTAGGTCAATGCTTATACAAATAAAACTCATTTACTAAAAATAA---
----TCTGAGTTGCATCAAATGTAAAAAATACTATACAATGATACTGTTTTGTTATAGTA
AAATAACTTTGTCTAAAAATAGACAAAATTAAATACCAAAGATGTTTTTTTATAAGATT-
-------AAAAAAACTTATTTGTCGAGCAGACCTCATCCTTGCAAGAGTTATCAATTGAG
TTGTAGGGAGGGACCTATGTCACCACAAACGGAGA???CCTCTCTTTCCGGAGTTATAAA
TTT-TTATT-ATGTATGTA----------------ATTAAAAATACTATTAATTTTTAGT
TAAGCTTGACGAGAATAATATTCTACAACTAATAATTCATTTATTTTTAAACCAATTGAT
TCACGATCTAATATTTGATTAACTAATCCTTTCTTTTCTAAAGAACTATAAGTTAAATGA
TTTGGTATTTTATATTTTTGATAAAACTCTATATTTTTATTAATTATAGTCTCAGATTTT
CGTTGATTTTTTATAGTAATAAAATCCTGAGGTTTACACCGATAACTTGGTATATCTACT
ATACAATCATTAACTAAAATATGTCTATGATTTACTAATTGTCTTGCTCCAGGAATCGTA
GGAGCCATACCTAATCGAAAAATAACATTATCCAAACGCATTTCGAGTAATTGTAATAAA
ACTTCACCTGTGGATCCTTTTGCTTTTCTAGCAATACGTACATAATTAAGTAATTGTCGT
TCTGTTATTCCATAATGAAAACGTAATTTTTGTTTTTCTTCTAAACGAATGCGATACTGA
GAAATTTTTTTATTAGATGTTGATTGATTGATAGAACTAGATTTTAACTGGGGTGTTTTA
TTAGTTAGTCCTGGTAAAGTTCCTAAACGACGTATTATTCTTACACG?????????????
????????????????????????????????????????????????????????????
????????????????????????????????????????????????????????????
????????????????????????????????????????????????????????????
????????????????????????????????????????????????????????????
????????????????????????????????????????????????????????????
????????????????????????????????????????????????????????????
????????????????????????????????????????????????????????????
????????????????????????????????????????????????????????????
????????????????????????????????????????????????????????????
????????????????????????????????????????????????????????????
????????????????????????????????????????????????????????????
????????????????????????????????????????????????????????????
?????????????????????AGAAAAACTTACTAAATGCTAGCTTTCAGATTCAGGGAA
ACTTAGGTTGATAAAAATATAAGCAATCCTGAGCCAAATTTT---ATTTCGTTTGAGAAT
AAAATAGGTGCAGAGACTCAATGGAAGCTATCCTAACGAATAATATTTTTT---AAAATT
ATTTAAAATTTATTTTTTAGA--------TATTAAGCGAGGATAAAGATAGAGTCCAATT
TTACATGTTAATCTTAGCAACAATTTAAATTGTAGTAGAAAGAAAATCCGTTGGCTTTAT
TGACCGTGAGGGTTCAAGTCCCTCTACCCCCAAAA--------CTATAATTTTTT-ATTG
ACATAAACTGGAAGTTTATGTTAGGATAAGCCAATAAAAAAAGCCGGAATAGCTCAGTTG
GTAGAGCAGAGGACTGAAAAT
>Pseudostereodon_procerrimus_isolate_Hy253
????????????????????????????????????????????????????????????
????????????????????????????????????????????????????????????
????????????????????????????????????????????????????????????
????????????????????????????????????????????????????????????
????????????????????????????????????????????????????????????
????????????????????????????????????????????????????????????
????????????????????????????????????????????????????????????
????????????????????????????????????????????????????????????
????????????????????????????????????????????????????????????
????????????????????????????????????????????????????????????
????????????????????????????????????????????????????????????
????????????????????????????????????????????????????????????
????????????????????????????????????????????????????????????
????????????????????????????????????????????????????????????
????????????????????????????????????????????????????????????
????????????????????????????????????????????????????????????
????????????????????????????????????????????????????????????
????????????????????????????????????????????????????????????
????????????????????????????????????????????????????????????
????????????????????????????????????????????????????????????
????????????????????????????????????????????????????????????
????????????????????????????????????????????????????????????
????????????????????????????????????????????????????????????
????????????????????????????????????????????????????????????
????????????????????????????????????????????????????????????
????????????????????????????????????????????????????????????
????????????????????????????????????????????????????????????
????????????????????????????????????????????????????????????
????????????????????????????????????????????????????????????
????????????????????????????????????????????????????????????
????????????????????????????????????????????????????????????
????????????????????????????????????????????????????????????
????????????????????????????????????????????????????????????
????????????????????????????????????????????????????????????
????????????????????????????????????????????????????????????
????????????????????????????????????????????????????????????
????????????????????????????????????????????????????????????
????????????????????????????????????????????????????????????
????????????????????????????????????????????????????????????
????????????????????????????????????????????????????????????
????????????????????????????????????????????????????????????
????????????????????????????????????????????????????????????
????????????????????????????????????????????????????????????
????????????????????????????????????????????????????????????
????????????????????????????????????????????????????????????
????????????????????????????????????????????????????????????
????????????????????????????????????????????????????????????
????????????????????????????????????????????????????????????
????????????????????????????????????????????????????????????
????????????????????????????????????????????????????????????
????????????????????????????????????????????????????????????
????????????????????????????????????????????????????????????
????????????????????????????????????????????????????????????
????????????????????????????????????????????????????????????
????????????????????????????????????????????????????????????
????????????????????????????????????????????????????????????
????????????????????????????????????????????????????????????
????????????????????????????????????????????????????????????
????????????????????????????????????????????????????????????
????????????????????????????????????????????????????????????
????????????????????????????????????????????????????????????
????????????????????????????????????????????????????????????
????????????????????????????????????????????????????????????
????????????????????????????????????????????????????????????
????????????????????????????????????????????????????????????
????????????????????????????????????????????????????????????
????????????????????????????????????????????????????????????
????????????????????????????????????????????????????????????
????????????????????????????????????????????????????????????
??????????????????????????????????TTAGCAATAAGTGTTGAAGTACCAAA
AGTGCGAGAATCTGTTTTCATAAAATTTAGAAGTAATAAATTAGTTGCTGATTATATTAA
AAAAA--TATTTAGTATCAA----------------------CTCGATCATTTAATTATT
GAAGAAAAAAATTACTTTCAATTAATTACTTATA------TATA-----------GATAT
AAGTATATGAAATAAAAAAA-TTAAAAA-GTGTAAGAAGTAATTATTTTTTACAATCTAA
AAATAGTAGTAAATAATAAATA-----TATTTAAATAAAAAAAT----TTTATTTT-ATT
TTC----------------AAAAAATAAA--TTAAATTA------GGTAATAGTTTATTT
TTTT------ATTTCTTACTATGTTTTTAATTAAATTTTATTTTTATTAATTAGTTTAAC
ATTCAAAAGATTATTAGGTCAATGCTTATACAAATAAAACTCATTTACTAAAAATAA---
----TCTGAGTTGCATCAAATGTAAAAAATACTATACAATGATACTGTTTTGTTATAGTA
AAATAACTTTGTCTAAAAATAGACAAAATTAAATACCAAAGATGTTTTTTTATAAGATT-
-------AAAAAAACTTATTTGTCGAGCAGACCTCATCCTTGCAAGAGTTATCAATTGAG
TTGTAGGGAGGGACCTATGTCACCACAAACGGAGAATCCCTCTCTTTCCGGAGTTATAAA
TTT-TTATT-ATGTATGTA----------------ATTAAAAATACTATTAATTTTTAGT
TAAGCTTGACGAGAATAATATTCTACAACTAATAATTCATTTATTTTTAAACCAATTGAT
TCACGATCTAATATTTGATTAACTAATCCTTTCTTTTCTAAAGAACTATAAGTTAAATGA
TTTGGTATTTTAGATTTTTGATAAAACTCTATATTTTTATTAATTATAGTCTCAGATTTT
CGTTGATTTTTTATAGTAATAAAATCCTGAGGTTTACACCGATAACTTGGTATATCTACT
ATACAATCATTAACTAAAATATGTCTATGATTTACTAATTGTCTTGCTCCAGGAATCGTA
GGAGCCATACCTAATCGAAAAATAACATTATCCAAACGCATTTCGAGTAATTGTAATAAA
ACTTCACCTGTGGATCCTTTTGCTTTTCTAGCAATACGTACATAATTAAGTAATTGTCGT
TCTGTTATTCCATAATGAAAACGTAATTTTTGTTTTTCTTCTAAACGAATGCGATACTGA
GAAATTTTTTTATTAGATGTTGATTGATTGATAGAACTAGATTTTAACTGGGGTGTTTTA
TTAGTTAGTCCTGGTAAA??????????????????????????????????????????
????????????????????????????????????????????????????????????
????????????????????????????????????????????????????????????
????????????????????????????????????????????????????????????
????????????????????????????????????????????????????????????
????????????????????????????????????????????????????????????
????????????????????????????????????????????????????????????
????????????????????????????????????????????????????????????
????????????????????????????????????????????????????????????
????????????????????????????????????????????????????????????
????????????????????????????????????????????????????????????
????????????????????????????????????????????????????????????
????????????????????????????????????????????????????????????
???????????????????????????????????????????????CAGATTCAGGGAA
ACTTAGGTTGATAAAAATATAAGCAATCCTGAGCCAAATTTT---ATTTCGTTTGAGAAT
AAAATAGGTGCAGAGACTCAATGGAAGCTATCCTAACGAATAATATTTTTT---AAAATT
ATTTAAAATTTATTTTTTAGA--------TATTAAGCGAGGATAAAGATAGAGTCCAATT
TTACATGTTAATCTTAGCAACAATTTAAATTGTAGTAGAAAGAAAATCCGTTGGCTTTAT
TGACCGTGAGGGTTCAAGTCCCTCTACCCCCAAAA--------CTATAATTTTTT-ATTG
ACATAAACTGGAAGTTTATGTTAGGATAAGCCAATAAAAAAAGCCGGAATAGCTCAGTTG
GTAGAGCAGAGGACTGAAAAT
>Pylaisia_steerei_voucher_CBFS_Kucera_20339
????????????????????????????????????????????????????????????
????????????????????????????????????????????????????????????
????????????????????????????????????????????????????????????
????????????????????????????????????????????????????????????
????????????????????????????????????????????????????????????
????????????????????????????????????????????????????????????
????????????????????????????????????????????????????????????
????????????????????????????????????????????????????????????
????????????????????????????????????????????????????????????
????????????????????????????????????????????????????????????
????????????????????????????????????????????????????????????
????????????????????????????????????????????????????????????
????????????????????????????????????????????????????????????
????????????????????????????????????????????????????????????
????????????????????????????????????????????????????????????
????????????????????????????????????????????????????????????
????????????????????????????????????????????????????????????
????????????????????????????????????????????????????????????
????????????????????????????????????????????????????????????
????????????????????????????????????????????????????????????
????????????????????????????????????????????????????????????
????????????????????????????????????????????????????????????
????????????????????????????????????????????????????????????
????????????????????????????????????????????????????????????
????????????????????????????????????????????????????????????
????????????????????????????????????????????????????????????
????????????????????????????????????????????????????????????
????????????????????????????????????????????????????????????
????????????????????????????????????????????????????????????
????????????????????????????????????????????????????????????
????????????????????????????????????????????????????????????
????????????????????????????????????????????????????????????
????????????????????????????????????????????????????????????
????????????????????????????????????????????????????????????
????????????????????????????????????????????????????????????
????????????????????????????????????????????????????????????
????????????????????????????????????????????????????????????
????????????????????????????????????????????????????????????
????????????????????????????????????????????????????????????
????????????????????????????????????????????????????????????
????????????????????????????????????????????????????????????
????????????????????????????????????????????????????????????
????????????????????????????????????????????????????????????
????????????????????????????????????????????????????????????
????????????????????????????????????????????????????????????
????????????????????????????????????????????????????????????
????????????????????????????????????????????????????????????
????????????????????????????????????????????????????????????
????????????????????????????????????????????????????????????
????????????????????????????????????????????????????????????
????????????????????????????????????????????????????????????
????????????????????????????????????????????????????????????
????????????????????????????????????????????????????????????
????????????????????????????????????????????????????????????
????????????????????????????????????????????????????????????
????????????????????????????????????????????????????????????
????????????????????????????????????????????????????????????
????????????????????????????????????????????????????????????
????????????????????????????????????????????????????????????
????????????????????????????????????????????????????????????
????????????????????????????????????????????????????????????
????????????????????????????????????????????????????????????
????????????????????????????????????????????????????????????
????????????????????????????????????????????????????????????
????????????????????????????????????????????????????????????
????????????????????????????????????????????????????????????
????????????????????????????????????????????????????????????
????????????????????????????????????????????????????????????
????????????????????????????????????????????????????????????
???????????TTTGAGTAATACGTCCTATATTTTTAGCAATAAGTGTTGAAGTACCAAA
AGTGCGAGAATCTGTTTTCATAAAATTTAGAAGTAATAAATTAGTTGCTGATTATATTAA
AAAAA--TATTTAGTATCAA----------------------CTCGATCATTTAATTATT
GAAGAAAAAAATTACTTTCAATTAATTACTTATA------TATA-----------GATAT
AAGTATATGAAATAAAAAAAATTAAAAA-GTGTAAGAAATAAATATTTTTTACAATCTAA
AAATAGTAGTAAATAATAAATA-----TATTTAAATAAAAAAAA---TTTTATTTT-ATT
TTC----------------AAAAAATAAA--TTAAATTA------GGTAATAGTTT----
----------ATTTTTTACTATCTTTTTAATTAAATTTTATTTTTCTTAATTAGTTTAAC
ATTCAAAAGATTATTAGGTCAATGCTTATACAAATAAAAATCATTTACTAAAAATAA---
----TCTGAGTTGCATCAAATGTAAAAAATACTATACAATGATACTGTTTTGTTATAGTA
AAATAACTTTGTCTAAAAATAGACAAAATTAAATACCAAAGATGTTTTTTTATAAGATT-
-------AAAAAAACTTATTTGTCGAGCAGACCTCATCTTTGCAAGAGTTATCAATTGAG
TTGTAGGGAGGGACCTATGTCACCACAAACGGAGA?????????????????????????
???????????????????----------------?????????????????????????
????????????????????????????????????????????????????????????
????????????????????????????????????????????????????????????
????????????????????????????????????????????????????????????
????????????????????????????????????????????????????????????
????????????????????????????????????????????????????????????
????????????????????????????????????????????????????????????
????????????????????????????????????????????????????????????
????????????????????????????????????????????????????????????
????????????????????????????????????????????????????????????
????????????????????????????????????????????????????????????
????????????????????????????????????????????????????????????
????????????????????????????????????????????????????????????
????????????????????????????????????????????????????????????
????????????????????????????????????????????????????????????
????????????????????????????????????????????????????????????
????????????????????????????????????????????????????????????
????????????????????????????????????????????????????????????
????????????????????????????????????????????????????????????
????????????????????????????????????????????????????????????
????????????????????????????????????????????????????????????
????????????????????????????????????????????????????????????
????????????????????????????????????????????????????????????
?????????????GCGTTAGTAGAAAAACTTACTAAATGCTAGCTTTCAGATTCAGGGAA
ACTTAGGTTGATAAAAATATAAGCAATCCTGAGCCAAATTTT---ATTTCGTTTGAAAAT
GAAATAGGTGCAGAGACTCAATGGAAGCTATCCTAACGAATAATATTTTTT---AAAATT
ATTTAAAAATTATTTTCTAGA--------TATTAAGCGAGGATAAAGATAGAGTCCAATT
TTACATGTTAATCTTAGCAACAATTTAAATTGTAGTAGAAAGAAAATCCGTTGGCTTTAT
TGACCGTGAGGGTTCAAGTCCCTCTACCCCCAAAA--------CTACAATTTTTT-ATTG
ACATAAACT---AGTTTATGTTAGGATAAGCCAATCAAAAAAGCCGGAATAGCTCAGTTG
GTAGAGCAGAGGACTGAAAAT
>Pylaisia_selwynii_voucher_CBFS_Kucera_20330
????????????????????????????????????????????????????????????
????????????????????????????????????????????????????????????
????????????????????????????????????????????????????????????
????????????????????????????????????????????????????????????
????????????????????????????????????????????????????????????
????????????????????????????????????????????????????????????
????????????????????????????????????????????????????????????
????????????????????????????????????????????????????????????
????????????????????????????????????????????????????????????
????????????????????????????????????????????????????????????
????????????????????????????????????????????????????????????
????????????????????????????????????????????????????????????
????????????????????????????????????????????????????????????
????????????????????????????????????????????????????????????
????????????????????????????????????????????????????????????
????????????????????????????????????????????????????????????
????????????????????????????????????????????????????????????
????????????????????????????????????????????????????????????
????????????????????????????????????????????????????????????
????????????????????????????????????????????????????????????
????????????????????????????????????????????????????????????
????????????????????????????????????????????????????????????
????????????????????????????????????????????????????????????
????????????????????????????????????????????????????????????
????????????????????????????????????????????????????????????
????????????????????????????????????????????????????????????
????????????????????????????????????????????????????????????
????????????????????????????????????????????????????????????
????????????????????????????????????????????????????????????
????????????????????????????????????????????????????????????
????????????????????????????????????????????????????????????
????????????????????????????????????????????????????????????
????????????????????????????????????????????????????????????
????????????????????????????????????????????????????????????
????????????????????????????????????????????????????????????
????????????????????????????????????????????????????????????
????????????????????????????????????????????????????????????
????????????????????????????????????????????????????????????
????????????????????????????????????????????????????????????
????????????????????????????????????????????????????????????
????????????????????????????????????????????????????????????
????????????????????????????????????????????????????????????
????????????????????????????????????????????????????????????
????????????????????????????????????????????????????????????
????????????????????????????????????????????????????????????
????????????????????????????????????????????????????????????
????????????????????????????????????????????????????????????
????????????????????????????????????????????????????????????
????????????????????????????????????????????????????????????
????????????????????????????????????????????????????????????
????????????????????????????????????????????????????????????
????????????????????????????????????????????????????????????
????????????????????????????????????????????????????????????
????????????????????????????????????????????????????????????
????????????????????????????????????????????????????????????
????????????????????????????????????????????????????????????
????????????????????????????????????????????????????????????
????????????????????????????????????????????????????????????
????????????????????????????????????????????????????????????
????????????????????????????????????????????????????????????
????????????????????????????????????????????????????????????
????????????????????????????????????????????????????????????
????????????????????????????????????????????????????????????
????????????????????????????????????????????????????????????
????????????????????????????????????????????????????????????
????????????????????????????????????????????????????????????
????????????????????????????????????????????????????????????
????????????????????????????????????????????????????????????
????????????????????????????????????????????????????????????
???????????TTTGAGTAATACGTCCTATATTTTTAGCAATAAGTGTTGAAGTACCAAA
AGTGCGGGAATCTGTTTTCATAAAATTTAGAAGTAATAAATTAGTTGCTGATTATATTAA
AAAAA--TATTTAGTATCAA----------------------CTCGATCATTTAATTATT
GAAGAAAAAAATTACTTTCAATTAATTACTTATA------TATA-----------GATAT
AAGTATATGAAATAAAAAAAATTAAAAA-GTGTAAGAAATAACTATTTTTTACAATCTAA
AAATAGTAGTAAATAATAAATA-----CATTTAAATAAAAAAAA---TTTTATTTT-ATT
TTC----------------AAAAAATAAA--TTAAATTA------GGTAATAGTTT----
----------ATTTTTTACTATGTTTTTAATTAAATTTTATTTTTATTAATTAGTTTAAC
ATTCAAAAGATTATTAGGTCAATGCTTATACAAATAAAACTCATTTACTAAAAATAA---
----TCTGAGTTGCATCAAATGTAAAAAATACTATACAATGATACTGTTTTGTTATAGTA
AAATAACTTTGTCTAAAAATAGACAAAATTAAATACGAAAGATGTTTTTTTATAAGATT-
-------AAAAAAACTTATTTGTCGAGCAGACCTCATTTTTGCAAGAGTTATCAATTGAG
TTGTAGGGAGGGACCTATGTCACCACAAACGGAGA?????????????????????????
???????????????????----------------?????????????????????????
????????????????????????????????????????????????????????????
????????????????????????????????????????????????????????????
????????????????????????????????????????????????????????????
????????????????????????????????????????????????????????????
????????????????????????????????????????????????????????????
????????????????????????????????????????????????????????????
????????????????????????????????????????????????????????????
????????????????????????????????????????????????????????????
????????????????????????????????????????????????????????????
????????????????????????????????????????????????????????????
????????????????????????????????????????????????????????????
????????????????????????????????????????????????????????????
????????????????????????????????????????????????????????????
????????????????????????????????????????????????????????????
????????????????????????????????????????????????????????????
????????????????????????????????????????????????????????????
????????????????????????????????????????????????????????????
????????????????????????????????????????????????????????????
????????????????????????????????????????????????????????????
????????????????????????????????????????????????????????????
????????????????????????????????????????????????????????????
????????????????????????????????????????????????????????????
?????????????GCGTTAGTAGAAAAACTTACTAAATGCTAGCTTTCAGATTCAGGGAA
ACTTAGGTTGATAAAAATATAAGCAATCCTGAGCCAAATTTT---ATTTCGTTTGAAAAT
GAAATAGGTGCAGAGACTCAATGGAAGCTATCCTAACGAATAATATTTTTT---AAAATT
ATTTAAAATTTATTTTCTAGA--------TATTAAGCGAGGATAAAGATAGAGTCCAATT
TTACATGTTAATCTTAGCAACAATTTAAATTGTAGTAGAAAGAAAATCCGTTGGCTTTAT
TGACCGTGAGGGTTCAAGTCCCTCTACCCCCAAAA--------CTACAATTTTTT-ATTG
ACATAAACT---AGTTTATGTTAGGATAAGCCAATCAAAAAAGCCGGAATAGCTCAGTTG
GTAGAGCAGAGGACTGAAAAT
>Homomallium_connexum_isolate_Hubei_6
????????????????????????????????????????????????????????????
????????????????????????????????????????????????????????????
????????????????????????????????????????????????????????????
????????????????????????????????????????????????????????????
????????????????????????????????????????????????????????????
????????????????????????????????????????????????????????????
????????????????????????????????????????????????????????????
????????????????????????????????????????????????????????????
????????????????????????????????????????????????????????????
????????????????????????????????????????????????????????????
????????????????????????????????????????????????????????????
????????????????????????????????????????????????????????????
????????????????????????????????????????????????????????????
????????????????????????????????????????????????????????????
????????????????????????????????????????????????????????????
????????????????????????????????????????????????????????????
????????????????????????????????????????????????????????????
????????????????????????????????????????????????????????????
????????????????????????????????????????????????????????????
????????????????????????????????????????????????????????????
????????????????????????????????????????????????????????????
????????????????????????????????????????????????????????????
????????????????????????????????????????????????????????????
????????????????????????????????????????????????????????????
????????????????????????????????????????????????????????????
????????????????????????????????????????????????????????????
????????????????????????????????????????????????????????????
????????????????????????????????????????????????????????????
????????????????????????????????????????????????????????????
????????????????????????????????????????????????????????????
????????????????????????????????????????????????????????????
????????????????????????????????????????????????????????????
????????????????????????????????????????????????????????????
????????????????????????????????????????????????????????????
????????????????????????????????????????????????????????????
????????????????????????????????????????????????????????????
????????????????????????????????????????????????????????????
????????????????????????????????????????????????????????????
????????????????????????????????????????????????????????????
????????????????????????????????????????????????????????????
????????????????????????????????????????????????????????????
????????????????????????????????????????????????????????????
????????????????????????????????????????????????????????????
????????????????????????????????????????????????????????????
????????????????????????????????????????????????????????????
????????????????????????????????????????????????????????????
????????????????????????????????????????????????????????????
????????????????????????????????????????????????????????????
????????????????????????????????????????????????????????????
????????????????????????????????????????????????????????????
????????????????????????????????????????????????????????????
????????????????????????????????????????????????????????????
????????????????????????????????????????????????????????????
????????????????????????????????????????????????????????????
????????????????????????????????????????????????????????????
????????????????????????????????????????????????????????????
????????????????????????????????????????????????????????????
????????????????????????????????????????????????????????????
????????????????????????????????????????????????????????????
????????????????????????????????????????????????????????????
????????????????????????????????????????????????????????????
????????????????????????????????????????????????????????????
????????????????????????????????????????????????????????????
????????????????????????????????????????????????????????????
????????????????????????????????????????????????????????????
????????????????????????????????????????????????????????????
????????????????????????????????????????????????????????????
????????????????????????????????????????????????????????????
????????????????????????????????????????????????????????????
????????????????????????????????????????????????????????????
???????????CTGTTTTCATAAAATTTAGAAGTAATAAATTAGTTGCTGATTATATTAA
AAAAA--TATTTAGTATCAA----------------------CTCGATCATTTAATTATT
GAAGAAAAAAATTACTTTCAATTAATTACTTATA------TATA-----------GATAT
AAGTATATGAAATAAAAAAAATTAAAAA-GTGTAAGAAATAACTATTTTTTACAATCTAA
AAATAGTAGTAAATAATAAATA-----CATTTAAATAAAAAAAA---TTTTATTTT-ATT
TTC----------------AAAAAATAAA--TTAAATTA------GGTAATAGTTT----
----------ATTTTTTACTATGTTTTTAATTAAATTTTATTTTTATTAATTAGTTTAAC
ATTCAAAAGATTATTAGGTCAATGCTTATACAAATAAAACTCATTTACTAAAAATAA---
----TCTGAGTTGCATCAAATGTAAAAAATACTATACAATGATACTGTTTTGTTATAGTA
AAATAACTTTGTCTAAAAATAGACAAAATTAAATACCAAAGATGTTTTTTTATAAGATT-
-------AAAAAAACTTATTTGTCGAGCAGACCTCATTTTTGCAAGAGTTATCAATTGAG
TTGTAGGGAGGGACCTATGTCACCAnnnnnnnnGA?????????????????????????
???????????????TGTA----------------ATTAAAAATACTATTAATTTTTAGT
TAAGCTTGACGAGAATAATATTCTACAACTAATAATTCATTTATTTTTAAACCAATTGAT
TCACGATCTAATATTTGATTAACTAATCCTTTTTTTTCTAAAGAACTATAAGTTAAATGA
TTTGGTATTTTAGATTTTTGATAAAACTCTATATTTTTATTAATTATAGTCTCAGATTTT
CGTTGATTTTTTATAGTAATAAAATCCTGAGGTTTACACCGATAACTTGGTATATCTACT
ATACAATCATTAACTAAAATATGTCTATGATTTACTAATTGTCTTGCTCCAGGAATCGTA
GGAGCCATACCTAATCGAAAAATAACATTATCTAAACGCATTTCGAGTAATTGTAATAAA
ACTTCACCTGTGGATCCTTTTACTTTTCTAGCAATACGTACATAATTAAGTAATTGTCGT
TCTGTTATTCCATAATGAAAACGTAATTTCTGTTTTTCTTCCAAACGAATGCGATACTGA
GAAATTTTTTTATTAGATGTTGATTGATTGATAGAACTAGATTTTAACTGGGGTGTTTTA
TTAGTTAGTCCTGGTAAAGTTCCTAAACGACGTATTATT?????????????????????
????????????????????????????????????????????????????????????
????????????????????????????????????????????????????????????
????????????????????????????????????????????????????????????
????????????????????????????????????????????????????????????
????????????????????????????????????????????????????????????
????????????????????????????????????????????????????????????
????????????????????????????????????????????????????????????
????????????????????????????????????????????????????????????
????????????????????????????????????????????????????????????
????????????????????????????????????????????????????????????
????????????????????????????????????????????????????????????
????????????????????????????????????????????????????????????
?????????????GCGTTAGTAGAAAAACTTACTAAATGCTAGCTTTCAGATTCAGGGAA
ACTTAGGTTGATAAAAATATAAGCAATCCTGAGCCAAATTTT---ATTTCGTTTGAAAAT
AAAATAGGTGCAGAGACTCAATGGAAGCTATCCTAACGAATAATATTTTTT---AAAATT
ATTTAAAATTTATTTTCTAGA--------TATTAAGCGAGGATAAAGATAGAGTCCAATT
TTACATGTTAATCTTAGCAACAATTTAAATTGTAGTAGAAAGAAAATCCGTTGGCTTTAT
TGACCGTGAGGGTTCAAGTCCCTCTACCCCCAAAA--------CTACAATTTTTT-ATTG
ACATAAACT---AGTTTATGTTAGGATAAGCCAATCAAAAAAGCCGGAATAGCTCAGTTG
GTAGAGCAGAGGACTGAAAAT
>Homomallium_incurvatum_isolate_Ho1352I
????????????????????????????????????????????????????????????
????????????????????????????????????????????????????????????
????????????????????????????????????????????????????????????
????????????????????????????????????????????????????????????
????????????????????????????????????????????????????????????
????????????????????????????????????????????????????????????
????????????????????????????????????????????????????????????
????????????????????????????????????????????????????????????
????????????????????????????????????????????????????????????
????????????????????????????????????????????????????????????
????????????????????????????????????????????????????????????
????????????????????????????????????????????????????????????
????????????????????????????????????????????????????????????
????????????????????????????????????????????????????????????
????????????????????????????????????????????????????????????
????????????????????????????????????????????????????????????
????????????????????????????????????????????????????????????
????????????????????????????????????????????????????????????
????????????????????????????????????????????????????????????
????????????????????????????????????????????????????????????
????????????????????????????????????????????????????????????
????????????????????????????????????????????????????????????
????????????????????????????????????????????????????????????
????????????????????????????????????????????????????????????
????????????????????????????????????????????????????????????
????????????????????????????????????????????????????????????
????????????????????????????????????????????????????????????
????????????????????????????????????????????????????????????
????????????????????????????????????????????????????????????
????????????????????????????????????????????????????????????
????????????????????????????????????????????????????????????
????????????????????????????????????????????????????????????
????????????????????????????????????????????????????????????
????????????????????????????????????????????????????????????
????????????????????????????????????????????????????????????
????????????????????????????????????????????????????????????
????????????????????????????????????????????????????????????
????????????????????????????????????????????????????????????
????????????????????????????????????????????????????????????
????????????????????????????????????????????????????????????
????????????????????????????????????????????????????????????
????????????????????????????????????????????????????????????
????????????????????????????????????????????????????????????
????????????????????????????????????????????????????????????
????????????????????????????????????????????????????????????
????????????????????????????????????????????????????????????
????????????????????????????????????????????????????????????
????????????????????????????????????????????????????????????
????????????????????????????????????????????????????????????
????????????????????????????????????????????????????????????
????????????????????????????????????????????????????????????
????????????????????????????????????????????????????????????
????????????????????????????????????????????????????????????
????????????????????????????????????????????????????????????
????????????????????????????????????????????????????????????
????????????????????????????????????????????????????????????
????????????????????????????????????????????????????????????
????????????????????????????????????????????????????????????
????????????????????????????????????????????????????????????
????????????????????????????????????????????????????????????
????????????????????????????????????????????????????????????
????????????????????????????????????????????????????????????
????????????????????????????????????????????????????????????
????????????????????????????????????????????????????????????
????????????????????????????????????????????????????????????
????????????????????????????????????????????????????????????
????????????????????????????????????????????????????????????
????????????????????????????????????????????????????????????
????????????????????????????????????????????????????????????
???????????TTTGAGTAATACGTCCTATATTTTTAGCAATAAGTGTTGAAGTACCAAA
AGTGCGAGAATCTGTTTTCATAAAATTTAGAAGTAATAAATTAGTTGCTGATTATATTAA
AAAAA--TATTTAGTATCAA----------------------CTCGATCATTTAATTATT
GAAGAAAAAAATTACTTTCAATTAATTATTTATA------TCTA---------------T
AAGTATATGAAATAAAAAAAATTAAAAA-GTGTAAGAAATAAATATTTTTTACAATCTAA
AAATAGTAGTAAATAATAAATA-----TATTTAAATAAAAAAAA---TTTTATTTT-ATT
TTC----------------AAAAAATAAA--TTAAATTA------GGTAATAGTTT----
----------ATTTTTTACTATGTTTTTAATTAAATTTTATTTTTATTAATTAGTTTAAC
ATTCAAAAGATTATTAGGTCAATGCTTATACAAATAAAACTCATTTACTAAAAATAA---
----TTTGAGTTGCATCAAATGTAAAAAATACTATACAATGATACTGTTTTGTTATAGTA
AAATAACTTTGTCTAAAAATAGACAAAATTAAATACCAAAGATGTTTTTTTATAAGATT-
-------AAAAAAACTTATTTGTCGAGCAGACCTCATCCTTGCAAGAGTTATCAATTGAG
TTGTAGGGAGGGACCTATGTCACCACAAACGnnnAATCCCTCTCTCTCCGGAGTTATAAA
CTT-TTATT-ATGTATGTA----------------ATTAAAAATACTATTAATTTTTAGT
TAAGCTTGACGAGAATAATATTCTACAACTAATAATTCATTTATTTTTAAACCAATTGAT
TCACGATCTAATATTTGATTAACTAATCCTTTTTTTTCTAAAGAACTATAAGTTAAATGA
TTTGGTATTTTAGATTTTTGATAAAACTCTATATTTTTATTAATTATAGTCTCAGATTTT
CGTTGATTTTTTATAGTAATAAAATCCTGAGGTTTACACCGATAACTTGGTATATCTACT
ATACAATCATTAACTAAAATATGTCTATGATTTACTAATTGTCTTGCTCCAGGAATTGTA
GGAGCCATACCTAATCGAAAAATAACATTATCTAAACGCATTTCGAGTAATTGTAATAAA
ACTTCACCTGTGGATCCTTTTACTTTTCTAGCAATACGTACATAATTAAGTAATTGTCGT
TCTGTTATTCCATAATGAAAACGTAATTTCTGTTTTTCTTCCAAACGAATGCGATACTGA
GAAATTTTTTTATTAGATGTTGATTGATTGATAGAACTAGATTTTAACTGGGGTGTTTTA
TTAGTTAGTCCTGGTAAAGTTCCTAAACGACGTATTATTCTTACACG?????????????
????????????????????????????????????????????????????????????
????????????????????????????????????????????????????????????
????????????????????????????????????????????????????????????
????????????????????????????????????????????????????????????
????????????????????????????????????????????????????????????
????????????????????????????????????????????????????????????
????????????????????????????????????????????????????????????
????????????????????????????????????????????????????????????
????????????????????????????????????????????????????????????
????????????????????????????????????????????????????????????
????????????????????????????????????????????????????????????
????????????????????????????????????????????????????????????
?????????????GCGTTAGTAGAAAAACTTACTAAATGCTAGCTTTCAGATTCAGGGAA
ACTTAGGTTGATAAAAATATAAGCAATCCTGAGCCAAATTTT---ATTTAATTTGAAAAT
GAAATAGGTGCAGAGACTCAATGGAAGCTATCCTAACGAATAATATTTTTT---AAAATT
ATTTAAAATTTACTTTCTAGA--------TATTAAGCGAGGATAAAGATAGAGTCCAATT
TTACATGTTAATCTTAGCAACAATTTAAATTGTAGTAGAAAGAAAATCCGTTGGCTTTAT
TGACCGTGAGGGTTCAAGTCCCTCTACCCCCAAAA--------CTACAATTTTTT-ATTG
ACATAAACTGGAAGTTTATGTTAGGATAAGCCAATCAAAAAAGCCGGAATAGCTCAGTTG
GTAGAGCAGAGGACTGAAAAT
>Homomallium_plagiangium_isolate_Ho670I
????????????????????????????????????????????????????????????
????????????????????????????????????????????????????????????
????????????????????????????????????????????????????????????
????????????????????????????????????????????????????????????
????????????????????????????????????????????????????????????
????????????????????????????????????????????????????????????
????????????????????????????????????????????????????????????
????????????????????????????????????????????????????????????
????????????????????????????????????????????????????????????
????????????????????????????????????????????????????????????
????????????????????????????????????????????????????????????
????????????????????????????????????????????????????????????
????????????????????????????????????????????????????????????
????????????????????????????????????????????????????????????
????????????????????????????????????????????????????????????
????????????????????????????????????????????????????????????
????????????????????????????????????????????????????????????
????????????????????????????????????????????????????????????
????????????????????????????????????????????????????????????
????????????????????????????????????????????????????????????
????????????????????????????????????????????????????????????
????????????????????????????????????????????????????????????
????????????????????????????????????????????????????????????
????????????????????????????????????????????????????????????
????????????????????????????????????????????????????????????
????????????????????????????????????????????????????????????
????????????????????????????????????????????????????????????
????????????????????????????????????????????????????????????
????????????????????????????????????????????????????????????
????????????????????????????????????????????????????????????
????????????????????????????????????????????????????????????
????????????????????????????????????????????????????????????
????????????????????????????????????????????????????????????
????????????????????????????????????????????????????????????
????????????????????????????????????????????????????????????
????????????????????????????????????????????????????????????
????????????????????????????????????????????????????????????
????????????????????????????????????????????????????????????
????????????????????????????????????????????????????????????
????????????????????????????????????????????????????????????
????????????????????????????????????????????????????????????
????????????????????????????????????????????????????????????
????????????????????????????????????????????????????????????
????????????????????????????????????????????????????????????
????????????????????????????????????????????????????????????
????????????????????????????????????????????????????????????
????????????????????????????????????????????????????????????
????????????????????????????????????????????????????????????
????????????????????????????????????????????????????????????
????????????????????????????????????????????????????????????
????????????????????????????????????????????????????????????
????????????????????????????????????????????????????????????
????????????????????????????????????????????????????????????
????????????????????????????????????????????????????????????
????????????????????????????????????????????????????????????
????????????????????????????????????????????????????????????
????????????????????????????????????????????????????????????
????????????????????????????????????????????????????????????
????????????????????????????????????????????????????????????
????????????????????????????????????????????????????????????
????????????????????????????????????????????????????????????
????????????????????????????????????????????????????????????
????????????????????????????????????????????????????????????
????????????????????????????????????????????????????????????
????????????????????????????????????????????????????????????
????????????????????????????????????????????????????????????
????????????????????????????????????????????????????????????
????????????????????????????????????????????????????????????
????????????????????????????????????????????????????????????
????????????????????????????????????????????????????????????
????????????????????????????????????????????????????????????
????????????????????----------------------??????????????????
??????????????????????????????????------????-----------?????
????????????????????????????????????????????????????????????
????????????????????????????????????????????????????????????
????????????????????????????????????????????????????????????
????????????????????????????????????????????????????????????
????????????????????????????????????????????????????????????
????????????????????????????????????????????????????????????
????????????????????????????????????????????????????????????
????????????????????????????????????????????????????????????
?????????????????????????????????GA?????????????????????????
???????????????????----------------?????????????????????????
????????????????????????????????????????????????????????????
????????????????????????????????????????????????????????????
????????????????????????????????????????????????????????????
????????????????????????????????????????????????????????????
????????????????????????????????????????????????????????????
????????????????????????????????????????????????????????????
????????????????????????????????????????????????????????????
????????????????????????????????????????????????????????????
????????????????????????????????????????????????????????????
????????????????????????????????????????????????????????????
????????????????????????????????????????????????????????????
????????????????????????????????????????????????????????????
????????????????????????????????????????????????????????????
????????????????????????????????????????????????????????????
????????????????????????????????????????????????????????????
????????????????????????????????????????????????????????????
????????????????????????????????????????????????????????????
????????????????????????????????????????????????????????????
????????????????????????????????????????????????????????????
????????????????????????????????????????????????????????????
????????????????????????????????????????????????????????????
????????????????????????????????????????????????????????????
?????????????GCGTTAGTAGAAAAACTTACTAAATGCTAGCTTTCAGATTCAGGGAA
ACTTAGGTTGATAAAAATATAAGCAATCCTGAGCCAAATTTT---ATTTAATTTGAAAAT
GAAATAGGTGCAGAGACTCAATGGAAGCTATCCTAACGAATAATATTTTTT---TAAATT
ATTTAAAATTTACTTTCTAGA--------TATTAAGCGAGGATAAAGATAGAGTCCAATT
TTACATGTTAATCTTAGCAACAATTTAAATTGTAGTAGAAAGAAAATCCGTTGGCTTTAT
TGACCGTGAGGGTTCAAGTCCCTCTACCCCCAAAA--------CTACAATTTTTT-ATTG
ACATAAACTGAAAGTTTATGTTAGGATAAGCCAATAAAAAAAGCCGGnnnnnnnnnnnnn
nnnnnnnnnnnnnnnnnnnnn
>ca_HyF51
NNNNNNNNNNNNNNNNNNNNNNNNNNNNNNNNNNNNNNNNNNNNNNNNNNNCCATTGATA
AAGGTTTGTAAGACTACGACTAATCTCAAAAAGAAATTTGCCAGAAAAAATAGCATGTCG
--TTTTTTTATTTTATATGCTCAAGTCAATATAATTAATGGATAAAGCTAAATTGCTTGA
ATCAAAAGTAAAACCAGAAGAACGAGCTTCTATTC-AAA---------AAAA-TATATTT
TGAATTCTTTTTATTAATTAAAAAGTTAAAATTAAATTAATAGTCAATATAAAAGAGGTT
TGGCCTT---------------ATATT---AAAATGATAAAGCTATTTTTACTAAAAATG
AATCCTA--------ATATTTGAAAAAATGTAAATAAATCACCAGTTTGCTGACTAAATT
AAAGCAAAATTTTAAGTCAGGAGAGCAATCAAAAATTTTTAATAATTTTT--------AT
TA-------------------ATAACTAAT-------AAAGTAAATTAGTTTTTTTTTTA
TAAAATTGTTTAGTTTTATTTTAATAGATTGCACTATGTATCA-TTTTATATTATAAGAG
GTTATTCAAATGAGAAACATAGCAGAAATTTTGCACGAAATAGAAAAGCTAGATAAAAAT
AGAAATAAACTTGTATGGCAACAGCGTTTTTTATACCCACTTTTATTCCAAGACGATCTT
TATGCAATTGCTTATAATTATTCTCCTAATAAAATAAAGTTAAAAAAAGTAGAAATTTCT
AATTTAGATGAATGTTTTAGTTTTTTAACATTAAAACGTTTAATTAATAGAATGCGCCTA
CAAAATAATAAAAACGAATTAAAGAAAAATTATAATAANATTTTTGATTTTAATTATAAT
AACCTTTTTTATTTGAAAGTAATTCAAGAAGGTTTTGCGATAATTTTCGAAATCTTTTTT
TGTGTACAATTAGAAAAAACTTTTATAAAAGAATTTTACCAATGGACTAATTATCAATCT
ATTCAATCTGTATTTCCTTTTATAGAAGATAATTTTTTACATTCTAATTACATTTTAAAT
ACAAAAATACCTCATTTTTTTCATCCAGAACTTCTAATCCGNNNNNNNNNNNNNNNNNNN
NNNNNNNNNNNNNNNNNNNNNNNNNNNNNNNNNNNNNNNNNNNNNNNNNNNNNNNNNNNN
NNNNNNNNNNNNNNNNNNNNNNNNNNNNNNNNNNNNNNNNNNNNNNNNNNNNNNNNNNNN
NNNNNNNNNNNNNNNNNNNNNNNNNNNNNNNNNNNNNNNNNNNNNNNNNNNNNNNNNNNN
NNNNNNNNNNNNNNNNNNNNNNNNNNNNNNNNNNNNNNNNNNNNNNNNNNNNNNNNNNNN
NNNNNNNNNNNNNNNNNNNNNNNNNNNNNNNNNTTACAAATTTTTTTTTATAAAAAAAAA
ATGTCTTTTCATTATGTAAGATATGACAATAATTATATTATCGCAATAAGAAGTTCTAAT
TATTTAGCAGAAAAATGGAGTTTTTTTTTTTCTAAATTTTGGCATTATTATTTTTATCAT
TTATTTAGACCTTCTAGAATAAACGTGAAAAAAATTTCTAAAAGCTACTTTTCTTTTTTA
GGTTATCTTTTTGGTATTCAAATAAAAAAAGTTTTAATTTCAACTAAAAGAATAGATAAT
TTAAAAAAAGTATATATTATAAAAAAAGAACTTTATTCTATTACTTTAATATCATCTTTA
ATTGAATTGTTAGCTAAAGAAAAATTTTGTGATACTTTGGGACATCCAATAAGTAAATTA
GCTTGGACTACCTTAACAGATGACGAAATTTTTAATCGTTTTGATCAAATTTGGAAAAAT
TTTTTTTATTACTATAGCGGATGCAAAAATAGAAAAAACTTATATCAAGTACAATATATA
CTTCGATTTTCTTGTGCTAAAACATTAGCTTGCAAACATAAAAGCACTATACGCTATGTT
TGGAAAAAGCATGGTTCAAATTTTTTTGCAAAATCTTTTTTTTTTAAAAAACAAGAACTA
ATTAATTTAAAATTTCTTAAATTATATCCTTCTATAAAAAAAATTTGGTATCTTGATATT
CTTCAAATAAATTATTTAGCAAAATTATTACAAGAAAAAAATACTA-ATAGTAAATAAAA
TAATTCAAATTAATCAAATTAACTGCTTAATAAAATTATTAATTTGATAATAATTAAAAA
GTTACTCATAAAATTCTCGAATAGAATGACTACATAGAGAAAGCCGTGTGCGATAAAAAT
TGCAAGCACGGTTTGGGAAGAGGTTTTTTT-------ATTTTTATTCAAAGAAATTAAAT
TAAATTCATCCACTTTCATCCGACGAGTTCCGGGTTCGAGCCCCGGGCAACCCATTTTAG
TCTAGTCC-AAATGAATAATTTTCTATATAAATTATTATCGAATA--TTTTTTTTATAAA
GAGATAAATTATCTGATTAC-AAAAAAATTTGGTCTAATTAATCTTTTTTTAGAAAT--A
AAAAAAA-----------------AAAGATTTTCATTT---------TAAAGAAGAGTTG
ACATAGTAATACATTTTGTGTAATACTATAAGTTAACAAGTTTATATACTTGGGTAACTT
ATTATTNNNNNNNNNNNNNNNNNNNNNNNNNNNNNNNNNNNNNNNNNNNNNNNNNNNNNN
NNNNNNNNNNNNNNNNNNNNNNNNNNNNNNNTGTTGGATTTAAAGCTGGNNNNNNAGATT
ACAGATTAACTTATTACACTCCAAATTATGAGACTACAGAAACTGATATTTTAGCAGCAT
TTCGAATGACTCCTCAACCAGGAGTACCCGCTGAAGAGGCGGGAGCTGCAGTAGCTGCAG
AATCCTCTACTGGTACATGGACCACTGTTTGGACTGATGGACTTACCAGTCTTGATCGTT
ATAAAGGACGATGCTATGGTCTCGAAGCAGTTCCTGGAGAAGATAATCAATATATTGCTT
ATGTTGCTTACCCATTAGATCTATTTGAAGAAGGTTCTGTTACCAATTTATTTACTTCTA
TTGTTGGTAATGTTTTTGGATTTAAAGCTTTACGAGCTTTACGTCTAGAAGATTTACGTA
TTCCTCCAGCTTATTCCAAAACTTTCCAAGGCCCACCTCATGGTATTCAAGTTGAAAGAG
ATAAATTAAATAAATATGGTCGTCCATTATTAGGATGTACTATTAAGCCAAAATTGGGTT
TATCTGCTAAAAACTATGGTAGAGCTGTATATGAATGTCTTCGTGGTGGACTTGATTTCA
CAAAAGATGATGAAAACGTAAATTCTCAACCTTTTATGCGTTGGAGAGATCGTTTCTTAT
TTGTAGCTGAAGCTATTTACAAATCTCAAGCTGAAACAGGTGAAATTAAAGGACATTATT
TAAATGCTACCGCAGGTACATGTGAAGAAATGATGAAAAGAGCTCAGTTTGCTAGAGAAT
TAGGCATGCCTATTGTCATGCACGACTATTTAACAGGTGGTTTTACTGCAAATACTAGTT
TGGCTCATTACTGTCGTGATGATGGCTTGCTTCTTCATATTCACCGTGCAATGCATGCGG
TTATTGACCGACAAAAAAATCATGGTATGCATTTCCGTGTATTAGCTAAAGCATTACGTT
TATCCGGTGGAGACCATATTCATGCTGGTACTGTAGTAGGTAAACTTGAAGGAGAACGTC
AAGTAACTTTAGGTTTTGTTGATCTACTTCGTGATAATTATATTGAGAAAGATAGAAGCC
GTGGTATTTATTTCACCCAAGACTGGGTTTCTTTACCAGGTGTTTTACNNNNNNNNNNNN
NNNNNNNNNNNNNNNNNNNNNNNNNNNNNNNNNNNNNNNNNNNNNNNNNNNNNNNNNNNN
NNNNNNNNNNNNNNNNNNNNNNNNNNNNNNNNNNNNNNNNNNNNNNNNNNNNNNNNNNNN
NNNNNNNNNNNNNNNNNNNNNNNNNNNNNNNNNNNNNNNNNNNNNNNNNNNNNNNNNNNN
NNNNNNNNNNNNNNNNNNNNNNNNNNNNNNNNNNNNNNNNNNNNNNNNNNNNNNNNNNNN
NNNNNNNNNNNNNNNNNNNNNNNNNNNNNNNNNNNNNNNNNNNNNNNNNNNNNNNNNNNN
NNNNNNNNNNNNNNNNNNNNNNNGTCCTATATTTTTAGCAATAAGTGTTGAAGTACCAAA
AGTGCGAGAATCTGTTTTCATAAAATTTAGAAGTAATAAATTAGTTGCTGATTATATTAA
AAAAA--TATTTAGTATCAA----------------------CTCGATCATTTAATTATT
GAAGAAAAAAATTACTTTCAATTAATTACTTATA------TATA-----------GATAT
AAGTATATGAAATAAAAAAA-TTAAAAA-GTGTGAGAAATAAATATTTTTTACAATCTAA
AAATAGTAGTAAATAATAAATA-----TATTTAAATAAAAAAAA----TTTATTTT-ATT
TTC----------------AAAAAATAAA--TTAAATTA------GGTAATAGTTTATTT
TTTTTT----ATTTCTTACTATGTTTTTAATTAAATTTTATTTTTATTAATTAGTTTAAC
ATTCAAAATATTATTAGGTCAATGCTTATACAAATAAAACTTATTTACTAAAAATTAAAA
ATAATCTGAGTTGCATCAAATGTAAAAAATACTATACAATGATACTGTTTTGTTATAGTA
AAATAACTTTGTCTAAAAATAGACAAAATTAAATACCAAAGATGTTTTTTTATAANATT-
-------AAAAAAACTTATTTGTCGAGCAGACCTCATCCTTGCAAGAGTTATCAATTGAG
TTGTAGGGAGGGACCTATGTCACCACAAACGGAGAATCCCTCTCTTTCCGGAGTTATAAA
-TT-TTATT-ATGTATGTA----------------ATTAAAAATACTACTAATTATTAGT
TAAGCTTGACGAGAATAATATTCTACAACTAATAATTCATTTATTTTTAAACCAATTGAT
TCACGATCTAATATTTGATTAACTAATCCTTTTTTTTCTAAAAAACTATAAGTTAAATGA
TTTGGTATTTTAGATTTTTGATAAAACTCTATATTTTTATTAATTATAGTTTCAGATTTT
TGTTGATTTTTTATAGTAATAAAATCCTGAGGTTTACACCGATAACTTGGTATATCTACT
ATACAATCATTAACTAAAATATGTCTATGATTTACTAATTGTCTTGCTCCAGGAATCGTA
GGAGCCATACCTAATCGAGAAATAACATTATCTAAACGCATTTCGAGTAATTGTAATAAA
ACTTCACCTGTGGATCCTTTTGCTTTTCTAGCAATACGTACATAATTAAGTAATTGTCGT
TCTGTTATTCCATAATGAAAACGTAATTTCTGTTTTTCTTCCAAACGAATGCGATACTGA
GAAATTTTTTTATTAGATGTTGATTGATTGATCGAACTAGATTTTAACTGGGGNNNNNNN
NNNNNNNNNNNNNNNNNNNNNNNNNNNNNNNNNNNNNNNNNNNNNNN?????????????
????????????????????????????????????????????????????????????
????????????????????????????????????????????????????????????
????????????????????????????????????????????????????????????
????????????????????????????????????????????????????????????
????????????????????????????????????????????????????????????
????????????????????????????????????????????????????????????
????????????????????????????????????????????????????????????
????????????????????????????????????????????????????????????
????????????????????????????????????????????????????????????
????????????????????????????????????????????????????????????
????????????????????????????????????????????????????????????
????????????????????????????????????????????????????????????
?????????????GCGTTAGTAGAAAAATTTACTAAATGCTAGCTTTCAGATTCAGGGAA
ACTTAGGTTGATAAAAATATAAGCAATCCTGAGCCAAATTTT---ATTTCGTTTGAAAAT
GAAATAGGTGCAGAGACTCGATGGAAGCTATCCTAACGAATAATATTTTTTTT-TTAATT
ATTTAAAATTTATTTTT-AGA--------TATTAAGCGAGGATAAAGATAGAGTCCAATT
TTACATGTTAATCTTAGCAACAATTTAAATTGTAGTAGAAAGAAAATCCGTTGGCNNNNN
NNNNNNNNNNNNNNNNNNNNNNNNNNNNNNNNNNN--------NNNNNNNNNNNN-NNNN
NNNNNNNNNNNNNNNNNNNNNNNNNNNNNNNNNNNNNNNNNNNNNNNNNNNNNNNNNNNN
NNNNNNNNNNNNNNNNNNNNN
>ca_Hy657
????????????????????????????????????????????????????????????
????????????????????????????????????????????????????????????
????????????????????????????????????????????????????????????
????????????????????????????????????????????????????????????
????????????????????????????????????????????????????????????
????????????????????????????????????????????????????????????
????????????????????????????????????????????????????????????
????????????????????????????????????????????????????????????
????????????????????????????????????????????????????????????
????????????????????????????????????????????????????????????
????????????????????????????????????????????????????????????
????????????????????????????????????????????????????????????
????????????????????????????????????????????????????????????
????????????????????????????????????????????????????????????
????????????????????????????????????????????????????????????
????????????????????????????????????????????????????????????
????????????????????????????????????????????????????????????
????????????????????????????????????????????????????????????
????????????????????????????????????????????????????????????
????????????????????????????????????????????????????????????
????????????????????????????????????????????????????????????
????????????????????????????????????????????????????????????
????????????????????????????????????????????????????????????
????????????????????????????????????????????????????????????
????????????????????????????????????????????????????????????
????????????????????????????????????????????????????????????
????????????????????????????????????????????????????????????
????????????????????????????????????????????????????????????
????????????????????????????????????????????????????????????
????????????????????????????????????????????????????????????
????????????????????????????????????????????????????????????
????????????????????????????????????????????????????????????
????????????????????????????????????????????????????????????
????????????????????????????????????????????????????????????
????????????????????????????????????????????????????????????
????????????????????????????????????????????????????????????
????????????????????????????????????????????????????????????
????????????????????????????????????????????????????????????
????????????????????????????????????????????????????????????
????????????????????????????????????????????????????????????
????????????????????????????????????????????????????????????
????????????????????????????????????????????????????????????
????????????????????????????????????????????????????????????
????????????????????????????????????????????????????????????
????????????????????????????????????????????????????????????
????????????????????????????????????????????????????????????
????????????????????????????????????????????????????????????
????????????????????????????????????????????????????????????
????????????????????????????????????????????????????????????
????????????????????????????????????????????????????????????
????????????????????????????????????????????????????????????
????????????????????????????????????????????????????????????
????????????????????????????????????????????????????????????
????????????????????????????????????????????????????????????
????????????????????????????????????????????????????????????
????????????????????????????????????????????????????????????
????????????????????????????????????????????????????????????
????????????????????????????????????????????????????????????
????????????????????????????????????????????????????????????
????????????????????????????????????????????????????????????
????????????????????????????????????????????????????????????
????????????????????????????????????????????????????????????
????????????????????????????????????????????????????????????
????????????????????????????????????????????????????????????
????????????????????????????????????????????????????????????
????????????????????????????????????????????????????????????
????????????????????????????????????????????????????????????
????????????????????????????????????????????????????????????
????????????????????????????????????????????????????????????
???????????NNNNNNNNNNNNNNNNNNNNNNNNNNNNNNNNNNNNNNNNNNNNNCAAA
AGTGCGAGAATCTGTTTTCATAAAATTTAGAAGTAATAAATTAGTTGCTGATTATATTAA
AAAAA--TATTTAGTATCAA----------------------CTCGATCATTTAATTATT
GAAGAAAAAAATTACTTTCAATTAATTACTTATA------TATA-----------GATAT
AAGTATATGAAATAAAAAAA-TTAAAAA-GTGTGAGAAATAAATATTTTTTACAATCTAA
AAATAGTAGTAAATAATAAATA-----TATTTAAATAAAAAAAA----TTTATTTT-ATT
TTC----------------AAAAAATAAA--TTAAATTA------GGTAATAGTTTATTT
TTTTTT----ATTTCTTACTATGTTTTTAATTAAATTTTATTTTTATTAATTAGTTTAAC
ATTCAAAATATTATTAGGTCAATGCTTATACAAATAAAACTTATTTACTAAAAATTAAAA
ATAATCTGAGTTGCATCAAATGTAAAAAATACTATACAATGATACTGTTTTGTTATAGTA
AAATAACTTTGTCTAAAAATAGACAAAATTAAATACCAAAGATGTTTTTTTATAAGATT-
-------AAAAAAACTTATTTGTCGAGCAGACCTCATCCTTGCAAGAGTTATCAATTGAG
TTGTAGGGAGGGACCTATGTCACCACAAACGGAGAATCCCTCTCTTTCCGGAGTTATAAA
-TT-TTATT-ATGTATGTA----------------ATTAAAAATACTACTAATTATTAGT
TAAGCTTGACGAGAATAATATTCTACAACTAATAATTCATTTATTTTTAAACCAATTGAT
TCACGATCTAATATTTGATTAACTAATCCTTTTTTTTCTAAAAAACTATAAGTTAAATGA
TTTGGTATTTTAGATTTTTGATAAAACTCTATATTTTTATTAATTATAGTTTCAGATTTT
TGTTGATTTTTTATAGTAATAAAATCCTGAGGTTTACACCGATAACTTGGTATATCTACT
ATACAATCATTAACTAAAATATGTCTATGATTTACTAATTGTCTTGCTCCAGGAATCGTA
GGAGCCATACCTAATCGAGAAATAACATTATCTAAACGCATTTCGAGTAATTGTAATAAA
ACTTCACCTGTGGATCCTTTTGCTTTTCTAGCAATACGTACATAATTAAGTAATTGTCGT
TCTGTTATTCCATAATGAAAACGTAATTTCTGTTTTTCTTCCAAACGAATGCGATACTGA
GAAATTTTTTTATTAGATGTTGATTGATTGATCGAACTAGATTTTAACTGGGGNNNNNNN
NNNNNNNNNNNNNNNNNNNNNNNNNNNNNNNNNNNNNNNNNNNNNNN?????????????
????????????????????????????????????????????????????????????
????????????????????????????????????????????????????????????
????????????????????????????????????????????????????????????
????????????????????????????????????????????????????????????
????????????????????????????????????????????????????????????
????????????????????????????????????????????????????????????
????????????????????????????????????????????????????????????
????????????????????????????????????????????????????????????
????????????????????????????????????????????????????????????
????????????????????????????????????????????????????????????
????????????????????????????????????????????????????????????
????????????????????????????????????????????????????????????
?????????????NNNNNNNNNNNNNNNNNNNCTAAATGCTAGCTTTCAGATTCAGGGAA
ACTTAGGTTGATAAAAATATAAGCAATCCTGAGCCAAATTTT---ATTTCGTTTGAAAAT
GAAATAGGTGCAGAGACTCGATGGAAGCTATCCTAACGAATAATATTTTTTTT-TTAATT
ATTTAAAATTTATTTTT-AGA--------TATTAAGCGAGGATAAAGATAGAGTCCAATT
TTACATGTTAATCTTAGCAACAATTTAAATTGTAGTAGAAAGAAAATCCGTTGGCTTTAT
TGACCGTGAGGGTTCAAGTCCCTCTACCCCCAAAA--------CTATAATTTTTT-ATTG
ACATAAACTGGAAGTTTATGTTAGGATAAGCCAATCAAAAAGGCCGGAATAGCTCAGTTG
GTAGAGCAGAGGACTGAAAAT
>or_HyF49
????????????????????????????????????????????????????????????
????????????????????????????????????????????????????????????
????????????????????????????????????????????????????????????
????????????????????????????????????????????????????????????
????????????????????????????????????????????????????????????
????????????????????????????????????????????????????????????
????????????????????????????????????????????????????????????
????????????????????????????????????????????????????????????
????????????????????????????????????????????????????????????
????????????????????????????????????????????????????????????
????????????????????????????????????????????????????????????
????????????????????????????????????????????????????????????
????????????????????????????????????????????????????????????
????????????????????????????????????????????????????????????
????????????????????????????????????????????????????????????
????????????????????????????????????????????????????????????
????????????????????????????????????????????????????????????
????????????????????????????????????????????????????????????
????????????????????????????????????????????????????????????
????????????????????????????????????????????????????????????
????????????????????????????????????????????????????????????
????????????????????????????????????????????????????????????
????????????????????????????????????????????????????????????
????????????????????????????????????????????????????????????
????????????????????????????????????????????????????????????
????????????????????????????????????????????????????????????
????????????????????????????????????????????????????????????
????????????????????????????????????????????????????????????
????????????????????????????????????????????????????????????
????????????????????????????????????????????????????????????
????????????????????????????????????????????????????????????
????????????????????????????????????????????????????????????
????????????????????????????????????????????????????????????
????????????????????????????????????????????????????????????
????????????????????????????????????????????????????????????
????????????????????????????????????????????????????????????
????????????????????????????????????????????????????????????
????????????????????????????????????????????????????????????
????????????????????????????????????????????????????????????
????????????????????????????????????????????????????????????
????????????????????????????????????????????????????????????
????????????????????????????????????????????????????????????
????????????????????????????????????????????????????????????
????????????????????????????????????????????????????????????
????????????????????????????????????????????????????????????
????????????????????????????????????????????????????????????
????????????????????????????????????????????????????????????
????????????????????????????????????????????????????????????
????????????????????????????????????????????????????????????
????????????????????????????????????????????????????????????
????????????????????????????????????????????????????????????
????????????????????????????????????????????????????????????
????????????????????????????????????????????????????????????
????????????????????????????????????????????????????????????
????????????????????????????????????????????????????????????
????????????????????????????????????????????????????????????
????????????????????????????????????????????????????????????
????????????????????????????????????????????????????????????
????????????????????????????????????????????????????????????
????????????????????????????????????????????????????????????
????????????????????????????????????????????????????????????
????????????????????????????????????????????????????????????
????????????????????????????????????????????????????????????
????????????????????????????????????????????????????????????
????????????????????????????????????????????????????????????
????????????????????????????????????????????????????????????
????????????????????????????????????????????????????????????
????????????????????????????????????????????????????????????
????????????????????????????????????????????????????????????
???????????TTTGAGTAATACGTCCTATATTTTTAGCAACAAGTGTTGAAGTACCAAA
AGTGCGAGAATCTGTTTTCATAAAATTTAGAAGTAATAAATTAGTTGCTGATTATATTAA
AAAAA--TATTTAGTATCAA----------------------CTCGATCATTTAATTATT
GAAGAAAAAAATTACTTTCAATTAATTACTTATA------TATA-----------GATAT
AAGTATATGAAATAAAAAAA-TTAAAAA-GTGTAAGAAATAAATATTTTTTACAATCTAA
AAATAGTAGTAAATAATAAATA-----TATTTAAATAAAAAAAAA---TTTATTTT-ATT
TTC----------------AAAAAATAAA--TTAAATTA------GGTAATAGTTGATTT
TTTTT-----ATTTCTTACTATGTTTTTAATTAAATTTTATTTTTATTAATTAGTTTAAC
ATTCAAAAGATTATTAGGTCAATGCTTATACAAATAAAACTCATTTACTAAAAATTAAAA
ATAATCTGAGTTGCATCAAATGTAAAAAATACTATACAATGATACTGTTTTGTTATAGTA
AAATAACTTTGTCTAAAAATAAACAAAATTAAATACCAAAGATGTTTTTTTATAAGATT-
-------AAAAAAACTTATTTGTCGAGCAGACCTCATCCTTGCAAGAGTTATCAATTGAG
TTGTAGGGAGGGACCTATGTCACCACAAACGGAGAATCCCTCTCTTTCCGGAGTTATAAA
TTT-TTATT-ATGTATCTA----------------ATTAAAAATACTATTAATTCTTAGT
TAAGCTTGACGAGAATAATATTCTACAACTAATAATTCATTTATTTTTAAACCAATTGAT
TCACGATCTAATATTTGATTAACTAATCCTTTTTTTTCTAAAGAACTATAAGTTAAATGA
TTTGGTATTTTAGATTTTTGATAAAACTCTATATTTTTATTAATTATAGTCTCAGATTTT
CGTTGATTTTTTATAGTAATAAAATCCTGAGGTTTACACCGATAACTTGGTATATCTACT
ATACAATCATTAACTAAAATATGTCTATGATTTACTAATTGTCTTGCTCCAGGAATCGTA
GGAGCCATACCTAATCGAGAAATAACATTATCTAAACGCATTTCGAGTAATTGTAATAAA
ACTTCACCTGTGGATCCTTTTGCTTTTCTAGCAATACGTACATAATTAAGTAATTGTCGT
TCTGTTATTCCATAATGAAAACGTAATTTCTGTTTTTCTTCCAAACGAATGCGATACTGA
GAAATTTTTTTATTAGATGTTGATTGATTGATTGAACTAGATTTTAACTGGGGTGTTTTA
TTAGTTAGTCCTGGTAAANNNNNNNNNNNNNNNNNNNNNNNNNNNNN?????????????
????????????????????????????????????????????????????????????
????????????????????????????????????????????????????????????
????????????????????????????????????????????????????????????
????????????????????????????????????????????????????????????
????????????????????????????????????????????????????????????
????????????????????????????????????????????????????????????
????????????????????????????????????????????????????????????
????????????????????????????????????????????????????????????
????????????????????????????????????????????????????????????
????????????????????????????????????????????????????????????
????????????????????????????????????????????????????????????
????????????????????????????????????????????????????????????
?????????????GCGTTAGTAGAAAAATTTACTAAATGTTAGCTTTCAGATTCAGGGAA
ACTTAGGTTGATAAAAATATAAGCAATCCTGAGCCAAATTTT---ATTTCGTTTGAAAAT
GAAATAGGTGCAGAGACTCAATGGAAGCTATCCTAACGAATAATATTTTTA---AAAATT
ATTTAAAATTTATTTTTTAGA--------TATTAAGCGAGGATAAAGATAGAGTCCAATT
TTACATGTTAATCTTAGCAACAATTTAAATTGTAGTAGAAAGAAAATCCGTTGGCNNNNN
NNNNNNNNNNNNNNNNNNNNNNNNNNNNNNNNNNN--------NNNNNNNNNNNN-NNNN
NNNNNNNNNNNNNNNNNNNNNNNNNNNNNNNNNNNNNNNNNNNNNNNNNNNNNNNNNNNN
NNNNNNNNNNNNNNNNNNNNN
>or_HyF1
NNNNNNNNNNNNNNNNNNNNACATTTAGATGAAATACAAAATTCATCCAAACCATTGATA
AAGGTTTGTAAGACTACGACTAATCTCAAAAAGAAATTTGCCAGAAAAAATAGCATGTCG
--TTTTTTTATTTTATATGCTCAAGTCGATAAAATTAATGGATAAAGCTAAATTGCTTGA
ATCAAAAGTAAAACCAGAAGAACGAGCTTCTATTC-AAA---------AAAA-TATATTT
TGAATTCTTTTTATTAATTAAAAAGTTAGAATGAAATTAATAGTCAATATAAAAGAGGTT
TGGCCTT---------------ATATT---AAAATGATAAAGCTATTTTTACTAAAAATG
AATCCTA--------ATATTT-GAAAAATGTAAATAAATAACCAGTTTGCTGACTAAATT
AAAGCAAAATTTTAAGTCAGGAGAGCAATCAAAAATTTTTAATAATTTTT--------AC
TA-------------------ATAACTAAT-------AAAGTAAATTAG-TTTTTTTTTA
TAAAATTGTTTAGTTTTATTTTAATAGATTGCACTATGTATCA-TTTTATATTCTAAGAG
GTTGTTCAAATGAGAAGCATAGCAGAAATTTTGCACGAAATAAAAAAGCTAGATAAAAAT
AGAAATAAACTTGTATGGCAACAGCGTTTTTTATACCCGCTTTTATTCCAAGACGATCTT
TATGCAATTGCTTATAATTATTCTCCTAATAAAATAAAGTTAAAAAAAGTAGAAATTTCT
AATTTAGGTGAATGTTTTAGTTTTTTAACATTAAAACGTTTAATTAATAGAATGCGCCTA
GAAAATAATAAAAACGAATTAAAGAAAAATTATAATAAAATTTTTGATTTTAATTATAAT
AACCTTTTTTATTTAAAAGTAATTCAAGAAGGTTTTGCGATAATTTTCGAAATTTTTTTT
TGTGTACAATTAGAAAAAACTTTTATAAAAGAATTTTACCAATGGACTAATTATCAATCT
ATTCAATCTGTATTTCCTTTTATAGAAGATAATTTTTTACATTCTAATTACATTTTAAAT
ACAAAAATACCTCATTTTTTTCATCCAGAACTTCTAATCCGAATTCTTCGTCGACGTATA
CAAGATACTTCTTTTTCTCATTCATTACGATTAATATTTCATAAGAATAGCAAGTTAATT
ACTTTTAATACAAATTCTTTTTTCTCTCAAAAAGAAAGTAGTAGATTATCAATATTTTTA
TGGCATTATTATATTCGTGAACTAGAATTTTTTTTAATTAATCAGTGGAAAGTCTTAAAT
TGTTTTAAATCTTTATCATATTTAACTTTATTAGATAAAACAGATTGTATAAAAAAAATG
AAGCATATTATTAAAAATTCTTTATGGATGAAATTACAATTTTTTTTTTATAAAAAAAAA
ATGTCTTTTCATTATGTAAGATATGACAATAATTATATTATCGCAATAAGAAGTTCTAAT
TATTTAGCAGAAAAATGGAGTTTTTTTTTCTCTAAATTTTGGCATTATTATTTTTATCAT
TTATTTAGACCTTCTAGAATAAACGTGAAAAAAATTTCTAAAAGCTACTTTTCTTTTTTA
GGTTATCTTTTTGGTATTCAAATAAAAAAAGTTTTAATTTCAACTAAAAGAATAGATAAT
TTAAAAAAAGTATATATTATAAAAAAAGAACTTTATTCTATTACTTTAATATCATCTTTA
ATTGAATTGTTAGCTAAAGAAAAATTTTGTGATACTTTGGGACATCCAATAAGTAAATTA
GCTTGGACTACCTTAACAGATGACGAAATTTTTAATCGTTTTGATCAAATTTGGAAAAAT
TTTTTTTATTACTATAGCGGATGCAAAAATAGAAAAAACTTATATCAAGTACAATATATA
CTTCGATTTTCTTGTGCTAAAACATTAGCTTGCAAACATAAAAGCACTATACGCTATGTT
TGGAAAAAGCATGGTTCAAATTTTTTTGCAAAATCTTTTTTTTTTAAAAAACAAGAACTA
ATTAATTTAAAATTTCTTAAATTATATCCTTCTATAAAAAAAATTTGGTATCTTGATATT
CTTCAAATAAATTATTTAGCAAAATTATTACAAAAAAAAAATACTA-GTGGTAAATAAAA
TAATTCAAATTAATCAAATTAACTGCTTAATAAAATTATTAATTTGATAATAATTAAAAA
GTTACTCATAAAATTCTCGAATAGAATGAATACATAGAGAAAGCCGTGTGCGATAAAAAT
TGCAAGCACGGTTTGGGAAGAGATTTTTTT-------ATTTTTATCCAAAGAAATTAAAT
TAAATTCATCCACTTTCATCCGACGAGTTCCGGGTTCGAGCCCCGGGCAACCCATTTTAG
TCTAGTCC-AAATAAATAATTTTCTATATAAATTATTATCGAATA--TTTTTTTTATAAA
GAGATAAATTATGTGATTAC-AAAAAAATTTGGTCTAATTAATCTTTTTTTAGAAAT---
-AAAAAA-----------------AAATATTTTCATTT---------TAAAGAAGAGTTG
ACATAGTAATACATTTTGTGTAATACTATAAGTTAACAAGTTTATATACTTGGGTAACTT
ATTATTATTATTTTACAAACCAAGTTTTACCATGNNNNNNNNNNNNNNNNNNNNNNNNNN
NNNNNNNNNNNNNNNNNNNNNNNNNNNNNNNNNNNNNNNTTAAAGCTGGTGTTAAAGATT
ACAGATTAACTTATTACACTCCAGATTATCAGACTACAGAAACTGATATTTTAGCAGCAT
TTCGAATGACTCCTCAACCAGGAGTACCCGCTGAAGAGGCAGGAGCTGCAGTAGCTGCAG
AATCCTCCACTGGTACATGGACCACTGTTTGGACTGATGGACTTACCAGTCTTGATCGTT
ATAAAGGACGATGCTATGATCTCGAAGCAGTTCCTGGAGAAGAGAATCAATATATTGCTT
ATGTTGCTTACCCATTAGATCTATTTGAAGAAGGTTCTGTTACCAATTTATTTACTTCTA
TTGTTGGTAATGTTTTTGGATTTAAAGCTTTACGAGCTTTACGTCTAGAAGATTTACGTA
TTCCTCCAGCTTATTCCAAAACTTTCCAAGGCCCACCTCATGGTATTCAAGTTGAAAGAG
ATAAATTAAATAAATATGGTCGTCCATTATTAGGATGTACTATTAAACCAAAATTGGGTT
TATCTGCTAAAAACTATGGTAGAGCTGTATATGAATGTCTTCGTGGTGGACTTGATTTCA
CAAAAGATGATGAAAACGTAAATTCTCAACCTTTTATGCGTTGGAGAGATCGTTTCTTAT
TTGTAGCTGAAGCTATTTACAAATCTCAAGCTGAAACAGGTGAAATTAAAGGACATTATT
TAAATGCTACCGCAGGTACATGTGAAGAAATGATGAAAAGAGCTCAGTTTGCTAGAGAAT
TAGGTATGCCTATTGTCATGCACGACTATTTAACAGGTGGTTTTACTGCAAATACTAGTT
TGGCTCATTACTGTCGTGATAATGGCTTGCTTCTTCATATTCACCGTGCAATGCATGCAG
TTATTGACCGACAAAAAAATCATGGTATGCATTTCCGTGTATTAGCTAAAGCATTACGTT
TATCCGGTGGAGATCATATTCACGCTGGTACTGTAGTAGGTAAGCTTGAAGGAGAACGTC
AAGTAACTTTAGGTTTTGTTGATTTACTTCGTGATGATTATATTGAGAAAGATAGAAGCC
GTGGTATTTATTTCACCCAAGACTGGGTTTCTTTACCAGGTGTTTTACCTGTAGCTTCTG
GTGGTATTCACGTTTGGCATNNNNNNNNNNNNNNNNNNNNNNNNNNNNNNNNNNNNNNNN
NNNNNNNNNNNNNNNNNNNNNNNNNNNNNNNNNNNNNNNNNNNNNNNNNNNNNNNNNNNN
NNNNNNNNNNNNNNNNNNNNNNNNNNNNNNNNNNNNNNNNNNNNNNNNNNNNNNNNNNNN
NNNNNNNNNNNNNNNNNNNNNNNNNNNNNNNNNNNNNNNNNNNNNNNNNNNNNNNNNNNN
NNNNNNNNNNNNNNNNNNNNNNNNNNNNNNNNNNNNNNNNNNNNNNNNNNNNNNNNNNNN
NNNNNNNNNNNTTTGAGTAATACGTCCTATATTTTTAGCAACAAGTGTTGAAGTACCAAA
AGTGCGAGAATCTGTTTTCATAAAATTTAGAAGTAATAAATTAGTTGCTGATTATATTAA
AAAAA--TATTTAGTATCAA----------------------CTCGATCATTTAATTATT
GAAGAAAAAAATTACTTTCAATTAATTACTTATA------TATA-----------GATAT
AAGTATATGAAATAAAAAAA-TTAAAAA-GTGTAAGAAATAAATATTTTTTACAATCTAA
AAATAGTAGTAAATAATAAATA-----TATTTAAATAAAAAAAAA---TTTATTTT-ATT
TTC----------------AAAAAATAAA--TTAAATTA------GGTAATAGTTGATTT
TTTTT-----ATTTCTTACTATGTTTTTAATTAAATTTTATTTTTATTAATTAGTTTAAC
ATTCAAAAGATTATTAGGTCAATGCTTATACAAATAAAACTCATTTACTAAAAATTAAAA
ATAATCTGAGTTGCATCAAATGTAAAAAATACTATACAATGATACTGTTTTGTTATAGTA
AAATAACTTTGTCTAAAAATAGACAAAATTAAATACCAAAGATGTTTTTTTATAAGATT-
-------AAAAAAACTTATTTGTCGAGCAGACCTCANNNNNNNNNNNNNNNNNNNNNNNN
NNNNNNNNNNNNNNNNNNNNNNNNNNNNNNNNNNNATCCCTCTCTTTCCGGAGTTATAAA
TTT-TTATT-ATGTATCTA----------------ATTAAAAATACTATTAATTCTTAGT
TAAGCTTGACGAGAATAATATTCTACAACTAATAATTCATTTATTTTTAAACCAATTGAT
TCACGATCTAATATTTGATTAACTAATCCTTTTTTTTCTAAAGAACTATAAGTTAAATGA
TTTGGTATTTTAGATTTTTGATAAAACTCTATATTTTTATTAATTATAGTCTCAGATTTT
CGTTGATTTTTTATAGTAATAAAATCCTGAGGTTTACACCGATAACTTGGTATATCTACT
ATACAATCATTAACTAAAATATGTCTATGATTTACTAATTGTCTTGCTCCAGGAATCGTA
GGAGCCATACCTAATCGAGAAATAACATTATCTAAACGCATTTCGAGTAATTGTAATAAA
ACTTCACCTGTGGATCCTTTTGCTTTTCTAGCAATACGTACATAATTAAGTAATTGTCGT
TCTGTTATTCCATAATGAAAACGTAATTTCTGTTTTTCTTCCAAACGAATGCGATACTGA
GAAATTTTTTTATTAGATGTTGATTGATTGATTGAACTAGATTTTAACTGGGGNNNNNNN
NNNNNNNNNNNNNNNNNNNNNNNNNNNNNNNNNNNNNNNNNNNNNNN?????????????
????????????????????????????????????????????????????????????
????????????????????????????????????????????????????????????
????????????????????????????????????????????????????????????
????????????????????????????????????????????????????????????
????????????????????????????????????????????????????????????
????????????????????????????????????????????????????????????
????????????????????????????????????????????????????????????
????????????????????????????????????????????????????????????
????????????????????????????????????????????????????????????
????????????????????????????????????????????????????????????
????????????????????????????????????????????????????????????
????????????????????????????????????????????????????????????
?????????????GCGTTAGTAGAAAAATTTACTAAATGTTAGCTTTCAGATTCAGGGAA
ACTTAGGTTGATAAAAATATAAGCAATCCTGAGCCAAATTTT---ATTTCGTTTGAAAAT
GAAATAGGTGCAGAGACTCAATGGAAGCTATCCTAACGAATAATATTTTTA---AAAATT
ATTTAAAATTTATTTTTTAGA--------TATTAAGCGAGGATAAAGATAGAGTCCAATT
TTACATGTTAATCTTAGCAACAATTTAAATTGTAGTAGAAAGAAAATCCGTTGGCNNNNN
NNNNNNNNNNNNNNNNNNNNNNNNNNNNNNNNNNN--------NNNNNNNNNNNN-NNNN
NNNNNNNNNNNNNNNNNNNNNNNNNNNNNNNNNNNNNNNNNNNNNNNNNNNNNNNNNNNN
NNNNNNNNNNNNNNNNNNNNN
>or_HyF53
????????????????????????????????????????????????????????????
????????????????????????????????????????????????????????????
????????????????????????????????????????????????????????????
????????????????????????????????????????????????????????????
????????????????????????????????????????????????????????????
????????????????????????????????????????????????????????????
????????????????????????????????????????????????????????????
????????????????????????????????????????????????????????????
????????????????????????????????????????????????????????????
????????????????????????????????????????????????????????????
????????????????????????????????????????????????????????????
????????????????????????????????????????????????????????????
????????????????????????????????????????????????????????????
????????????????????????????????????????????????????????????
????????????????????????????????????????????????????????????
????????????????????????????????????????????????????????????
????????????????????????????????????????????????????????????
????????????????????????????????????????????????????????????
????????????????????????????????????????????????????????????
????????????????????????????????????????????????????????????
????????????????????????????????????????????????????????????
????????????????????????????????????????????????????????????
????????????????????????????????????????????????????????????
????????????????????????????????????????????????????????????
????????????????????????????????????????????????????????????
????????????????????????????????????????????????????????????
????????????????????????????????????????????????????????????
????????????????????????????????????????????????????????????
????????????????????????????????????????????????????????????
????????????????????????????????????????????????????????????
????????????????????????????????????????????????????????????
????????????????????????????????????????????????????????????
????????????????????????????????????????????????????????????
????????????????????????????????????????????????????????????
????????????????????????????????????????????????????????????
????????????????????????????????????????????????????????????
????????????????????????????????????????????????????????????
????????????????????????????????????????????????????????????
????????????????????????????????????????????????????????????
????????????????????????????????????????????????????????????
????????????????????????????????????????????????????????????
????????????????????????????????????????????????????????????
????????????????????????????????????????????????????????????
????????????????????????????????????????????????????????????
????????????????????????????????????????????????????????????
????????????????????????????????????????????????????????????
????????????????????????????????????????????????????????????
????????????????????????????????????????????????????????????
????????????????????????????????????????????????????????????
????????????????????????????????????????????????????????????
????????????????????????????????????????????????????????????
????????????????????????????????????????????????????????????
????????????????????????????????????????????????????????????
????????????????????????????????????????????????????????????
????????????????????????????????????????????????????????????
????????????????????????????????????????????????????????????
????????????????????????????????????????????????????????????
????????????????????????????????????????????????????????????
????????????????????????????????????????????????????????????
????????????????????????????????????????????????????????????
????????????????????????????????????????????????????????????
????????????????????????????????????????????????????????????
????????????????????????????????????????????????????????????
????????????????????????????????????????????????????????????
????????????????????????????????????????????????????????????
????????????????????????????????????????????????????????????
????????????????????????????????????????????????????????????
????????????????????????????????????????????????????????????
????????????????????????????????????????????????????????????
???????????TTTGAGTAATACGTCCTATATTTTTAGCAACAAGTGTTGAAGTACCAAA
AGTGCGAGAATCTGTTTTCATAAAATTTAGAAGTAATAAATTAGTTGCTGATTATATTAA
AAAAA--TATTTAGTATCAA----------------------CTCGATCATTTAATTATT
GAAGAAAAAAATTACTTTCAATTAATTACTTATA------TATA-----------GATAT
AAGTATATGAAATAAAAAAA-TTAAAAA-GTGTAAGAAATAAATATTTTTTACAATCTAA
AAATAGTAGTAAATAATAAATA-----TATTTAAATAAAAAAAAA---TTTATTTT-ATT
TTC----------------AAAAAATAAA--TTAAATTA------GGTAATAGTTGATTT
TTTTT-----ATTTCTTACTATGTTTTTAATTAAATTTTATTTTTATTAATTAGTTTAAC
ATTCAAAAGATTATTAGGTCAATGCTTATACAAATAAAACTCATTTACTAAAAATTAAAA
ATAATCTGAGTTGCATCAAATGTAAAAAATACTATACAATGATACTGTTTTGTTATAGTA
AAATAACTTTGTCTAAAAATAGACAAAATTAAATACCAAAGATGTTTTTTTATAAGATT-
-------AAAAAAACTTATTTGTCGAGCAGACCTCATCCTTGCAAGAGTTATCAATTGAG
TTGTAGGGAGGGACCTNNNNNNNNNNNNNNNNNNNATCCCTCTCTTTCCGGAGTTATAAA
TTT-TTATT-ATGTATCTA----------------ATTAAAAATACTATTAATTCTTAGT
TAAGCTTGACGAGAATAATATTCTACAACTAATAATTCATTTATTTTTAAACCAATTGAT
TCACGATCTAATATTTGATTAACTAATCCTTTTTTTTCTAAAGAACTATAAGTTAAATGA
TTTGGTATTTTAGATTTTTGATAAAACTCTATATTTTTATTAATTATAGTCTCAGATTTT
CGTTGATTTTTTATAGTAATAAAATCCTGAGGTTTACACCGATAACTTGGTATATCTACT
ATACAATCATTAACTAAAATATGTCTATGATTTACTAATTGTCTTGCTCCAGGAATCGTA
GGAGCCATACCTAATCGAGAAATAACATTATCTAAACGCATTTCGAGTAATTGTAATAAA
ACTTCACCTGTGGATCCTTTTGCTTTTCTAGCAATACGTACATAATTAAGTAATTGTCGT
TCTGTTATTCCATAATGAAAACGTAATTTCTGTTTTTCTTCCAAACGAATGCGATACTGA
GAAATTTTTTTATTAGATGTTGATTGATTGATAGAACTAGATTTTAACTGGGGNNNNNNN
NNNNNNNNNNNNNNNNNNNNNNNNNNNNNNNNNNNNNNNNNNNNNNN?????????????
????????????????????????????????????????????????????????????
????????????????????????????????????????????????????????????
????????????????????????????????????????????????????????????
????????????????????????????????????????????????????????????
????????????????????????????????????????????????????????????
????????????????????????????????????????????????????????????
????????????????????????????????????????????????????????????
????????????????????????????????????????????????????????????
????????????????????????????????????????????????????????????
????????????????????????????????????????????????????????????
????????????????????????????????????????????????????????????
????????????????????????????????????????????????????????????
?????????????GCGTTAGTAGAAAAATTTACTAAATGTTAGCTTTCAGATTCAGGGAA
ACTTAGGTTGATAAAAATATAAGCAATCCTGAGCCAAATTTT---ATTTCGTTTGAAAAT
GAAATAGGTGCAGAGACTCAATGGAAGCTATCCTAACGAATAATATTTTTA---AAAATT
ATTTAAAATTTATTTTTTAGA--------TATTAAGCGAGGATAAAGATAGAGTCCAATT
TTACATGTTAATCTTAGCAACAATTTAAATTGTAGTAGAAAGAAAATCCGTTGGCNNNNN
NNNNNNNNNNNNNNNNNNNNNNNNNNNNNNNNNNN--------NNNNNNNNNNNN-NNNN
NNNNNNNNNNNNNNNNNNNNNNNNNNNNNNNNNNNNNNNNNNNNNNNNNNNNNNNNNNNN
NNNNNNNNNNNNNNNNNNNNN
>or_HyF2
????????????????????????????????????????????????????????????
????????????????????????????????????????????????????????????
????????????????????????????????????????????????????????????
????????????????????????????????????????????????????????????
????????????????????????????????????????????????????????????
????????????????????????????????????????????????????????????
????????????????????????????????????????????????????????????
????????????????????????????????????????????????????????????
????????????????????????????????????????????????????????????
????????????????????????????????????????????????????????????
????????????????????????????????????????????????????????????
????????????????????????????????????????????????????????????
????????????????????????????????????????????????????????????
????????????????????????????????????????????????????????????
????????????????????????????????????????????????????????????
????????????????????????????????????????????????????????????
????????????????????????????????????????????????????????????
????????????????????????????????????????????????????????????
????????????????????????????????????????????????????????????
????????????????????????????????????????????????????????????
????????????????????????????????????????????????????????????
????????????????????????????????????????????????????????????
????????????????????????????????????????????????????????????
????????????????????????????????????????????????????????????
????????????????????????????????????????????????????????????
????????????????????????????????????????????????????????????
????????????????????????????????????????????????????????????
????????????????????????????????????????????????????????????
????????????????????????????????????????????????????????????
????????????????????????????????????????????????????????????
????????????????????????????????????????????????????????????
????????????????????????????????????????????????????????????
????????????????????????????????????????????????????????????
????????????????????????????????????????????????????????????
????????????????????????????????????????????????????????????
????????????????????????????????????????????????????????????
????????????????????????????????????????????????????????????
????????????????????????????????????????????????????????????
????????????????????????????????????????????????????????????
????????????????????????????????????????????????????????????
????????????????????????????????????????????????????????????
????????????????????????????????????????????????????????????
????????????????????????????????????????????????????????????
????????????????????????????????????????????????????????????
????????????????????????????????????????????????????????????
????????????????????????????????????????????????????????????
????????????????????????????????????????????????????????????
????????????????????????????????????????????????????????????
????????????????????????????????????????????????????????????
????????????????????????????????????????????????????????????
????????????????????????????????????????????????????????????
????????????????????????????????????????????????????????????
????????????????????????????????????????????????????????????
????????????????????????????????????????????????????????????
????????????????????????????????????????????????????????????
????????????????????????????????????????????????????????????
????????????????????????????????????????????????????????????
????????????????????????????????????????????????????????????
????????????????????????????????????????????????????????????
????????????????????????????????????????????????????????????
????????????????????????????????????????????????????????????
????????????????????????????????????????????????????????????
????????????????????????????????????????????????????????????
????????????????????????????????????????????????????????????
????????????????????????????????????????????????????????????
????????????????????????????????????????????????????????????
????????????????????????????????????????????????????????????
????????????????????????????????????????????????????????????
????????????????????????????????????????????????????????????
???????????TTTGAGTAATACGTCCTATATTTTTAGCAACAAGTGTTGAAGTACCAAA
AGTGCGAGAATCTGTTTTCATAAAATTTAGAAGTAATAAATTAGTTGCTGATTATATTAA
AAAAA--TATTTAGTATCAA----------------------CTCGATCATTTAATTATT
GAAGAAAAAAATTACTTTCAATTAATTACTTATA------TATA-----------GATAT
AAGTATATGAAATAAAAAAA-TTAAAAA-GTGTAAGAAATAAATATTTTTTACAATCTAA
AAATAGTAGTAAATAATAAATA-----TATTTAAATAAAAAAAAA---TTTATTTT-ATT
TTC----------------AAAAAATAAA--TTAAATTA------GGTAATAGTTGATTT
TTTTT-----ATTTCTTACTATGTTTTTAATTAAATTTTATTTTTATTAATTAGTTTAAC
ATTCAAAAGATTATTAGGTCAATGCTTATACAAATAAAACTCATTTACTAAAAATTAAAA
ATAATCTGAGTTGCATCAAATGTAAAAAATACTATACAATGATACTGTTTTGTTATAGTA
AAATAACTTTGTCTAAAAATAGACAAAATTAAATACCAAAGATGTTTTTTTATAAGATT-
-------AAAAAAACTTATTTGTCGAGCAGACCTCANNNNNNNNNNNNNNNNNNNNNNNN
NNNNNNNNNNNNNNNNNNNNNNNNNNNNNNNNNNNATCCCTCTCTTTCCGGAGTTATAAA
TTT-TTATT-ATGTATCTA----------------ATTAAAAATACTATTAATTCTTAGT
TAAGCTTGACGAGAATAATATTCTACAACTAATAATTCATTTATTTTTAAACCAATTGAT
TCACGATCTAATATTTGATTAACTAATCCTTTTTTTTCTAAAGAACTATAAGTTAAATGA
TTTGGTATTTTAGATTTTTGATAAAACTCTATATTTTTATTAATTATAGTCTCAGATTTT
CGTTGATTTTTTATAGTAATAAAATCCTGAGGTTTACACCGATAACTTGGTATATCTACT
ATACAATCATTAACTAAAATATGTCTATGATTTACTAATTGTCTTGCTCCAGGAATCGTA
GGAGCCATACCTAATCGAGAAATAACATTATCTAAACGCATTTCGAGTAATTGTAATAAA
ACTTCACCTGTGGATCCTTTTGCTTTTCTAGCAATACGTACATAATTAAGTAATTGTCGT
TCTGTTATTCCATAATGAAAACGTAATTTCTGTTTTTCTTCCAAACGAATGCGATACTGA
GAAATTTTTTTATTAGATGTTGATTGATTGATAGAACTAGATTTTAACTGGGGNNNNNNN
NNNNNNNNNNNNNNNNNNNNNNNNNNNNNNNNNNNNNNNNNNNNNNN?????????????
????????????????????????????????????????????????????????????
????????????????????????????????????????????????????????????
????????????????????????????????????????????????????????????
????????????????????????????????????????????????????????????
????????????????????????????????????????????????????????????
????????????????????????????????????????????????????????????
????????????????????????????????????????????????????????????
????????????????????????????????????????????????????????????
????????????????????????????????????????????????????????????
????????????????????????????????????????????????????????????
????????????????????????????????????????????????????????????
????????????????????????????????????????????????????????????
?????????????GCGTTAGTAGAAAAATTTACTAAATGTTAGCTTTCAGATTCAGGGAA
ACTTAGGTTGATAAAAATATAAGCAATCCTGAGCCAAATTTT---ATTTCGTTTGAAAAT
GAAATAGGTGCAGAGACTCAATGGAAGCTATCCTAACGAATAATATTTTTA---AAAATT
ATTTAAAATTTATTTTTTAGA--------TATTAAGCGAGGATAAAGATAGAGTCCAATT
TTACATGTTAATCTTAGCAACAATTTAAATTGTAGTAGAAAGAAAATCCGTTGGCNNNNN
NNNNNNNNNNNNNNNNNNNNNNNNNNNNNNNNNNN--------NNNNNNNNNNNN-NNNN
NNNNNNNNNNNNNNNNNNNNNNNNNNNNNNNNNNNNNNNNNNNNNNNNNNNNNNNNNNNN
NNNNNNNNNNNNNNNNNNNNN
>or_HyF62_Shik
????????????????????????????????????????????????????????????
????????????????????????????????????????????????????????????
????????????????????????????????????????????????????????????
????????????????????????????????????????????????????????????
????????????????????????????????????????????????????????????
????????????????????????????????????????????????????????????
????????????????????????????????????????????????????????????
????????????????????????????????????????????????????????????
????????????????????????????????????????????????????????????
????????????????????????????????????????????????????????????
????????????????????????????????????????????????????????????
????????????????????????????????????????????????????????????
????????????????????????????????????????????????????????????
????????????????????????????????????????????????????????????
????????????????????????????????????????????????????????????
????????????????????????????????????????????????????????????
????????????????????????????????????????????????????????????
????????????????????????????????????????????????????????????
????????????????????????????????????????????????????????????
????????????????????????????????????????????????????????????
????????????????????????????????????????????????????????????
????????????????????????????????????????????????????????????
????????????????????????????????????????????????????????????
????????????????????????????????????????????????????????????
????????????????????????????????????????????????????????????
????????????????????????????????????????????????????????????
????????????????????????????????????????????????????????????
????????????????????????????????????????????????????????????
????????????????????????????????????????????????????????????
????????????????????????????????????????????????????????????
????????????????????????????????????????????????????????????
????????????????????????????????????????????????????????????
????????????????????????????????????????????????????????????
????????????????????????????????????????????????????????????
????????????????????????????????????????????????????????????
????????????????????????????????????????????????????????????
????????????????????????????????????????????????????????????
????????????????????????????????????????????????????????????
????????????????????????????????????????????????????????????
????????????????????????????????????????????????????????????
????????????????????????????????????????????????????????????
????????????????????????????????????????????????????????????
????????????????????????????????????????????????????????????
????????????????????????????????????????????????????????????
????????????????????????????????????????????????????????????
????????????????????????????????????????????????????????????
????????????????????????????????????????????????????????????
????????????????????????????????????????????????????????????
????????????????????????????????????????????????????????????
????????????????????????????????????????????????????????????
????????????????????????????????????????????????????????????
????????????????????????????????????????????????????????????
????????????????????????????????????????????????????????????
????????????????????????????????????????????????????????????
????????????????????????????????????????????????????????????
????????????????????????????????????????????????????????????
????????????????????????????????????????????????????????????
????????????????????????????????????????????????????????????
????????????????????????????????????????????????????????????
????????????????????????????????????????????????????????????
????????????????????????????????????????????????????????????
????????????????????????????????????????????????????????????
????????????????????????????????????????????????????????????
????????????????????????????????????????????????????????????
????????????????????????????????????????????????????????????
????????????????????????????????????????????????????????????
????????????????????????????????????????????????????????????
????????????????????????????????????????????????????????????
????????????????????????????????????????????????????????????
???????????nnnnnnnnnnnnnnnnnnnnnnnnnnnnnnnnnnnnnnnnnGTACCAAA
AGTGCGAGAATCTGTTTTCATAAAATTTAGAAGTAATAAATTAGTTGCTGATTATATTAA
AAAAA--TATTTAGTATCAA----------------------CTCGATCATTTAATTATT
GAAGAAAAAAATTACTTTCAATTAATTACTTATA------TATA-----------GATAT
AAGTATATGAAATAAAAAAA-TTAAAAA-GTGTAAGAAATAAATATTTTTTACAATCTAA
AAATAGTAGTAAATAATAAATA-----TATTTAAATAAAAAAAAA---TTTATTTT-ATT
TTC----------------AAAAAATAAA--TTAAATTA------GGTAATAGTTGATTT
TTTTT-----ATTTCTTACTATGTTTTTAATTAAATTTTATTTTTATTAATTAGTTTAAC
ATTCAAAAGATTATTAGGTCAATGCTTATACAAATAAAACTCATTTACTAAAAATTAAAA
ATAATCTGAGTTGCATCAAATGTAAAAAATACTATACAATGATACTGTTTTGTTATAGTA
AAATAACTTTGTCTAAAAATAGACAAAATTAAATACCAAAGATGTTTTTTTATAAGATT-
-------AAAAAAACTTATTTGTCGAGCAGACCTCATCCTTGCAAGAGTTATCAATTGAG
TTGTAGGGAGGGACCTATGTCACCACAAACGGAGAATCCCTCTCTTTCCGGAGTTATAAA
TTT-TTATT-ATGTATCTA----------------ATTAAAAATACTATTAATTCTTAGT
TAAGCTTGACGAGAATAATATTCTACAACTAATAATTCATTTATTTTTAAACCAATTGAT
TCACGATCTAATATTTGATTAACTAATCCTTTTTTTTCTAAAGAACTATAAGTTAAATGA
TTTGGTATTTTAGATTTTTGATAAAACTCTATATTTTTATTAATTATAGTCTCAGATTTT
CGTTGATTTTTTATAGTAATAAAATCCTGAGGTTTACACCGATAACTTGGTATATCTACT
ATACAATCATTAACTAAAATATGTCTATGATTTACTAATTGTCTTGCTCCAGGAATCGTA
GGAGCCATACCTAATCGAGAAATAACATTATCTAAACGCATTTCGAGTAATTGTAATAAA
ACTTCACCTGTGGATCCTTTTGCTTTTCTAGCAATACGTACATAATTAAGTAATTGTCGT
TCTGTTATTCCATAATGAAAACGTAATTTCTGTTTTTCTTCCAAACGAATGCGATACTGA
GAAATTTTTTTATTAGATGTTGATTGATTGATAGAACTAGATTTTAACTGGGGTGTTTTA
TTAGTTAGTCCTGGTAAAGTTCCCAAACGACGTATTATTCTTACACGAGGTCCTCGATAA
CGGGACATAAAAACTCCTTATTTTTACAAAAAAAATTTACATAAAAAAAAA-TAAAATAA
TAATAATAATAATAA---TATTCATAATAAAAAGTAAAAGATATTCAATCAATTTATTTT
TTTTTATAAAGTTTTTTT-ACTTCAAATTTATTTCACTTTTTTTACCAAAAAATTATATA
T-TTTTTTTTTAGTCAAAAACATCATAACATGAGAGACACTACAAAAAAA-CAATATTAC
TTTTTTTTATATAAATAAACTTTTAAAAGGTTTTAAGTTTTTTATTTTAAGATCTATCTT
TAGTAATATATTTATTATTAAAAAAAGCCCGCTATTGGAGTCGAACCGATGACCATCGCA
TTACAAGTGCGGTGCTCTGACCTCTGAGCTAAGCAGGCTTTATTAATAAAATA---ATAA
TAACAATTATTTT-------TTTTATTTTATTTTGGGTAACTTAATTATTATATCAATAA
AATTTTAATAATGCAATAAATTAGTTCAAAAAAAA-TGGTGAATTTTTCTAATTAAAAAA
AAAA-TTATATATATATATATATA----CATAAAGTGTTGCCTTAAAACTTATAAAATAT
TATAATTGTTTAATATAGTAAAATTTTACTAATTATAATTTTTTTATTATAAA-TTTTAT
TTTTTAATTCGAACTAAAAAAAAAA--GGGGGTATGGCGGAATTGGTAGACGCTACGGAC
TTAAATAATTTGAGCGTTAGTAGAAAAATTTACTAAATGTTAGCTTTCAGATTCAGGGAA
ACTTAGGTTGATAAAAATATAAGCAATCCTGAGCCAAATTTT---ATTTCGTTTGAAAAT
GAAATAGGTGCAGAGACTCAATGGAAGCTATCCTAACGAATAATATTTTTA---AAAATT
ATTTAAAATTTATTTTTTAGA--------TATTAAGCGAGGATAAAGATAGAGTCCAATT
TTACATGTTAATCTTAGCAACAATTTAAATTGTAGTAGAAAGAAAATCCGTTGGCTTTAT
TGACCGTGAGGGTTCAAGTCCCTCTACCCCCAAAA--------CTATAATTTTTT-ATTG
ACATAAACTGTAAGTTTATGTTAGGATAAGCCAATCAAAAAGGCCGGAATNNNNNNNNNN
NNNNNNNNNNNNNNNNNNNNN
>or_HyF63_Shik
????????????????????????????????????????????????????????????
????????????????????????????????????????????????????????????
????????????????????????????????????????????????????????????
????????????????????????????????????????????????????????????
????????????????????????????????????????????????????????????
????????????????????????????????????????????????????????????
????????????????????????????????????????????????????????????
????????????????????????????????????????????????????????????
????????????????????????????????????????????????????????????
????????????????????????????????????????????????????????????
????????????????????????????????????????????????????????????
????????????????????????????????????????????????????????????
????????????????????????????????????????????????????????????
????????????????????????????????????????????????????????????
????????????????????????????????????????????????????????????
????????????????????????????????????????????????????????????
????????????????????????????????????????????????????????????
????????????????????????????????????????????????????????????
????????????????????????????????????????????????????????????
????????????????????????????????????????????????????????????
????????????????????????????????????????????????????????????
????????????????????????????????????????????????????????????
????????????????????????????????????????????????????????????
????????????????????????????????????????????????????????????
????????????????????????????????????????????????????????????
????????????????????????????????????????????????????????????
????????????????????????????????????????????????????????????
????????????????????????????????????????????????????????????
????????????????????????????????????????????????????????????
????????????????????????????????????????????????????????????
????????????????????????????????????????????????????????????
????????????????????????????????????????????????????????????
????????????????????????????????????????????????????????????
????????????????????????????????????????????????????????????
????????????????????????????????????????????????????????????
????????????????????????????????????????????????????????????
????????????????????????????????????????????????????????????
????????????????????????????????????????????????????????????
????????????????????????????????????????????????????????????
????????????????????????????????????????????????????????????
????????????????????????????????????????????????????????????
????????????????????????????????????????????????????????????
????????????????????????????????????????????????????????????
????????????????????????????????????????????????????????????
????????????????????????????????????????????????????????????
????????????????????????????????????????????????????????????
????????????????????????????????????????????????????????????
????????????????????????????????????????????????????????????
????????????????????????????????????????????????????????????
????????????????????????????????????????????????????????????
????????????????????????????????????????????????????????????
????????????????????????????????????????????????????????????
????????????????????????????????????????????????????????????
????????????????????????????????????????????????????????????
????????????????????????????????????????????????????????????
????????????????????????????????????????????????????????????
????????????????????????????????????????????????????????????
????????????????????????????????????????????????????????????
????????????????????????????????????????????????????????????
????????????????????????????????????????????????????????????
????????????????????????????????????????????????????????????
????????????????????????????????????????????????????????????
????????????????????????????????????????????????????????????
????????????????????????????????????????????????????????????
????????????????????????????????????????????????????????????
????????????????????????????????????????????????????????????
????????????????????????????????????????????????????????????
????????????????????????????????????????????????????????????
????????????????????????????????????????????????????????????
???????????nnnnnnnnnnnnnnnnnnnnnnnnnnnnnnnnnnnnnnnnnGTACCAAA
AGTGCGAGAATCTGTTTTCATAAAATTTAGAAGTAATAAATTAGTTGCTGATTATATTAA
AAAAA--TATTTAGTATCAA----------------------CTCGATCATTTAATTATT
GAAGAAAAAAATTACTTTCAATTAATTACTTATA------TATA-----------GATAT
AAGTATATGAAATAAAAAAA-TTAAAAA-GTGTAAGAAATAAATATTTTTTACAATCTAA
AAATAGTAGTAAATAATAAATA-----TATTTAAATAAAAAAAAA---TTTATTTT-ATT
TTC----------------AAAAAATAAA--TTAAATTA------GGTAATAGTTGATTT
TTTTT-----ATTTCTTACTATGTTTTTAATTAAATTTTATTTTTATTAATTAGTTTAAC
ATTCAAAAGATTATTAGGTCAATGCTTATACAAATAAAACTCATTTACTAAAAATTAAAA
ATAATCTGAGTTGCATCAAATGTAAAAAATACTATACAATGATACTGTTTTGTTATAGTA
AAATAACTTTGTCTAAAAATAGACAAAATTAAATACCAAAGATGTTTTTTTATAAGATT-
-------AAAAAAACTTATTTGTCGAGCAGACCTCATCCTTGCAAGAGTTATCAATTGAG
TTGTAGGGAGGGACCTATGTCACCACAAACGGAGAATCCCTCTCTTTCCGGAGTTATAAA
TTT-TTATT-ATGTATCTA----------------ATTAAAAATACTATTAATTCTTAGT
TAAGCTTGACGAGAATAATATTCTACAACTAATAATTCATTTATTTTTAAACCAATTGAT
TCACGATCTAATATTTGATTAACTAATCCTTTTTTTTCTAAAGAACTATAAGTTAAATGA
TTTGGTATTTTAGATTTTTGATAAAACTCTATATTTTTATTAATTATAGTCTCAGATTTT
CGTTGATTTTTTATAGTAATAAAATCCTGAGGTTTACACCGATAACTTGGTATATCTACT
ATACAATCATTAACTAAAATATGTCTATGATTTACTAATTGTCTTGCTCCAGGAATCGTA
GGAGCCATACCTAATCGAGAAATAACATTATCTAAACGCATTTCGAGTAATTGTAATAAA
ACTTCACCTGTGGATCCTTTTGCTTTTCTAGCAATACGTACATAATTAAGTAATTGTCGT
TCTGTTATTCCATAATGAAAACGTAATTTCTGTTTTTCTTCCAAACGAATGCGATACTGA
GAAATTTTTTTATTAGATGTTGATTGATTGATAGAACTAGATTTTAACTGGGGTGTTTTA
TTAGTTAGTCCTGGTAAAGTTCCCAAACGACGTATTATTCTTACACGAGGTCCTCGATAA
CGGGACATAAAAACTCCTTATTTTTACAAAAAAAATTTACATAAAAAAAAA-TAAAATAA
TAATAATAATAATAA---TATTCATAATAAAAAGTAAAAGATATTCAATCAATTTATTTT
TTTTTATAAAGTTTTTTT-ACTTCAAATTTATTTCACTTTTTTTACCAAAAAATTATATA
T-TTTTTTTTTAGTCAAAAACATCATAACATGAGAGACACTACAAAAAAA-CAATATTAC
TTTTTTTTATATAAATAAACTTTTAAAAGGTTTTAAGTTTTTTATTTTAAGATCTATCTT
TAGTAATATATTTATTATTAAAAAAAGCCCGCTATTGGAGTCGAACCGATGACCATCGCA
TTACAAGTGCGGTGCTCTGACCTCTGAGCTAAGCAGGCTTTATTAATAAAATA---ATAA
TAACAATTATTTT-------TTTTATTTTATTTTGGGTAACTTAATTATTATATCAATAA
AATTTTAATAATGCAATAAATTAGTTCAAAAAAAA-TGGTGAATTTTTCTAATTAAAAAA
AAAA-TTATATATATATATATATA----CATAAAGTGTTGCCTTAAAACTTATAAAATAT
TATAATTGTTTAATATAGTAAAATTTTACTAATTATAATTTTTTTATTATAAA-TTTTAT
TTTTTAATTCGAACTAAAAAAAAAA--GGGGGTATGGCGGAATTGGTAGACGCTACGGAC
TTAAATAATTTGAGCGTTAGTAGAAAAATTTACTAAATGTTAGCTTTCAGATTCAGGGAA
ACTTAGGTTGATAAAAATATAAGCAATCCTGAGCCAAATTTT---ATTTCGTTTGAAAAT
GAAATAGGTGCAGAGACTCAATGGAAGCTATCCTAACGAATAATATTTTTA---AAAATT
ATTTAAAATTTATTTTTTAGA--------TATTAAGCGAGGATAAAGATAGAGTCCAATT
TTACATGTTAATCTTAGCAACAATTTAAATTGTAGTAGAAAGAAAATCCGTTGGCTTTAT
TGACCGTGAGGGTTCAAGTCCCTCTACCCCCAAAA--------CTATAATTTTTT-ATTG
ACATAAACTGTAAGTTTATGTTAGGATAAGCCAATCAAAAAGGCCGGAATNNNNNNNNNN
NNNNNNNNNNNNNNNNNNNNN
>or_HyF64_Shik
????????????????????????????????????????????????????????????
????????????????????????????????????????????????????????????
????????????????????????????????????????????????????????????
????????????????????????????????????????????????????????????
????????????????????????????????????????????????????????????
????????????????????????????????????????????????????????????
????????????????????????????????????????????????????????????
????????????????????????????????????????????????????????????
????????????????????????????????????????????????????????????
????????????????????????????????????????????????????????????
????????????????????????????????????????????????????????????
????????????????????????????????????????????????????????????
????????????????????????????????????????????????????????????
????????????????????????????????????????????????????????????
????????????????????????????????????????????????????????????
????????????????????????????????????????????????????????????
????????????????????????????????????????????????????????????
????????????????????????????????????????????????????????????
????????????????????????????????????????????????????????????
????????????????????????????????????????????????????????????
????????????????????????????????????????????????????????????
????????????????????????????????????????????????????????????
????????????????????????????????????????????????????????????
????????????????????????????????????????????????????????????
????????????????????????????????????????????????????????????
????????????????????????????????????????????????????????????
????????????????????????????????????????????????????????????
????????????????????????????????????????????????????????????
????????????????????????????????????????????????????????????
????????????????????????????????????????????????????????????
????????????????????????????????????????????????????????????
????????????????????????????????????????????????????????????
????????????????????????????????????????????????????????????
????????????????????????????????????????????????????????????
????????????????????????????????????????????????????????????
????????????????????????????????????????????????????????????
????????????????????????????????????????????????????????????
????????????????????????????????????????????????????????????
????????????????????????????????????????????????????????????
????????????????????????????????????????????????????????????
????????????????????????????????????????????????????????????
????????????????????????????????????????????????????????????
????????????????????????????????????????????????????????????
????????????????????????????????????????????????????????????
????????????????????????????????????????????????????????????
????????????????????????????????????????????????????????????
????????????????????????????????????????????????????????????
????????????????????????????????????????????????????????????
????????????????????????????????????????????????????????????
????????????????????????????????????????????????????????????
????????????????????????????????????????????????????????????
????????????????????????????????????????????????????????????
????????????????????????????????????????????????????????????
????????????????????????????????????????????????????????????
????????????????????????????????????????????????????????????
????????????????????????????????????????????????????????????
????????????????????????????????????????????????????????????
????????????????????????????????????????????????????????????
????????????????????????????????????????????????????????????
????????????????????????????????????????????????????????????
????????????????????????????????????????????????????????????
????????????????????????????????????????????????????????????
????????????????????????????????????????????????????????????
????????????????????????????????????????????????????????????
????????????????????????????????????????????????????????????
????????????????????????????????????????????????????????????
????????????????????????????????????????????????????????????
????????????????????????????????????????????????????????????
????????????????????????????????????????????????????????????
???????????nnnnnnnnnnnnnnnnnnnnnnnnnnnnnnnnnnnnnnnnnGTACCAAA
AGTGCGAGAATCTGTTTTCATAAAATTTAGAAGTAATAAATTAGTTGCTGATTATATTAA
AAAAA--TATTTAGTATCAA----------------------CTCGATCATTTAATTATT
GAAGAAAAAAATTACTTTCAATTAATTACTTATA------TATA-----------GATAT
AAGTATATGAAATAAAAAAA-TTAAAAA-GTGTAAGAAATAAATATTTTTTACAATCTAA
AAATAGTAGTAAATAATAAATA-----TATTTAAATAAAAAAAAA---TTTATTTT-ATT
TTC----------------AAAAAATAAA--TTAAATTA------GGTAATAGTTGATTT
TTTTT-----ATTTCTTACTATGTTTTTAATTAAATTTTATTTTTATTAATTAGTTTAAC
ATTCAAAAGATTATTAGGTCAATGCTTATACAAATAAAACTCATTTACTAAAAATTAAAA
ATAATCTGAGTTGCATCAAATGTAAAAAATACTATACAATGATACTGTTTTGTTATAGTA
AAATAACTTTGTCTAAAAATAGACAAAATTAAATACCAAAGATGTTTTTTTATAAGATT-
-------AAAAAAACTTATTTGTCGAGCAGACCTCATCCTTGCAAGAGTTATCAATTGAG
TTGTAGGGAGGGACCTATGTCACCACAAACGGAGAATCCCTCTCTTTCCGGAGTTATAAA
TTT-TTATT-ATGTATCTA----------------ATTAAAAATACTATTAATTCTTAGT
TAAGCTTGACGAGAATAATATTCTACAACTAATAATTCATTTATTTTTAAACCAATTGAT
TCACGATCTAATATTTGATTAACTAATCCTTTTTTTTCTAAAGAACTATAAGTTAAATGA
TTTGGTATTTTAGATTTTTGATAAAACTCTATATTTTTATTAATTATAGTCTCAGATTTT
CGTTGATTTTTTATAGTAATAAAATCCTGAGGTTTACACCGATAACTTGGTATATCTACT
ATACAATCATTAACTAAAATATGTCTATGATTTACTAATTGTCTTGCTCCAGGAATCGTA
GGAGCCATACCTAATCGAGAAATAACATTATCTAAACGCATTTCGAGTAATTGTAATAAA
ACTTCACCTGTGGATCCTTTTGCTTTTCTAGCAATACGTACATAATTAAGTAATTGTCGT
TCTGTTATTCCATAATGAAAACGTAATTTCTGTTTTTCTTCCAAACGAATGCGATACTGA
GAAATTTTTTTATTAGATGTTGATTGATTGATAGAACTAGATTTTAACTGGGGTGTTTTA
TTAGTTAGTCCTGGTAAAGTTCCCAAACGACGTATTATTCTTACACGAGGTCCTCGATAA
CGGGACATAAAAACTCCTTATTTTTACAAAAAAAATTTACATAAAAAAAAA-TAAAATAA
TAATAATAATAATAA---TATTCATAATAAAAAGTAAAAGATATTCAATCAATTTATTTT
TTTTTATAAAGTTTTTTT-ACTTCAAATTTATTTCACTTTTTTTACCAAAAAATTATATA
T-TTTTTTTTTAGTCAAAAACATCATAACATGAGAGACACTACAAAAAAA-CAATATTAC
TTTTTTTTATATAAATAAACTTTTAAAAGGTTTTAAGTTTTTTATTTTAAGATCTATCTT
TAGTAATATATTTATTATTAAAAAAAGCCCGCTATTGGAGTCGAACCGATGACCATCGCA
TTACAAGTGCGGTGCTCTGACCTCTGAGCTAAGCAGGCTTTATTAATAAAATA---ATAA
TAACAATTATTTT-------TTTTATTTTATTTTGGGTAACTTAATTATTATATCAATAA
AATTTTAATAATGCAATAAATTAGTTCAAAAAAAA-TGGTGAATTTTTCTAATTAAAAAA
AAAA-TTATATATATATATATATA----CATAAAGTGTTGCCTTAAAACTTATAAAATAT
TATAATTGTTTAATATAGTAAAATTTTACTAATTATAATTTTTTTATTATAAA-TTTTAT
TTTTTAATTCGAACTAAAAAAAAAA--GGGGGTATGGCGGAATTGGTAGACGCTACGGAC
TTAAATAATTTGAGCGTTAGTAGAAAAATTTACTAAATGTTAGCTTTCAGATTCAGGGAA
ACTTAGGTTGATAAAAATATAAGCAATCCTGAGCCAAATTTT---ATTTCGTTTGAAAAT
GAAATAGGTGCAGAGACTCAATGGAAGCTATCCTAACGAATAATATTTTTA---AAAATT
ATTTAAAATTTATTTTTTAGA--------TATTAAGCGAGGATAAAGATAGAGTCCAATT
TTACATGTTAATCTTAGCAACAATTTAAATTGTAGTAGAAAGAAAATCCGTTGGCTTTAT
TGACCGTGAGGGTTCAAGTCCCTCTACCCCCAAAA--------CTATAATTTTTT-ATTG
ACATAAACTGTAAGTTTATGTTAGGATAAGCCAATCAAAAAGGCCGGAANNNNNNNNNNN
NNNNNNNNNNNNNNNNNNNNN
>or_HyF65_Shik
????????????????????????????????????????????????????????????
????????????????????????????????????????????????????????????
????????????????????????????????????????????????????????????
????????????????????????????????????????????????????????????
????????????????????????????????????????????????????????????
????????????????????????????????????????????????????????????
????????????????????????????????????????????????????????????
????????????????????????????????????????????????????????????
????????????????????????????????????????????????????????????
????????????????????????????????????????????????????????????
????????????????????????????????????????????????????????????
????????????????????????????????????????????????????????????
????????????????????????????????????????????????????????????
????????????????????????????????????????????????????????????
????????????????????????????????????????????????????????????
????????????????????????????????????????????????????????????
????????????????????????????????????????????????????????????
????????????????????????????????????????????????????????????
????????????????????????????????????????????????????????????
????????????????????????????????????????????????????????????
????????????????????????????????????????????????????????????
????????????????????????????????????????????????????????????
????????????????????????????????????????????????????????????
????????????????????????????????????????????????????????????
????????????????????????????????????????????????????????????
????????????????????????????????????????????????????????????
????????????????????????????????????????????????????????????
????????????????????????????????????????????????????????????
????????????????????????????????????????????????????????????
????????????????????????????????????????????????????????????
????????????????????????????????????????????????????????????
????????????????????????????????????????????????????????????
????????????????????????????????????????????????????????????
????????????????????????????????????????????????????????????
????????????????????????????????????????????????????????????
????????????????????????????????????????????????????????????
????????????????????????????????????????????????????????????
????????????????????????????????????????????????????????????
????????????????????????????????????????????????????????????
????????????????????????????????????????????????????????????
????????????????????????????????????????????????????????????
????????????????????????????????????????????????????????????
????????????????????????????????????????????????????????????
????????????????????????????????????????????????????????????
????????????????????????????????????????????????????????????
????????????????????????????????????????????????????????????
????????????????????????????????????????????????????????????
????????????????????????????????????????????????????????????
????????????????????????????????????????????????????????????
????????????????????????????????????????????????????????????
????????????????????????????????????????????????????????????
????????????????????????????????????????????????????????????
????????????????????????????????????????????????????????????
????????????????????????????????????????????????????????????
????????????????????????????????????????????????????????????
????????????????????????????????????????????????????????????
????????????????????????????????????????????????????????????
????????????????????????????????????????????????????????????
????????????????????????????????????????????????????????????
????????????????????????????????????????????????????????????
????????????????????????????????????????????????????????????
????????????????????????????????????????????????????????????
????????????????????????????????????????????????????????????
????????????????????????????????????????????????????????????
????????????????????????????????????????????????????????????
????????????????????????????????????????????????????????????
????????????????????????????????????????????????????????????
????????????????????????????????????????????????????????????
????????????????????????????????????????????????????????????
???????????nnnnnnnnnnnnnnnnnnnnnnnnnnnnnnnnnnnnnnnnnGTACCAAA
AGTGCGAGAATCTGTTTTCATAAAATTTAGAAGTAATAAATTAGTTGCTGATTATATTAA
AAAAA--TATTTAGTATCAA----------------------CTCGATCATTTAATTATT
GAAGAAAAAAATTACTTTCAATTAATTACTTATA------TATA-----------GATAT
AAGTATATGAAATAAAAAAA-TTAAAAA-GTGTAAGAAATAAATATTTTTTACAATCTAA
AAATAGTAGTAAATAATAAATA-----TATTTAAATAAAAAAAAA---TTTATTTT-ATT
TTC----------------AAAAAATAAA--TTAAATTA------GGTAATAGTTGATTT
TTTTT-----ATTTCTTACTATGTTTTTAATTAAATTTTATTTTTATTAATTAGTTTAAC
ATTCAAAAGATTATTAGGTCAATGCTTATACAAATAAAACTCATTTACTAAAAATTAAAA
ATAATCTGAGTTGCATCAAATGTAAAAAATACTATACAATGATACTGTTTTGTTATAGTA
AAATAACTTTGTCTAAAAATAGACAAAATTAAATACCAAAGATGTTTTTTTATAAGATT-
-------AAAAAAACTTATTTGTCGAGCAGACCTCATCCTTGCAAGAGTTATCAATTGAG
TTGTAGGGAGGGACCTATGTCACCACAAACGGAGAATCCCTCTCTTTCCGGAGTTATAAA
TTT-TTATT-ATGTATCTA----------------ATTAAAAATACTATTAATTCTTAGT
TAAGCTTGACGAGAATAATATTCTACAACTAATAATTCATTTATTTTTAAACCAATTGAT
TCACGATCTAATATTTGATTAACTAATCCTTTTTTTTCTAAAGAACTATAAGTTAAATGA
TTTGGTATTTTAGATTTTTGATAAAACTCTATATTTTTATTAATTATAGTCTCAGATTTT
CGTTGATTTTTTATAGTAATAAAATCCTGAGGTTTACACCGATAACTTGGTATATCTACT
ATACAATCATTAACTAAAATATGTCTATGATTTACTAATTGTCTTGCTCCAGGAATCGTA
GGAGCCATACCTAATCGAGAAATAACATTATCTAAACGCATTTCGAGTAATTGTAATAAA
ACTTCACCTGTGGATCCTTTTGCTTTTCTAGCAATACGTACATAATTAAGTAATTGTCGT
TCTGTTATTCCATAATGAAAACGTAATTTCTGTTTTTCTTCCAAACGAATGCGATACTGA
GAAATTTTTTTATTAGATGTTGATTGATTGATAGAACTAGATTTTAACTGGGGTGTTTTA
TTAGTTAGTCCTGGTAAAGTTCCCAAACGACGTATTATTCTTACACGAGGTCCTCGATAA
CGGGACATAAAAACTCCTTATTTTTACAAAAAAAATTTACATAAAAAAAAA-TAAAATAA
TAATAATAATAATAA---TATTCATAATAAAAAGTAAAAGATATTCAATCAATTTATTTT
TTTTTATAAAGTTTTTTT-ACTTCAAATTTATTTCACTTTTTTTACCAAAAAATTATATA
T-TTTTTTTTTAGTCAAAAACATCATAACATGAGAGACACTACAAAAAAA-CAATATTAC
TTTTTTTTATATAAATAAACTTTTAAAAGGTTTTAAGTTTTTTATTTTAAGATCTATCTT
TAGTAATATATTTATTATTAAAAAAAGCCCGCTATTGGAGTCGAACCGATGACCATCGCA
TTACAAGTGCGGTGCTCTGACCTCTGAGCTAAGCAGGCTTTATTAATAAAATA---ATAA
TAACAATTATTTT-------TTTTATTTTATTTTGGGTAACTTAATTATTATATCAATAA
AATTTTAATAATGCAATAAATTAGTTCAAAAAAAA-TGGTGAATTTTTCTAATTAAAAAA
AAAA-TTATATATATATATATATA----CATAAAGTGTTGCCTTAAAACTTATAAAATAT
TATAATTGTTTAATATAGTAAAATTTTACTAATTATAATTTTTTTATTATAAA-TTTTAT
TTTTTAATTCGAACTAAAAAAAAAA--GGGGGTATGGCGGAATTGGTAGACGCTACGGAC
TTAAATAATTTGAGCGTTAGTAGAAAAATTTACTAAATGTTAGCTTTCAGATTCAGGGAA
ACTTAGGTTGATAAAAATATAAGCAATCCTGAGCCAAATTTT---ATTTCGTTTGAAAAT
GAAATAGGTGCAGAGACTCAATGGAAGCTATCCTAACGAATAATATTTTTA---AAAATT
ATTTAAAATTTATTTTTTAGA--------TATTAAGCGAGGATAAAGATAGAGTCCAATT
TTACATGTTAATCTTAGCAACAATTTAAATTGTAGTAGAAAGAAAATCCGTTGGCTTTAT
TGACCGTGAGGGTTCAAGTCCCTCTACCCCCAAAA--------CTATAATTTTTT-ATTG
ACATAAACTGTAAGTTTATGTTAGGATAAGCCAATCAAAAAGGCCGGAATNNNNNNNNNN
NNNNNNNNNNNNNNNNNNNNN
>si_HyF60
????????????????????????????????????????????????????????????
????????????????????????????????????????????????????????????
????????????????????????????????????????????????????????????
????????????????????????????????????????????????????????????
????????????????????????????????????????????????????????????
????????????????????????????????????????????????????????????
????????????????????????????????????????????????????????????
????????????????????????????????????????????????????????????
????????????????????????????????????????????????????????????
????????????????????????????????????????????????????????????
????????????????????????????????????????????????????????????
????????????????????????????????????????????????????????????
????????????????????????????????????????????????????????????
????????????????????????????????????????????????????????????
????????????????????????????????????????????????????????????
????????????????????????????????????????????????????????????
????????????????????????????????????????????????????????????
????????????????????????????????????????????????????????????
????????????????????????????????????????????????????????????
????????????????????????????????????????????????????????????
????????????????????????????????????????????????????????????
????????????????????????????????????????????????????????????
????????????????????????????????????????????????????????????
????????????????????????????????????????????????????????????
????????????????????????????????????????????????????????????
????????????????????????????????????????????????????????????
????????????????????????????????????????????????????????????
????????????????????????????????????????????????????????????
????????????????????????????????????????????????????????????
????????????????????????????????????????????????????????????
????????????????????????????????????????????????????????????
????????????????????????????????????????????????????????????
????????????????????????????????????????????????????????????
????????????????????????????????????????????????????????????
????????????????????????????????????????????????????????????
????????????????????????????????????????????????????????????
????????????????????????????????????????????????????????????
????????????????????????????????????????????????????????????
????????????????????????????????????????????????????????????
????????????????????????????????????????????????????????????
????????????????????????????????????????????????????????????
????????????????????????????????????????????????????????????
????????????????????????????????????????????????????????????
????????????????????????????????????????????????????????????
????????????????????????????????????????????????????????????
????????????????????????????????????????????????????????????
????????????????????????????????????????????????????????????
????????????????????????????????????????????????????????????
????????????????????????????????????????????????????????????
????????????????????????????????????????????????????????????
????????????????????????????????????????????????????????????
????????????????????????????????????????????????????????????
????????????????????????????????????????????????????????????
????????????????????????????????????????????????????????????
????????????????????????????????????????????????????????????
????????????????????????????????????????????????????????????
????????????????????????????????????????????????????????????
????????????????????????????????????????????????????????????
????????????????????????????????????????????????????????????
????????????????????????????????????????????????????????????
????????????????????????????????????????????????????????????
????????????????????????????????????????????????????????????
????????????????????????????????????????????????????????????
????????????????????????????????????????????????????????????
????????????????????????????????????????????????????????????
????????????????????????????????????????????????????????????
????????????????????????????????????????????????????????????
????????????????????????????????????????????????????????????
????????????????????????????????????????????????????????????
???????????NNNNNNNNNTACGTCCTATATTNTTAGCAATAAGTGTTGAAGTACCAAA
AGTGCGAGAATCTGTTTTCATAAAATTTAGAAGTAATGAATTAGTTGCTGATTATATTAA
AAAAA--TATTTAGTATCAA----------------------CTCGATCATTTAATTATT
GAAGAAAAAAATTACTTTCAATTAATTACTTATA------TATA-----------GATAT
AAGTATATGAAATAAAAAAA-TTAAAAA-GTGTAAGAAATAAATATTTTTTACAATCTAA
AAATAGTAGTAAATAATAAATA-----TATTTAAATAAAAAAAA----TTTATTTT-ATT
TTC----------------AAAAAATAAA--TTAAATTA------GGTAATAGTTTATTT
TTTTTT----ATTTCTTACTATGTTTTTAATTAAATTTTATTTTTATTAATTAGTTTAAC
ATTCAAAAGATTATTAGGTCAATGCTTATAAGAATAAAACTCATTTACTAAAAATAA---
----TCTGAGTTGCATCAAATGTAAAAAATACTATACAATGATACTGTTTTGTTATAGTA
AAATAACTTTGTTTAAAAATAGACAAAATTAAATATCAAAGATGTTTTTTTATAAGATT-
-------AAAAAAACTTATTTGTCGAGCAGACCTCATCCTTGCAAGAGTTATCAATTGAG
TTGTAGGGAGGGACCTATGTCACCACAAACGGAGAATCCCTCTCTTTCCGGAGTTATAAA
TTT-TTATT-ATGTATGTA----------------ATTAAAAATACTATTAATTCTTAGT
TAAGCTTGACGAGAATAATATTCTACAACTAATAATTCATTTATTTTTAAACCAATTGAT
TCACGATCTAATATTTGATTAACTAATCCTTTTTTTTCTAAAGAATTATAAGTTAAATGA
TTTGGTATTTTAGATTTTTGATAAAACTCTATATTTTTATTAATTATAGTCTCAGATTTT
CGTTGATTTTTTATAGTAATAAAATCCTGAGGTTTACACCGATAACTTGGTATATCTACT
ATACAATCATTAACTAAAATATGTCTATGATTCACTAATTGTCTTGCTCCAGGAATCGTA
GGAGCCATACCTAATCGAGAAATAACATTATCTAAACGCATTTCGGGTAATTGTGATAAA
ACTTCACCTGTAGATCCTTTTGCTTTTCTAGCAATACGTACATAATTAAGTAATTGTCGT
TCTGTTATTCCATAATGAAAACGTAATTTCTGTTTTTCTTCCAAACGAATGCGATACTGA
GAAATTTTTTTATTAGATGTTGATTGATTGATAGAACTAGATTTTAACTGGGGTGTTTTA
TTAGTTAGTCCTGGTAAAGTTCCTAAACGACGTATTATTCTTACACGNNNNNNNNNNNNN
NNNNNNNNNNNAACTCCTTATTTTTACAAAAAAAATTTTCATAAAAAAAAAATAAAATAA
TAATAATAATAATAATAATATTCATAATAAAAAATAAAAGATATTCAATCAATTTATTTT
TTTTTATAAAGTTTTTTTTACTTCAAATTTACTTCACTTTTTTTACCAAAAAATTATATA
T-TTTTTTTT-AGTCAAAAACATCATAACATGAGAGACACTACAAAAAAA-CAATATTAC
TTTTTTT-ACATAAATAAACTTTTAAAAGGTTTTAAGTTTTTTATTTTAAGATCTATCTT
TAGTAATATATTTATTATTAAAAAAAGCCCGCTATCGGAGTCGAACCGATGACCATCGCA
TTACAAGTGCGGTGCTCTGACCTCTGAGCTAAGCAGGCTTTATTAATAAAATA---ATAA
TAACAATTATTTTTATTTTATTTTATTTTATTTTGGGTAACTTAATTATTATATCAATAA
AATTTTAATAATGCAATAAATTAGTTCGAAAAAAA-TGCTGGATTTTAATAATTAAAAAA
AAA--TTATATATATATATATATA----CATAAAGTGTTGCCTTAAAACTTATAAAATAT
TATAATTGTTTAGTATAGTAAAATTTTACTAATTATAATTTTTTT-TTATAAAATTTTAT
TTTTTAATTCGAACTAACAAAAAAA--GGGGGTATGGCGGAATTGGTAGACGCTACGGAC
TTAAATAATTTGAGCGTTAGTAGAAAAATTTACTAAATGCTAGCTTTCAGATTCAGGGAA
ACTTAGGTTGATAAAAATATAAGCAATCCTGAGCCAAATTTT---ATTTCGTTTGAAAAT
AAAATAGGTGCAGAGACTCAATGGAAGCTATCCTAACGAATAATATTTTTTTTTTTAATT
ATTTAAAACTTATTTTTTAGA--------TATTAAGCGAGGATAAAGATAGAGTCCAATT
TTACATGTTAATCTTAGCAACAATTTAAATTGTAGTAGAAAGAAAATCCGTTGGCTNNNN
NNNNNNNNNNNNNNNNNNNNNNNNNNNNNNNNNNN--------NNNNNNNNNNN--NNNN
NNNNNNNNNNNNNNNNNNNNNNNNNNNNNNNNNNNNNNNNNNNNNNNNNNNNNNNNNNNN
NNNNNNNNNNNNNNNNNNNNN
>pu_x_si_Hh1585
????????????????????????????????????????????????????????????
????????????????????????????????????????????????????????????
????????????????????????????????????????????????????????????
????????????????????????????????????????????????????????????
????????????????????????????????????????????????????????????
????????????????????????????????????????????????????????????
????????????????????????????????????????????????????????????
????????????????????????????????????????????????????????????
????????????????????????????????????????????????????????????
????????????????????????????????????????????????????????????
????????????????????????????????????????????????????????????
????????????????????????????????????????????????????????????
????????????????????????????????????????????????????????????
????????????????????????????????????????????????????????????
????????????????????????????????????????????????????????????
????????????????????????????????????????????????????????????
????????????????????????????????????????????????????????????
????????????????????????????????????????????????????????????
????????????????????????????????????????????????????????????
????????????????????????????????????????????????????????????
????????????????????????????????????????????????????????????
????????????????????????????????????????????????????????????
????????????????????????????????????????????????????????????
????????????????????????????????????????????????????????????
????????????????????????????????????????????????????????????
????????????????????????????????????????????????????????????
????????????????????????????????????????????????????????????
????????????????????????????????????????????????????????????
????????????????????????????????????????????????????????????
????????????????????????????????????????????????????????????
????????????????????????????????????????????????????????????
????????????????????????????????????????????????????????????
????????????????????????????????????????????????????????????
????????????????????????????????????????????????????????????
????????????????????????????????????????????????????????????
????????????????????????????????????????????????????????????
????????????????????????????????????????????????????????????
????????????????????????????????????????????????????????????
????????????????????????????????????????????????????????????
????????????????????????????????????????????????????????????
????????????????????????????????????????????????????????????
????????????????????????????????????????????????????????????
????????????????????????????????????????????????????????????
????????????????????????????????????????????????????????????
????????????????????????????????????????????????????????????
????????????????????????????????????????????????????????????
????????????????????????????????????????????????????????????
????????????????????????????????????????????????????????????
????????????????????????????????????????????????????????????
????????????????????????????????????????????????????????????
????????????????????????????????????????????????????????????
????????????????????????????????????????????????????????????
????????????????????????????????????????????????????????????
????????????????????????????????????????????????????????????
????????????????????????????????????????????????????????????
????????????????????????????????????????????????????????????
????????????????????????????????????????????????????????????
????????????????????????????????????????????????????????????
????????????????????????????????????????????????????????????
????????????????????????????????????????????????????????????
????????????????????????????????????????????????????????????
????????????????????????????????????????????????????????????
????????????????????????????????????????????????????????????
????????????????????????????????????????????????????????????
????????????????????????????????????????????????????????????
????????????????????????????????????????????????????????????
????????????????????????????????????????????????????????????
????????????????????????????????????????????????????????????
????????????????????????????????????????????????????????????
???????????TTTGAGTAATACGTCCTATATTTTTAGCAATAAGTGTTGAAGTACCAAA
AGTGCGAGAATCTGTTTTCATAAAATTTAGAAGTAATGAATTAGTTGCTGATTATATTAA
AAAAA--TATTTAGTATCAA----------------------CTCGATCATTTAATTATT
GAAGAAAAAAATTACTTTCAATTAATTACTTATA------TATA-----------GATAT
AAGTATATGAAATAAAAAAA-TTAAAAA-GTGTAAGAAATAAATATTTTTTACAATCTAA
AAATAGTAGTAAATAATAAATA-----TATTTAAATAAAAAAAA----TTTATTTT-ATT
TTC----------------AAAAAATAAA--TTAAATTA------GGTAATAGTTTATTT
TTTTTT----ATTTCTTACTATGTTTTTAATTAAATTTTATTTTTATTAATTAGTTTAAC
ATTCAAAAGATTATTAGGTCAATGCTTATAAGAATAAAACTCATTTACTAAAAATAA---
----TCTGAGTTGCATCAAATGTAAAAAATACTATACAATGATACTGTTTTGTTATAGTA
AAATAACTTTGTTTAAAAATAGACAAAATTAAATATCAAAGATGTTTTTTTATAAGATT-
-------AAAAAAACTTATTTGTCGAGCAGACCTCATCCTTGCAAGAGTTATCAATTGAG
TTGTAGGGAGGGACCTATGTCACCACAAACGGAGAATCCCTCTCTTTCCGGAGTTATAAA
TTT-TTATT-ATGTATGTA----------------ATTAAAAATACTATTAATTCTTAGT
TAAGCTTGACGAGAATAATATTCTACAACTAATAATTCATTTATTTTTAAACCAATTGAT
TCACGATCTAATATTTGATTAACTAATCCTTTTTTTTCTAAAGAATTATAAGTTAAATGA
TTTGGTATTTTAGATTTTTGATAAAACTCTATATTTTTATTAATTATAGTCTCAGATTTT
CGTTGATTTTTTATAGTAATAAAATCCTGAGGTTTACACCGATAACTTGGTATATCTACT
ATACAATCATTAACTAAAATATGTCTATGATTCACTAATTGTCTTGCTCCAGGAATCGTA
GGAGCCATACCTAATCGAGAAATAACATTATCTAAACGCATTTCGGGTAATTGTGATAAA
ACTTCACCTGTAGATCCTTTTGCTTTTCTAGCAATACGTACATAATTAAGTAATTGTCGT
TCTGTTATTCCATAATGAAAACGTAATTTCTGTTTTTCTTCCAAACGAATGCGATACTGA
GAAATTTTTTTATTAGATGTTGATTGATTGATAGAACTAGATTTTAACTGGGGTGTTTTA
TTAGTTAGTCCTGGTAAAGTTCCTAAACGACGTATTATTCTTACACGNNNNNNNNNNNNN
NNNNNNNNNNNAACTCCTTATTTTTACAAAAAAAATTTTCATAAAAAAAAAATAAAATAA
TAATAATAATAATAATAATATTCATAATAAAAAATAAAAGATATTCAATCAATTTATTTT
TTTTTATAAAGTTTTTTTTACTTCAAATTTACTTCACTTTTTTTACAAAAAAATTATATA
T-TTTTTTTT-AGTCAAAAACATCATAACATGAGAGACACTACAAAAAAA-CAATATTAC
TTTTTTT-ACATAAATAAACTTTTAAAAGGTTTTAAGTTTTTTATTTTAAGATCTATCTT
TAGTAATATATTTATTATTAAAAAAAGCCCGCTATCGGAGTCGAACCGATGACCATCGCA
TTACAAGTGCGGTGCTCTGACCTCTGAGCTAAGCAGGCTTTATTAATAAAATA---ATAA
TAACAATTATTTTTATTTTATTTTATTTTATTTTGGGTAACTTAATTATTATATCAATAA
AATTTTAATAATGCAATAAATTAGTTCGAAAAAAA-TGCTGGATTTTAATAATTAAAAAA
AAA--TTATATATATATATATATA----CATAAAGTGTTGCCTTAAAACTTATAAAATAT
TATAATTGTTTAGTATAGTAAAATTTTACTAATTATAATTTTTTT-TTATAAAATTTTAT
TTTTTAATTCGAACTAACAAAAAAA--GGGGGTATGGCGGAATTGGTAGACGCTACGGAC
TTAAATAATTTGAGCGTTAGTAGAAAAATTTACTAAATGCTAGCTTTCAGATTCAGGGAA
ACTTAGGTTGATAAAAATATAAGCAATCCTGAGCCAAATTTT---ATTTCGTTTGAAAAT
AAAATAGGTGCAGAGACTCAATGGAAGCTATCCTAACGAATAATATTTTTTTTTTTAATT
ATTTAAAACTTATTTTTTAGA--------TATTAAGCGAGGATAAAGATAGAGTCCAATT
TTACATGTTAATCTTAGCAACAATTTAAATTGTAGTAGAAAGAAAATCCGTTGGCTTTAT
TGACCGTGAGGGTTCAAGTCCCTCTACCCCCAAAA--------CTATAATTTTT--ATTG
ACATAAACTGGAAGTTTATGTTAGGATAAGCCAATCAAAAAGGCCGGAATAGCTCAGTTG
GTAGAGNNNNNNNNNNNNNNN
>Hh2514TR_Pseudohygrohypnum_sibiricum_Russia_Primorsky_Pidan_Kucera_21701_CBFS
????????????????????????????????????????????????????????????
????????????????????????????????????????????????????????????
????????????????????????????????????????????????????????????
????????????????????????????????????????????????????????????
????????????????????????????????????????????????????????????
????????????????????????????????????????????????????????????
????????????????????????????????????????????????????????????
????????????????????????????????????????????????????????????
????????????????????????????????????????????????????????????
????????????????????????????????????????????????????????????
????????????????????????????????????????????????????????????
????????????????????????????????????????????????????????????
????????????????????????????????????????????????????????????
????????????????????????????????????????????????????????????
????????????????????????????????????????????????????????????
????????????????????????????????????????????????????????????
????????????????????????????????????????????????????????????
????????????????????????????????????????????????????????????
????????????????????????????????????????????????????????????
????????????????????????????????????????????????????????????
????????????????????????????????????????????????????????????
????????????????????????????????????????????????????????????
????????????????????????????????????????????????????????????
????????????????????????????????????????????????????????????
????????????????????????????????????????????????????????????
????????????????????????????????????????????????????????????
????????????????????????????????????????????????????????????
????????????????????????????????????????????????????????????
????????????????????????????????????????????????????????????
????????????????????????????????????????????????????????????
????????????????????????????????????????????????????????????
????????????????????????????????????????????????????????????
????????????????????????????????????????????????????????????
????????????????????????????????????????????????????????????
????????????????????????????????????????????????????????????
????????????????????????????????????????????????????????????
????????????????????????????????????????????????????????????
????????????????????????????????????????????????????????????
????????????????????????????????????????????????????????????
????????????????????????????????????????????????????????????
????????????????????????????????????????????????????????????
????????????????????????????????????????????????????????????
????????????????????????????????????????????????????????????
????????????????????????????????????????????????????????????
????????????????????????????????????????????????????????????
????????????????????????????????????????????????????????????
????????????????????????????????????????????????????????????
????????????????????????????????????????????????????????????
????????????????????????????????????????????????????????????
????????????????????????????????????????????????????????????
????????????????????????????????????????????????????????????
????????????????????????????????????????????????????????????
????????????????????????????????????????????????????????????
????????????????????????????????????????????????????????????
????????????????????????????????????????????????????????????
????????????????????????????????????????????????????????????
????????????????????????????????????????????????????????????
????????????????????????????????????????????????????????????
????????????????????????????????????????????????????????????
????????????????????????????????????????????????????????????
????????????????????????????????????????????????????????????
????????????????????????????????????????????????????????????
????????????????????????????????????????????????????????????
????????????????????????????????????????????????????????????
????????????????????????????????????????????????????????????
????????????????????????????????????????????????????????????
????????????????????????????????????????????????????????????
????????????????????????????????????????????????????????????
????????????????????????????????????????????????????????????
????????????????????????????????????????????????????????????
????????????????????????????????????????????????????????????
????????????????????????????????????????????????????????????
????????????????????????????????????????????????????????????
????????????????????????????????????????????????????????????
????????????????????????????????????????????????????????????
????????????????????????????????????????????????????????????
????????????????????????????????????????????????????????????
????????????????????????????????????????????????????????????
????????????????????????????????????????????????????????????
????????????????????????????????????????????????????????????
????????????????????????????????????????????????????????????
???????????????????????????????????ATCCCTCTCTTTCCGGAGTTATAAA
TTT-TTATT-ATGTATGTA----------------ATTAAAAATACTATTAATTCTTAGT
TAAGCTTGACGAGAATAATATTCTACAACTAATAATTCATTTATTTTTAAACCAATTGAT
TCACGATCTAATATTTGATTAACTAATCCTTTTTTTTCTAAAGAATTATAAGTTAAATGA
TTTGGTATTTTAGATTTTTGATAAAACTCTATATTTTTATTAATTATAGTCTCAGATTTT
CGTTGATTTTTTATAGTAATAAAATCCTGAGGTTTACACCGATAACTTGGTATATCTACT
ATACAATCATTAACTAAAATATGTCTATGATTCACTAATTGTCTTGCTCCAGGAATCGTA
GGAGCCATACCTAATCGAGAAATAACATTATCTAAACGCATTTCGGGTAATTGTGATAAA
ACTTCACCTGTAGATCCTTTTGCTTTTCTAGCAATACGTACATAATTAAGTAATTGTCGT
TCTGTTATTCCATAATGAAAACGTAATTTCTGTTTTTCTTCCAAACGAATGCGATACTGA
GAAATTTTTTTATTAGATGTTGATTGATTGATAGAACTAGATTTTAACTGGGGTGTTTTA
TTAGTTAGTCCTGGTAAAGTTCCTAAACGACGTATTATTCTTACACGAGGTCCTCGATAA
CGGGACATAAAAACTCCTTATTTTTACAAAAAAAATTTTCATAAAAAAAAAATAAAATAA
TAATAATAATAATAATAATATTCATAATAAAAAATAAAAGATATTCAATCAATTTATTTT
TTTTTATAAAGTTTTTTTTACTTCAAATTTACTTCACTTTTTTTACCAAAAAATTATATA
T-TTTTTTTT-AGTCAAAAACATCATAACATGAGAGACACTACAAAAAAA-CAATATTAC
TTTTTTT-ACATAAATAAACTTTTAAAAGGTTTTAAGTTTTTTATTTTAAGATCTATCTT
TAGTAATATATTTATTATTAAAAAAAGCCCGCTATCGGAGTCGAACCGATGACCATCGCA
TTACAAGTGCGG????????????????????????????????????????????????
????????????????????????????????????????????????????????????
????????????????????????????????????????????????????????????
????????????????????????????????????????????????????????????
????????????????????????????????????????????????????????????
????????????????????????????????????????????????????????????
????????????????????????????????????????????????????????????
????????????????????????????????????????????????????????????
????????????????????????????????????????????????????????????
????????????????????????????????????????????????????????????
????????????????????????????????????????????????????????????
????????????????????????????????????????????????????????????
????????????????????????????????????????????????????????????
?????????????????????
>Hh1896FS_Pseudohygrohypnum_sibiricum_Russia_Primorsky_Elomovsky_Klyuch_Kucera_21478
????????????????????????????????????????????????????????????
????????????????????????????????????????????????????????????
????????????????????????????????????????????????????????????
????????????????????????????????????????????????????????????
????????????????????????????????????????????????????????????
????????????????????????????????????????????????????????????
????????????????????????????????????????????????????????????
????????????????????????????????????????????????????????????
????????????????????????????????????????????????????????????
????????????????????????????????????????????????????????????
????????????????????????????????????????????????????????????
????????????????????????????????????????????????????????????
????????????????????????????????????????????????????????????
????????????????????????????????????????????????????????????
????????????????????????????????????????????????????????????
????????????????????????????????????????????????????????????
????????????????????????????????????????????????????????????
????????????????????????????????????????????????????????????
????????????????????????????????????????????????????????????
????????????????????????????????????????????????????????????
????????????????????????????????????????????????????????????
????????????????????????????????????????????????????????????
????????????????????????????????????????????????????????????
????????????????????????????????????????????????????????????
????????????????????????????????????????????????????????????
????????????????????????????????????????????????????????????
????????????????????????????????????????????????????????????
????????????????????????????????????????????????????????????
????????????????????????????????????????????????????????????
????????????????????????????????????????????????????????????
????????????????????????????????????????????????????????????
????????????????????????????????????????????????????????????
????????????????????????????????????????????????????????????
????????????????????????????????????????????????????????????
????????????????????????????????????????????????????????????
????????????????????????????????????????????????????????????
????????????????????????????????????????????????????????????
????????????????????????????????????????????????????????????
????????????????????????????????????????????????????????????
????????????????????????????????????????????????????????????
????????????????????????????????????????????????????????????
????????????????????????????????????????????????????????????
????????????????????????????????????????????????????????????
????????????????????????????????????????????????????????????
????????????????????????????????????????????????????????????
????????????????????????????????????????????????????????????
????????????????????????????????????????????????????????????
????????????????????????????????????????????????????????????
????????????????????????????????????????????????????????????
????????????????????????????????????????????????????????????
????????????????????????????????????????????????????????????
????????????????????????????????????????????????????????????
????????????????????????????????????????????????????????????
????????????????????????????????????????????????????????????
????????????????????????????????????????????????????????????
????????????????????????????????????????????????????????????
????????????????????????????????????????????????????????????
????????????????????????????????????????????????????????????
????????????????????????????????????????????????????????????
????????????????????????????????????????????????????????????
????????????????????????????????????????????????????????????
????????????????????????????????????????????????????????????
????????????????????????????????????????????????????????????
????????????????????????????????????????????????????????????
????????????????????????????????????????????????????????????
????????????????????????????????????????????????????????????
????????????????????????????????????????????????????????????
????????????????????????????????????????????????????????????
????????????????????????????????????????????????????????????
????????????????????????????????????????????????????????????
????????????????????????????????????????????????????????????
????????????????????????????????????????????????????????????
????????????????????????????????????????????????????????????
????????????????????????????????????????????????????????????
????????????????????????????????????????????????????????????
????????????????????????????????????????????????????????????
????????????????????????????????????????????????????????????
????????????????????????????????????????????????????????????
????????????????????????????????????????????????????????????
????????????????????????????????????????????????????????????
????????????????????????????????????????????????????????????
???????????????????????????????????ATCCCTCTCTTTCCGGAGTTATAAA
TTT-TTATT-ATGTATGTA----------------ATTAAAAATACTATTAATTCTTAGT
TAAGCTTGACGAGAATAATATTCTACAACTAATAATTCATTTATTTTTAAACCAATTGAT
TCACGATCTAATATTTGATTAACTAATCCTTTTTTTTCTAAAGAATTATAAGTTAAATGA
TTTGGTATTTTAGATTTTTGATAAAACTCTATATTTTTATTAATTATAGTCTCAGATTTT
CGTTGATTTTTTATAGTAATAAAATCCTGAGGTTTACACCGATAACTTGGTATATCTACT
ATACAATCATTAACTAAAATATGTCTATGATTCACTAATTGTCTTGCTCCAGGAATCGTA
GGAGCCATACCTAATCGAGAAATAACATTATCTAAACGCATTTCGGGTAATTGTGATAAA
ACTTCACCTGTAGATCCTTTTGCTTTTCTAGCAATACGTACATAATTAAGTAATTGTCGT
TCTGTTATTCCATAATGAAAACGTAATTTCTGTTTTTCTTCCAAACGAATGCGATACTGA
GAAATTTTTTTATTAGATGTTGATTGATTGATAGAACTAGATTTTAACTGGGGTGTTTTA
TTAGTTAGTCCTGGTAAAGTTCCTAAACGACGTATTATTCTTACACGAGGTCCTCGATAA
CGGGACATAAAAACTCCTTATTTTTACAAAAAAAATTTTCATAAAAAAAAAATAAAATAA
TAATAATAATAATAATAATATTCATAATAAAAAATAAAAGATATTCAATCAATTTATTTT
TTTTTATAAAGTTTTTTTTACTTCAAATTTACTTCACTTTTTTTACCAAAAAATTATATA
T-TTTTTTTT-AGTCAAAAACATCATAACATGAGAGACACTACAAAAAAA-CAATATTAC
TTTTTTT-ACATAAATAAACTTTTAAAAGGTTTTAAGTTTTTTATTTTAAGATCTATCTT
TAGTAATATATTTATTATTAAAAAAAGCCCGCTATCGGAGTCGAACCGATGACCATCGCA
TTACAAGTGCGGTGCTCTGACCTCTGAGCTAAGCAGGCTTTATTAATAAAATA---ATAA
TAACAATTATTTTTATTTTATTTTATTTTATTTTGGGTAACTTAATTATTATATCAATAA
AATTTTAATAATGCAATAAATTAGTTCGAAAAAAA-TGCTGGATTTTAATAATTAAAAAA
AAA--TTATATATATATATATATA----CATAAAGTGTTGCCTTAAAACTTATAAAATAT
TATAATTGTTTAGTATAGTAAAATTTTACTAATTATAATTTTTTT-TTATAAAATTTTAT
TTTTTAATTCGAACTAACAAAAAAA--GGGGGTATGGCGGAATTGGTAGACGCTACGGAC
TTAAATAATTTGAGCGTTAGTAGAAAAATTTACTAAATGCTAGCTTTCAGATTCAGGGAA
ACTTAGGTTGATAAAAATATAAGCAATCCTGAGCCAAATTTT---ATTTCGTTTGAAAAT
AAAATAGGTGCAGAGACTCAATGGAAGCTATCCTAACGAATAATATTTTTTTTTTTAATT
ATTTAAAACTTATTTTTTAGA--------TATTAAGCGAGGATAAAGATAGAGTCCAATT
TTACATGTTAATCTTAGCAACAATTTAAATTGTAGTAGAAAGAAAATCCGTTGGCTTTAT
TGACCGTGAGGGTTCAAGTCCCTCTACCCCCAAAA--------CTATAATTTTT--ATTG
ACATAAACTGGAAGTTTATGTTAGGATAAGCCAATCAAAAAGGCCGGAATAGCTCAGTTG
GTAGAGNNNNNNNNNNNNNNN
>sa_HyF56
????????????????????????????????????????????????????????????
????????????????????????????????????????????????????????????
????????????????????????????????????????????????????????????
????????????????????????????????????????????????????????????
????????????????????????????????????????????????????????????
????????????????????????????????????????????????????????????
????????????????????????????????????????????????????????????
????????????????????????????????????????????????????????????
????????????????????????????????????????????????????????????
????????????????????????????????????????????????????????????
????????????????????????????????????????????????????????????
????????????????????????????????????????????????????????????
????????????????????????????????????????????????????????????
????????????????????????????????????????????????????????????
????????????????????????????????????????????????????????????
????????????????????????????????????????????????????????????
????????????????????????????????????????????????????????????
????????????????????????????????????????????????????????????
????????????????????????????????????????????????????????????
????????????????????????????????????????????????????????????
????????????????????????????????????????????????????????????
????????????????????????????????????????????????????????????
????????????????????????????????????????????????????????????
????????????????????????????????????????????????????????????
????????????????????????????????????????????????????????????
????????????????????????????????????????????????????????????
????????????????????????????????????????????????????????????
????????????????????????????????????????????????????????????
????????????????????????????????????????????????????????????
????????????????????????????????????????????????????????????
????????????????????????????????????????????????????????????
????????????????????????????????????????????????????????????
????????????????????????????????????????????????????????????
????????????????????????????????????????????????????????????
????????????????????????????????????????????????????????????
????????????????????????????????????????????????????????????
????????????????????????????????????????????????????????????
????????????????????????????????????????????????????????????
????????????????????????????????????????????????????????????
????????????????????????????????????????????????????????????
????????????????????????????????????????????????????????????
????????????????????????????????????????????????????????????
????????????????????????????????????????????????????????????
????????????????????????????????????????????????????????????
????????????????????????????????????????????????????????????
????????????????????????????????????????????????????????????
????????????????????????????????????????????????????????????
????????????????????????????????????????????????????????????
????????????????????????????????????????????????????????????
????????????????????????????????????????????????????????????
????????????????????????????????????????????????????????????
????????????????????????????????????????????????????????????
????????????????????????????????????????????????????????????
????????????????????????????????????????????????????????????
????????????????????????????????????????????????????????????
????????????????????????????????????????????????????????????
????????????????????????????????????????????????????????????
????????????????????????????????????????????????????????????
????????????????????????????????????????????????????????????
????????????????????????????????????????????????????????????
????????????????????????????????????????????????????????????
????????????????????????????????????????????????????????????
????????????????????????????????????????????????????????????
????????????????????????????????????????????????????????????
????????????????????????????????????????????????????????????
????????????????????????????????????????????????????????????
????????????????????????????????????????????????????????????
????????????????????????????????????????????????????????????
????????????????????????????????????????????????????????????
???????????NNNNNNNNNNNNNNNNNNNATTTTTAGCAATAAGTGTTGAAGTACCAAA
AGTGCGAGAATCTGTTTTCATAAAATTTAGAAATAATGAATTAGTTGCTGATTATATTAA
AAAAA--TATTTAGTATCAA----------------------CTCGATCATTTAATTATT
GAAGAAAAAAATTACTTTCAATTAATTACTTATA------TATA-----------GATAT
AAGTATATGAAATAAAAAAA-TTAAAAA-GTGTAAGAAATAAATATTTTTTACAATCTAA
AAATAATAGTAAATAATAAATA-----TATTTAAATAAAAAAAA----TTTATTTT-ATT
TTC----------------AAAAAATAAA--TTAAATTA------GGTAATAGTTTATTT
TTTTTT----ATTTCTTACTATGTTTTTAATTAAATTTTATTTTTATTAATTAGTTTAAC
ATTCAAAAGATTATTAGGTCAATGCTTATAAGAATAAAACTCATTTACTAAAAATAA---
----TCTGAGTTGCATCAAATGTAAAAAATACTATACAATGATACTGTTTTGTTATAGTA
AAATAACTTTGTTTAAAAATAGACAAAATTAAATACCAAAGATGTTTTTTTATAAGATT-
-------AAAAAAACTTATTTGTCGAGCAGACCTCATCCTTGCAAGAGTTATCAATTGAG
TTGTAGGGAGGGACCTATGTCACCACAAACGGAGAATCCCTCTCTTTCCGGAGTTATAAA
TTT-TTATT-ATGTATGTA----------------ATTAAAAATACTATTAATTCTTAGT
TAAGCTTGACGAGAATAATATTCTACAACTAATAATTCATTTATTTTTAAACCAATTGAT
TCACGATATAATATTTGATTAACTAATCCTTTTTTTTCTAAAGAATTATAAGTTAAATGA
TTTGGTATTTTAGATTTTTGATAAAACTCTATATTTTTATTAATTATAGTCTCAGATTTT
CGTTGATTTTTTATAGTAATAAAATCCTGAGGTTTACACCGATAACTTGGTATATCTACT
ATACAATCATTAACTAAAATATGTCTATGATTCACTAATTGTCTTGCTCCAGGAATCGTA
GGAGCCATACCTAATCGAGAAATAACATTATCTAAACGCATTTCGGGTAATTGTGATAAA
ACTTCACCTGTAGATCCTTTTGCTTTTCTAGCAATACGTACATAATTAAGTAATTGTCGT
TCTGTTATTCCATAATGAAAACGTAATTTCTGTTTTTCTTCCAAACGAATGCGATACTGA
GAAATTTTTTTATTAGATGTTGATTGATTGATAGAACTAGATTTTAACTGGGGTGTTTTA
TTAGTTAGTCCTGGTAAAGTTCCTAAACGACGTATTATTCTTACACG?????????????
????????????????????????????????????????????????????????????
????????????????????????????????????????????????????????????
?????ATGAAGTTTTTTT-ACTTCAAATTTATTTCACTTTTTTTACCAAAAAATTATATA
T-TTTTTTTT-AGTCAAAAACATCATAACATGAGAGTCACTACAAAAAAA-CAATATTAC
TTTTTTT-ACATAAATAAACTTTTAAAAGGTTTTAAGTTTTTTATTTTAAGATTTATCTT
TAGTAATATATTTATTATTAAAAAA-GCCCGCTATCGGAGTCGAACCGATGACCATCGCA
TTACAAGTGCGGTGCTCTGACCTCTGAGCTAAGCAGGCTTTATTAATAAAATA---ATAA
TAACAATTATTTTT-----ATTTTATTTTATTTTGGGTAACTTAATTATTATATCAATAA
AATTTTAATAATGCAATAAATTAGTTCAAAAAAAA-TGCTGGATTTTAATAATTAAAAAA
AAAA-TTATATATATATATATATA----CATAAAGTGTTGCCTTAAAACTTATAAAATAT
TATAATTGTTTAATATAGTAAAATTTTACTAATTATAATTTTTTT-TTATAAAATTTTAT
TTTTTAATTCGAACTAACAAAAAAA--GGGGGTATGGCGGAATTGGTAGACGCTACGGAC
TTAAATAATTTGAGCGTTAGTAGAAAAATTTACTAAATGCTAGCTTTCAGATTCAGGGAA
ACTTAGGTTGATAAAAATATAAGCAATCCTGAGCCAAATTTT---ATTTCGTTTGAAAAT
GAAATAGGTGCAGAGACTCAATGGAAGCTATCCTAACGAATAATATTTTTT---------
------------------AAA--------TATTAAGCGAGGATAAAGATAGAGTCCAATT
TTACATGTTAATCTTAGCAACAATTTAAATTGTAGTAGAAAGAAAATCCGTNNNNNNNNN
NNNNNNNNNNNNNNNNNNNNNNNNNNNNNNNNNNN--------NNNNNNNNNNNN-NNNN
NNNNNNNNNNNNNNNNNNNNNNNNNNNNNNNNNNNNNNNNNNNNNNNNNNNNNNNNNNNN
NNNNNNNNNNNNNNNNNNNNN
>eu_H
????????????????????????????????????????????????????????????
????????????????????????????????????????????????????????????
????????????????????????????????????????????????????????????
????????????????????????????????????????????????????????????
????????????????????????????????????????????????????????????
????????????????????????????????????????????????????????????
????????????????????????????????????????????????????????????
????????????????????????????????????????????????????????????
????????????????????????????????????????????????????????????
????????????????????????????????????????????????????????????
????????????????????????????????????????????????????????????
????????????????????????????????????????????????????????????
????????????????????????????????????????????????????????????
????????????????????????????????????????????????????????????
????????????????????????????????????????????????????????????
????????????????????????????????????????????????????????????
????????????????????????????????????????????????????????????
????????????????????????????????????????????????????????????
????????????????????????????????????????????????????????????
????????????????????????????????????????????????????????????
????????????????????????????????????????????????????????????
????????????????????????????????????????????????????????????
????????????????????????????????????????????????????????????
????????????????????????????????????????????????????????????
????????????????????????????????????????????????????????????
????????????????????????????????????????????????????????????
????????????????????????????????????????????????????????????
????????????????????????????????????????????????????????????
????????????????????????????????????????????????????????????
????????????????????????????????????????????????????????????
????????????????????????????????????????????????????????????
????????????????????????????????????????????????????????????
????????????????????????????????????????????????????????????
????????????????????????????????????????????????????????????
????????????????????????????????????????????????????????????
????????????????????????????????????????????????????????????
????????????????????????????????????????????????????????????
????????????????????????????????????????????????????????????
????????????????????????????????????????????????????????????
????????????????????????????????????????????????????????????
????????????????????????????????????????????????????????????
????????????????????????????????????????????????????????????
????????????????????????????????????????????????????????????
????????????????????????????????????????????????????????????
????????????????????????????????????????????????????????????
????????????????????????????????????????????????????????????
????????????????????????????????????????????????????????????
????????????????????????????????????????????????????????????
????????????????????????????????????????????????????????????
????????????????????????????????????????????????????????????
????????????????????????????????????????????????????????????
????????????????????????????????????????????????????????????
????????????????????????????????????????????????????????????
????????????????????????????????????????????????????????????
????????????????????????????????????????????????????????????
????????????????????????????????????????????????????????????
????????????????????????????????????????????????????????????
????????????????????????????????????????????????????????????
????????????????????????????????????????????????????????????
????????????????????????????????????????????????????????????
????????????????????????????????????????????????????????????
????????????????????????????????????????????????????????????
????????????????????????????????????????????????????????????
????????????????????????????????????????????????????????????
????????????????????????????????????????????????????????????
????????????????????????????????????????????????????????????
????????????????????????????????????????????????????????????
????????????????????????????????????????????????????????????
????????????????????????????????????????????????????????????
???????????NNNNNNNNNNNNNNNNNNNNTTTTTAGCAATAAGTGTTGAAGTACCAAA
AGTGCGAGAATCTGTTTTCATAAAATTTAGAAGTAATAAATTAGTTGCTGATTATATTAA
AAAAA--TATTTAGTATCAA----------------------CTCGATCATTTAATTATT
GAAGAAAAAAATTACTTTCAATTAATTACTTATA------TATA-----------GATAT
AAGTATATGAAATAAAAAAA-TTAAAAA-GTGTAAGAAATAAATATTTTTTACAATCTAA
AAATAATAGTAAATAATAAATA-----TATTTAAATAAAAAAAA----TTTATTTT-ATT
TTC----------------AAAAAATAAA--TTCAATTA------GGTAATAGTCTATTT
TTTTT-----ATTTCTTACTATGTTTTTAATTAAATTTTATTTTTATTAATTAGTTTAAC
ATTCAAAAGATTATTAGGTCAATGCTTATACAAATAAAACTCATTTACTAAAAATAA---
----TCTGAGTTGCATCAAATGTAAAAAATACTATACAATGATACTGTTTTGTTATAGTA
AAATAACTTTGTCTAAAAACAGACAAAATTAAATACCAAAGATGTTTTTTTATAAGATT-
-------AAAAAAACTTATTTGTCGAGCAGACCTCATCCTTGCAAGAGTTATCAATTGAG
TTGTAGGGAGGGACCTATGTCACCACAAACGGAGAATCCCTCTCTTTCCGGAGTTATAAA
TTT-TTATT-ATGTATGTA----------------ATTAAAAATACTATTAATTCTTAGT
TAAGCTTGACGAGAATAATATTCTACAACTAATAATTCATTTATTTTTAAACCAATTGAT
TCACGATCTAATATTTGATTAACTAATCCTTTTTTTTCTAAAGAACTATAAGTTAAATGA
TTTGGTATTTTAGATTTTTGATAAAACTCTATATTTTTATTAATTATAGTCTCAGATTTT
CGTTGATTTTTTATAGTAATAAAATCCTGAGGTTTACACCGATAACTTGGTATATCTACT
ATACAATCATTAACTAAAATATGTCTATGATTCACTAATTGTCTTGCTCCAGGAATCGTA
GGAGCCATACCTAATCGAGAAATAACATTATCTAAACGCATTTCGAGTAATTGTAATAAA
ACTTCACCTGTGGATCCTTTTGCTTTTCTAGCAATACGTACATAATTAAGTAATTGTCGT
TCTGTTATTCCATAATGAAAACGTAATTTCTGTTTTTCTTCCAAACGAATGCGATACTGA
GAAATTTTTTTATTAGATGTTGATTGATTGATAGAACTAGATTTTAACTGGGGTGTTTTA
TTAGTTAGTCCTGGTAAAGNNNNNNNNNNNNNNNNNNNNNNNNNNNN?????????????
????????????????????????????????????????????????????????????
????????????????????????????????????????????????????????????
????????????????????????????????????????????????????????????
????????????????????????????????????????????????????????????
????????????????????????????????????????????????????????????
????????????????????????????????????????????????????????????
????????????????????????????????????????????????????????????
????????????????????????????????????????????????????????????
????????????????????????????????????????????????????????????
????????????????????????????????????????????????????????????
????????????????????????????????????????????????????????????
????????????????????????????????????????????????????????????
?????????????NNNNNNNNNNNNNNNNNNNNNNNNNNNNNNNNNNNNNNNNNNNGGAA
ACTTAGGTTGATAAAAATATAAGCAATCCTGAGCCAAATTTT---ATTTCGTTTGAAAAT
TAGATAGGTGCAGAGACTCAATGGAAGCTATCCTAACGAATAATATTTTTT---AAAATT
ATTTAAAATTTATTTTTTAGATATTTAGATATTAAGCGAGGATAAAGATAGAGTCCAATT
TTACATGTTAATCTTAGCAACAATTTAAATTGTAGTAGAAAGAAAATCCGTTGGCTTTAT
TGACCGTGAGGGTTCAAGTCCCTCTACCCCCAAAA--------CTATAATTTTTT-ATTG
ACATAAACTGGAAGTTTATGTTAGGATAAGCCAATCAAAAAGGCCGGAATAGCTCAGTTG
GTAGAGCAGAGGACTGAAAAT
>eu_HyF15
GTGCGACTAAGGAATTTTATACATTTAGATGAAATACAAAATTCATCCAAACCATTGATA
AAGGTTTGTAAGACTACGACTAATCTC-AAAAGAAATTTGCCAGAAAAAATAGCATGTCG
[truncated: 370,656 more chars]
